# Supplementary material for: Health-related quality of life and its predictors among chronic kidney disease patients: A hospital-based cross-sectional study
Source: PLoS One. 2025 Feb 7;20(2):e0319100. doi: 10.1371/journal.pone.0319100 (PMC11805394; doi:10.1371/journal.pone.0319100)
Supplement: S1 Appendix — (XLS) [file pone.0319100.s001.xls]

## Sheet: raw
KDQOL™-36 Scoring Program (v 2.0)
Copyright © UCLA Division of General Internal Medicine and Health Services Research, 2001.
RAW: enter data
DATE	ID	I1	I2	I3	I4	I5	I6	I7	I8	I9	I10	I11	I12	I13	I14	I15	I16	I17	I18	I19	I20	I21	I22	I23	I24	I25	I26	I27	I28A	I28B	I29	I30	I31	I32	I33	I34	I35	I36
.	1	2	2	2	1	1	1	2	2	2	3	5	5	4	4	4	3	1	1	2	4	1	1	4	2	1	1	3			2	2	2	3	2	2	1	3
.	2	3	2	2	1	1	1	2	1	2	5	5	5	2	2	2	5	2	2	2	4	1	3	2	3	1	2	3			2	2	2	2	4	4	1	4
.	3	3	3	3	2	2	2	2	2	2	2	6	6	2	2	2	4	1	1	2	4	2	2	2	1	1	2	2			2	4	2	1	4	4	2	3
.	4	5	1	1	2	2	2	1	1	2	5	4	4	1	2	2	3	2	1	2	2	3	1	4	2	1	2	1			3	4	4	4	4	4	2	4
.	5	3	3	3	2	1	2	2	2	2	3	4	4	2	2	2	3	2	2	4	2	3	1	2	2	1	2	2			3	4	2	2	4	4	2	2
.	6	3	2	1	1	1	1	2	4	3	2	4	3	2	2	2	5	3	1	1	2	4	1	2	1	1	1	2			2	2	2	2	2	3	1	2
.	7	5	1	1	1	2	1	2	4	4	3	5	4	1	2	2	3	2	2	1	2	4	2	3	2	1	3	3			4	2	2	2	4	3	1	3
.	8	5	1	1	1	2	1	2	2	3	4	2	2	1	1	1	3	4	3	4	4	2	1	4	5	1	4	4			3	3	3	3	4	4	1	4
.	9	4	2	2	2	1	2	2	4	3	3	4	2	2	1	1	3	4	2	3	3	2	1	3	2	1	2	1			3	3	1	2	4	2	2	4
.	10	3	2	2	1	1	1	2	3	2	3	4	4	2	2	2	3	2	1	3	3	2	1	4	3	1	2	2			2	2	3	3	4	2	1	3
.	11	3	1	2	2	1	2	1	2	3	4	3	4	1	2	2	3	2	3	3	4	2	1	4	2	1	2	2			2	2	4	3	3	3	1	4
.	12	3	3	3	1	2	1	1	1	4	3	2	4	2	2	2	2	2	3	4	3	2	2	4	3	1	2	1			3	4	4	3	3	2	1	4
.	13	4	1	1	2	1	2	2	3	2	4	3	4	1	1	2	4	1	2	3	4	3	2	4	3	1	2	2			3	4	2	3	4	3	2	4
.	14	3	2	2	1	2	1	2	2	3	4	4	4	1	1	2	3	2	1	3	4	2	2	4	3	1	2	1			3	4	2	2	3	3	1	3
.	15	3	1	2	1	2	2	1	4	2	3	4	4	2	1	1	4	2	2	3	4	2	1	3	3	1	2	1			3	4	2	4	3	2	1	3
.	16	3	3	2	1	2	1	2	2	2	3	3	1	1	2	2	3	2	3	4	3	2	1	3	3	1	3	1			2	3	2	2	3	1	1	3
.	17	4	2	2	1	2	1	1	2	3	3	4	5	2	2	1	4	1	1	2	2	1	1	4	2	1	2	1			3	3	1	3	4	4	4	3
.	18	4	1	2	1	2	1	2	2	4	4	2	4	1	1	2	3	2	2	4	3	2	1	4	3	1	3	1			3	4	2	2	4	3	1	4
.	19	4	1	1	1	2	1	1	4	2	3	4	4	1	1	2	2	3	2	4	4	2	1	3	2	1	2	1			3	4	4	3	4	4	1	4
.	20	3	2	2	1	2	1	1	3	3	2	4	4	1	2	2	3	2	2	3	2	2	1	3	2	1	2	1			3	2	2	2	3	3	1	3
.	21	3	2	2	1	2	1	1	2	2	3	2	4	1	2	2	3	2	3	4	4	1	1	2	2	1	2	1			2	2	3	4	2	2	1	3
.	22	5	1	1	1	1	1	2	2	4	5	5	2	2	2	1	3	4	4	3	2	2	1	4	3	1	2	1			4	4	2	2	3	4	1	3
.	23	4	2	2	1	2	1	2	2	3	2	4	4	1	1	2	3	1	2	4	3	2	1	3	2	1	2	2			3	4	2	1	4	3	1	4
.	24	5	1	1	1	2	2	2	4	2	4	2	4	1	1	1	3	4	4	3	3	2	4	4	1	4	4	2			3	4	3	3	4	4	1	4
.	25	3	2	2	1	1	1	2	1	3	5	4	2	2	1	2	3	3	3	1	2	1	2	4	2	1	2	2			2	3	3	3	4	4	1	4
.	26	4	2	2	1	1	2	1	1	3	2	5	2	2	2	2	3	2	2	2	2	1	1	4	4	1	2	2			3	4	2	2	4	3	2	4
.	27	3	3	3	2	1	1	2	3	2	2	6	5	1	1	1	3	1	1	2	2	1	1	3	2	1	1	1			2	2	1	1	3	3	2	3
.	28	5	1	1	1	1	1	1	5	2	5	3	2	1	1	1	3	4	3	2	3	3	1	4	4	1	4	4			2	4	4	4	4	4	1	4
.	29	3	3	3	2	1	2	2	1	2	2	5	4	4	4	3	3	1	2	1	2	2	1	3	2	1	1	3			1	2	2	1	2	2	1	2
.	30	3	2	2	1	1	2	2	2	2	3	5	4	2	2	4	3	2	2	3	2	1	1	3	2	1	2	2			2	3	3	2	4	4	1	3
.	31	4	1	1	1	1	1	2	4	2	4	4	5	2	2	2	3	4	2	4	4	2	1	3	2	1	2	1			2	4	2	3	4	4	1	4
.	32	5	1	1	1	1	1	2	4	2	5	2	5	1	1	1	3	2	2	2	4	4	1	4	4	1	3	2			2	4	4	4	4	4	1	4
.	33	3	1	1	1	2	1	1	4	2	2	4	5	2	2	1	3	2	2	3	3	2	1	3	3	1	1	2			4	3	4	2	2	3	2	3
.	34	4	2	2	1	1	1	2	4	2	3	2	4	1	1	2	4	2	3	3	4	4	1	2	2	1	2	2			2	2	1	4	4	4	1	4
.	35	3	2	2	1	1	1	2	4	2	3	4	4	1	2	2	3	2	2	3	4	4	1	2	2	1	2	2			4	2	1	2	3	4	1	4
.	36	3	3	3	2	2	2	1	2	2	2	5	5	2	2	2	4	1	2	1	2	1	4	2	2	1	2	2			1	3	2	2	4	3	1	3
.	37	5	2	1	1	1	1	1	5	2	4	2	4	1	1	2	3	4	4	4	4	1	1	4	4	1	3	4			4	4	2	3	4	4	2	4
.	38	3	2	2	1	2	1	2	2	4	2	3	4	2	2	2	4	2	2	3	2	2	1	3	2	1	2	2			3	4	2	2	3	3	2	3
.	39	3	2	2	2	2	2	1	2	2	4	4	4	2	2	2	5	1	2	1	3	2	4	4	3	1	2	2			1	4	1	2	4	4	1	4
.	40	3	2	2	1	1	1	2	4	4	3	2	4	1	1	2	4	2	3	3	2	4	2	3	4	1	2	1			3	3	2	2	4	4	1	4
.	41	4	1	2	1	1	1	2	4	4	2	4	4	1	1	1	4	2	2	4	3	2	1	4	2	1	2	2			4	3	2	2	4	4	1	3
.	42	3	2	2	1	2	1	2	3	1	3	5	4	2	2	3	3	2	3	4	3	3	2	3	3	1	2	2			3	4	2	2	3	4	2	3
.	43	5	2	1	1	1	1	2	5	2	5	4	4	1	1	1	4	3	2	4	4	2	2	4	4	1	3	1			4	4	4	3	4	4	4	4
.	44	3	3	3	2	1	2	2	3	2	2	5	4	2	2	2	5	1	1	2	2	1	1	2	2	1	2	1			3	3	1	1	2	3	1	3
.	45	3	2	1	1	2	1	2	3	2	2	4	3	2	2	3	4	2	2	3	2	2	1	2	3	1	2	1			2	3	1	1	3	3	1	2
.	46	3	1	1	1	2	1	2	4	4	3	5	3	2	2	2	3	2	2	3	3	2	2	3	2	1	2	1			3	4	3	4	4	4	1	3
.	47	4	2	2	1	2	1	2	4	4	3	4	4	1	1	2	3	2	3	4	4	2	1	4	3	1	2	1			3	4	2	2	3	4	2	4
.	48	3	2	2	1	2	1	2	4	2	2	3	4	2	2	2	3	1	2	4	3	2	1	3	2	1	1	1			3	3	2	2	3	3	1	3
.	49	5	1	1	1	2	1	1	5	5	4	3	4	1	1	1	3	4	3	4	4	2	1	4	3	1	3	1			4	3	4	3	4	4	2	4
.	50	5	1	1	1	2	1	2	5	4	5	2	4	1	1	1	4	2	2	4	4	2	1	4	2	1	3	2			4	4	3	2	4	4	1	4
.	51	3	3	3	2	1	2	1	2	2	2	5	3	4	3	4	3	1	1	2	3	2	1	3	2	1	1	2			2	2	2	2	2	2	1	2
.	52	4	2	1	2	2	2	1	4	2	2	3	4	2	2	2	3	1	2	3	4	4	1	3	2	1	2	2			3	3	2	2	3	4	1	2
.	53	3	3	3	1	2	2	1	3	2	2	2	2	2	2	2	3	2	2	2	1	1	1	2	3	1	2	2			3	3	1	1	2	3	1	2
.	54	4	2	2	1	2	1	2	3	3	4	3	2	1	1	2	4	2	3	4	4	2	2	4	4	1	3	1			4	4	2	2	3	3	1	3
.	55	3	2	2	1	2	1	2	2	2	3	5	4	2	2	3	3	1	2	3	4	2	1	3	2	1	2	1			3	3	2	2	4	3	1	3
.	56	3	2	3	2	1	2	1	4	2	4	3	3	2	2	3	3	1	2	2	3	2	1	2	2	1	1	1			3	3	2	2	2	3	1	2
.	57	4	3	3	2	1	1	1	3	3	2	4	4	1	1	2	3	1	2	3	2	1	1	2	2	1	1	1			3	3	2	2	3	4	1	2
.	58	4	2	2	2	1	2	1	3	4	3	3	4	2	2	1	4	2	1	3	1	2	1	4	2	1	2	1			3	2	1	1	3	2	1	2
.	59	3	3	3	2	1	2	1	4	2	2	3	4	3	4	3	4	1	1	2	3	2	1	3	2	1	2	1			3	3	1	2	3	3	1	2
.	60	4	1	1	1	2	1	2	3	4	3	3	3	1	1	2	4	2	3	4	4	2	1	3	2	1	2	1			4	3	2	2	4	2	1	3
.	61	4	2	3	1	2	1	2	3	2	3	4	3	2	2	3	4	1	1	2	2	1	1	2	3	1	2	1			3	3	2	2	2	4	1	3
.	62	3	2	3	2	1	2	1	2	2	3	3	3	2	2	3	4	1	2	3	3	2	1	3	3	1	3	1			3	4	2	2	4	4	1	4
.	63	4	1	1	1	2	1	2	2	4	2	3	3	2	2	2	4	2	3	4	2	2	1	4	2	1	2	1			3	3	2	2	4	4	1	4
.	64	3	3	2	1	2	1	2	2	2	3	4	4	1	1	2	3	1	2	3	2	2	1	3	3	1	2	1			4	3	2	3	3	3	1	2
.	65	3	2	2	1	1	1	2	3	2	3	3	3	1	2	1	4	1	2	3	2	1	1	3	3	1	2	1			3	2	1	2	3	2	1	1
.	66	3	1	1	1	1	1	2	2	5	2	5	3	1	1	1	2	4	2	1	2	2	2	2	2	2	2	1			2	4	4	4	4	4	1	4
.	67	3	2	2	1	2	1	1	3	2	2	2	3	3	2	3	3	1	1	1	2	2	1	3	2	1	2	1			2	2	2	2	3	3	1	2
.	68	4	1	1	2	1	1	2	4	2	5	4	4	2	2	3	3	2	2	2	1	1	2	4	3	1	2	2			3	2	2	3	2	3	2	4
.	69	3	2	2	1	2	1	2	4	3	2	5	2	2	2	2	3	1	1	3	2	2	1	3	3	1	1	1			4	3	2	1	3	4	1	2
.	70	4	1	1	1	2	1	2	4	4	3	4	2	1	1	2	4	2	3	4	4	2	1	4	2	1	2	1			4	3	4	2	4	4	2	4
.	71	3	1	1	1	1	1	2	2	1	5	6	2	2	2	2	1	1	2	2	1	1	4	4	4	1	1	1			3	3	2	2	4	4	1	4
.	72	4	2	2	1	2	1	2	4	2	3	4	2	2	2	2	3	1	1	2	4	2	1	3	2	1	2	1			3	2	2	2	3	4	1	2
.	73	4	2	2	1	2	1	2	4	4	4	2	3	2	2	2	3	2	2	3	4	2	1	4	3	1	2	2			3	4	2	2	4	4	1	2
.	74	4	2	2	2	1	1	2	4	3	3	4	2	1	2	1	4	2	1	3	2	2	1	3	3	1	2	1			3	3	2	2	3	4	1	2
.	75	4	2	1	1	2	1	2	4	2	3	3	4	2	2	2	4	2	1	2	2	1	1	3	3	1	2	1			3	2	2	2	4	3	1	4
.	76	3	2	2	1	2	1	2	3	2	3	4	3	2	2	2	3	2	2	2	3	1	2	3	1	1	2	1			3	3	2	2	3	3	1	2
.	77	4	2	2	1	2	1	1	4	2	3	3	4	1	1	2	4	2	3	3	1	1	1	2	3	1	1	1			3	3	2	2	4	4	1	4
.	78	4	1	1	1	1	1	2	5	2	5	2	3	2	2	2	3	2	2	3	2	1	1	4	3	1	1	1			3	3	4	4	4	3	2	4
.	79	3	2	2	2	1	1	1	4	4	4	2	3	2	2	2	4	1	1	3	4	2	1	4	1	1	2	1			4	2	1	2	3	4	1	2
.	80	4	1	1	1	2	1	2	3	2	3	2	2	2	2	1	3	2	1	2	3	1	1	3	2	1	2	1			3	3	2	2	3	4	1	2
.	81	3	3	2	1	1	2	1	2	2	3	4	4	2	2	3	3	1	1	1	2	2	1	3	3	1	2	2			1	2	2	3	4	3	1	2
.	82	4	3	3	1	2	1	2	3	4	4	2	4	2	2	2	4	2	2	3	4	1	1	4	2	1	2	1			3	3	1	3	4	4	1	2
.	83	4	2	3	1	2	1	1	4	4	2	3	4	1	1	1	4	2	2	3	2	1	1	4	2	1	1	1			3	4	2	2	3	4	1	2
.	84	4	1	2	1	1	2	1	3	4	3	4	3	2	2	1	4	2	1	3	3	2	1	3	2	1	1	1			2	2	2	3	3	4	2	2
.	85	4	2	1	2	1	1	2	3	2	3	4	2	2	2	2	3	2	1	2	3	3	2	3	2	1	2	1			3	2	2	2	3	4	1	2
.	86	3	2	1	1	2	1	2	3	3	2	4	2	2	2	1	4	2	1	1	3	1	1	3	2	1	2	1			1	2	1	2	3	4	1	2
.	87	4	2	2	1	2	1	2	3	2	3	2	3	1	1	2	3	2	1	3	4	1	1	4	2	1	1	1			3	3	2	2	3	4	1	2
.	88	3	3	3	1	1	2	2	2	3	2	4	3	2	2	2	4	2	2	2	3	1	2	3	2	1	1	2			1	3	2	2	3	3	1	3
.	89	5	1	2	1	2	1	1	3	4	4	2	2	2	2	2	4	1	2	3	4	1	1	4	4	1	1	1			4	3	2	2	4	4	1	4
.	90	3	2	3	1	1	1	2	4	2	4	5	3	1	1	2	3	1	1	3	2	1	1	3	2	1	2	1			3	3	2	2	3	4	1	2
.	91	4	2	2	1	1	1	2	4	2	4	2	2	2	2	2	4	2	1	1	2	1	1	2	2	1	2	1			3	3	2	2	3	2	1	3
.	92	3	3	3	2	2	2	1	1	2	2	1	2	2	3	3	4	2	2	1	2	1	1	2	2	1	1	1			2	2	1	2	2	3	1	3
.	93	5	1	1	1	1	1	2	5	4	4	3	2	1	1	2	3	2	3	4	3	2	1	4	4	1	2	1			4	2	3	4	4	3	4	4
.	94	3	3	2	1	2	1	1	3	2	2	5	3	2	4	2	4	2	2	3	3	2	1	2	2	1	2	3			3	3	2	2	3	2	1	2
.	95	3	2	2	1	1	1	2	2	2	3	4	3	1	1	2	4	2	2	1	2	1	1	4	4	1	2	1			4	3	2	2	4	4	1	4
.	96	3	2	2	1	1	1	2	4	2	2	5	4	3	3	2	4	2	2	3	3	2	1	4	4	1	2	1			3	3	1	1	3	3	1	3
.	97	4	2	2	1	2	1	2	3	3	3	4	2	2	2	2	4	3	2	4	2	1	1	3	3	1	1	2			3	3	2	2	4	4	1	4
.	98	4	2	2	2	1	1	1	4	3	4	5	3	2	1	1	3	3	1	3	4	2	1	4	3	1	2	1			3	3	2	2	4	4	1	3
.	99	5	1	1	1	2	1	2	2	4	5	4	2	1	1	2	4	1	1	4	3	2	1	4	3	1	2	1			3	3	4	3	4	4	1	4
.	100	4	2	2	1	1	1	2	2	3	4	5	4	2	2	1	4	2	1	4	3	2	1	4	4	1	2	1			3	3	2	2	4	4	1	3
.	101	5	1	1	1	1	1	1	5	5	5	4	2	1	1	1	3	2	1	3	2	2	2	4	4	1	3	1			3	3	3	4	4	4	1	4
.	102	4	2	2	1	1	1	2	2	2	3	4	3	2	2	2	4	2	1	2	1	2	1	3	2	1	1	1			3	3	2	2	3	4	2	3
.	103	4	2	2	2	2	1	2	4	3	5	4	4	2	2	2	3	2	2	2	1	1	1	3	2	1	1	2			2	2	1	2	3	4	2	3
.	104	4	2	2	1	2	1	1	4	3	3	4	2	2	2	2	3	2	1	2	3	1	1	4	4	1	1	1			3	3	1	2	3	4	1	3
.	105	3	2	2	1	2	1	2	3	2	3	5	3	1	1	2	4	2	1	3	4	3	2	3	3	1	1	2			3	2	1	2	3	4	1	2
.	106	4	2	1	2	1	1	2	4	2	3	5	2	1	1	2	3	3	1	2	3	2	2	3	3	1	2	1			2	4	1	2	2	3	2	3
.	107	4	2	2	2	1	2	1	2	4	2	4	4	2	2	2	5	2	1	2	4	2	1	3	3	1	2	1			3	3	2	2	4	3	1	4
.	108	3	2	2	2	2	1	1	3	2	3	4	4	1	1	2	4	1	2	2	3	1	1	3	3	1	1	1			3	2	1	2	3	3	1	2
.	109	3	3	3	1	2	1	1	3	2	2	5	3	2	2	3	4	2	2	1	2	1	2	3	2	1	2	1			2	3	1	2	3	3	1	2
.	110	4	2	2	2	1	1	2	4	3	4	5	2	1	1	2	3	2	1	2	2	1	1	3	2	1	2	1			3	2	1	2	2	3	2	3
.	111	4	2	1	2	2	1	2	4	2	4	5	4	2	2	1	4	2	1	2	3	2	1	4	2	1	2	1			3	2	1	2	3	2	2	3
.	112	4	2	2	1	2	1	2	4	4	2	5	4	2	2	1	3	2	1	2	3	1	1	2	3	1	2	1			3	2	1	2	3	4	1	3
.	113	4	2	2	2	1	1	2	3	2	3	5	4	2	2	1	4	2	1	2	3	2	1	3	3	1	2	1			3	3	1	2	3	2	2	2
.	114	3	2	3	1	2	1	1	4	2	3	5	2	1	2	1	3	1	2	2	1	1	1	3	3	1	1	2			3	2	1	1	3	2	1	2
.	115	4	2	2	1	2	1	1	4	3	3	5	2	2	2	2	4	1	2	1	2	2	2	3	3	1	1	1			3	2	2	2	3	4	1	2
.	116	4	2	2	1	1	1	2	4	4	4	2	3	2	2	2	3	1	1	2	3	2	1	3	3	1	2	2			3	2	1	1	3	3	2	3
.	117	3	2	2	1	1	2	1	3	2	2	4	3	2	2	1	4	1	1	1	2	2	1	2	2	1	1	1			2	2	1	2	3	3	2	3
.	118	3	2	3	2	1	1	1	2	2	2	5	2	3	3	2	5	2	1	2	1	2	3	3	3	1	2	1			2	2	1	1	2	3	2	3
.	119	4	2	2	2	2	1	1	3	3	3	4	3	2	2	2	4	1	1	1	1	2	2	3	2	1	2	1			2	2	1	2	3	3	1	3
.	120	4	3	3	2	1	2	1	4	4	3	5	2	2	2	1	4	1	1	2	2	1	1	3	3	1	2	1			3	2	2	3	4	3	1	3
.	121	4	2	2	2	2	1	1	3	3	4	4	2	1	1	2	3	1	1	1	2	2	1	2	3	1	2	1			3	2	1	2	3	3	1	3
.	122	4	2	2	2	2	1	2	4	3	4	5	3	2	2	1	5	2	1	2	2	1	2	3	2	1	2	1			3	3	2	4	3	4	1	3
.	123	4	2	2	2	1	1	2	2	2	4	5	3	2	1	2	4	1	1	1	3	2	1	3	3	1	2	1			3	3	1	2	3	3	2	3
.	124	4	2	2	2	2	1	1	2	4	4	3	3	2	1	1	4	2	1	1	3	1	1	3	3	1	1	1			3	4	2	3	3	4	1	3
.	125	2	2	3	2	1	1	2	3	2	3	5	3	1	1	2	4	2	1	2	3	1	1	3	2	1	1	1			2	3	1	1	3	3	2	3
.	126	4	2	2	1	1	2	1	4	2	3	4	2	1	2	1	4	1	1	1	3	2	1	3	3	1	1	1			3	2	1	3	2	3	2	3
.	127	3	2	3	1	2	2	1	2	2	2	3	3	2	2	2	3	1	1	1	2	3	1	3	2	1	2	1			2	3	2	1	2	3	2	2
.	128	3	2	3	1	1	2	1	2	2	2	5	4	1	1	2	4	1	1	2	3	2	1	2	3	1	2	1			3	2	1	3	3	2	2	2
.	129	3	2	3	1	2	2	2	2	2	2	5	4	2	2	3	4	2	1	1	2	2	1	2	2	1	1	1			2	2	1	1	2	2	3	2
.	130	4	2	2	2	1	1	1	3	2	3	4	3	2	2	1	4	1	1	2	3	2	2	3	2	1	1	1			2	3	1	2	3	3	1	3
.	131	4	2	2	2	1	1	2	4	2	2	5	3	2	2	2	4	1	1	2	2	2	1	2	2	1	1	1			3	3	1	2	3	3	1	3
.	132	4	2	2	2	2	1	1	3	2	2	5	3	2	2	1	4	2	1	2	3	2	1	2	3	1	1	1			3	2	1	2	2	2	2	2
.	133	4	2	2	1	2	1	1	4	2	2	5	5	2	2	1	5	2	3	2	3	1	1	4	2	1	1	1			3	3	1	3	4	4	3	4
.	134	4	2	3	2	1	1	2	3	2	2	4	4	2	2	1	5	2	1	1	2	1	1	2	2	1	1	1			2	2	1	1	2	2	2	3
.	135	3	2	3	1	1	2	1	4	2	3	5	2	2	2	1	4	1	1	2	3	1	1	3	2	1	1	1			2	2	1	2	2	3	2	2
.	136	4	2	1	2	1	1	2	3	2	3	4	3	1	1	2	4	2	1	2	3	1	1	3	2	1	2	1			2	3	1	3	3	4	2	2
.	137	4	2	3	2	1	1	2	3	4	2	3	4	1	1	2	4	2	2	1	3	2	1	2	2	1	1	1			3	2	1	2	3	4	1	3
.	138	3	3	3	2	1	2	1	2	2	2	4	3	1	2	1	4	2	2	1	2	1	2	2	2	1	1	1			2	2	1	1	2	2	3	3
.	139	4	2	3	1	1	1	2	2	2	3	4	2	2	2	1	4	2	2	3	1	1	1	2	2	1	2	1			2	3	1	2	2	2	2	2
.	140	5	2	2	1	1	1	2	3	4	5	3	5	2	2	2	5	2	3	2	3	2	1	4	2	1	2	1			3	3	4	4	3	4	1	4
.	141	3	2	2	1	2	1	1	2	2	2	5	3	2	2	2	5	2	2	3	2	1	1	2	2	1	1	1			2	2	1	2	3	3	2	3
.	142	4	2	2	1	1	1	2	3	2	3	4	3	2	2	1	4	2	1	2	2	1	1	3	3	1	1	1			3	2	1	1	3	3	2	4
.	143	3	2	2	1	1	2	1	3	2	2	4	3	2	2	1	5	2	2	3	1	1	1	3	2	1	1	1			2	3	1	2	3	3	1	3
.	144	4	2	2	1	2	1	2	3	3	2	4	2	2	2	1	3	1	2	1	2	1	1	3	2	1	2	1			2	2	1	2	3	2	1	3
.	145	4	2	2	1	2	2	1	4	4	3	3	4	2	2	1	5	2	2	3	2	1	1	4	3	1	2	1			2	2	2	3	4	4	1	3
.	146	5	1	1	1	2	1	1	2	5	4	3	3	2	2	1	3	2	2	3	2	2	1	4	2	1	2	1			3	3	2	3	3	4	1	3
.	147	4	2	3	1	1	1	2	3	2	2	3	2	1	1	2	4	2	2	1	3	2	1	3	2	1	1	1			2	2	1	3	3	3	1	3
.	148	4	2	3	1	1	2	1	2	2	2	5	4	2	2	3	4	1	2	3	2	1	1	2	2	1	1	1			2	2	1	2	2	3	2	3
.	149	3	3	2	1	2	1	1	2	1	2	3	4	3	4	3	5	1	1	1	2	1	1	2	2	1	1	1			2	2	1	1	2	3	2	2
.	150	4	2	2	1	2	1	2	4	3	2	4	3	2	2	1	4	1	1	1	2	1	1	3	2	1	1	1			2	3	1	3	3	2	2	3
.	151	4	2	2	1	1	2	1	2	2	2	5	2	2	2	1	4	2	3	3	2	1	1	3	2	1	1	1			4	2	1	1	3	3	2	3
.	152	4	2	2	1	2	1	2	1	4	5	3	4	2	2	1	3	2	3	3	4	1	2	4	3	1	1	1			3	3	3	4	3	4	1	4
.	153	4	2	2	1	1	1	2	5	3	4	3	2	2	2	1	3	2	1	2	3	1	1	4	3	1	1	1			2	3	3	4	3	4	1	3
.	154	4	2	2	1	1	2	1	3	3	4	5	2	1	1	2	4	2	2	3	2	1	2	3	3	1	1	1			2	3	2	3	3	2	1	3
.	155	4	2	1	1	2	1	1	2	4	3	2	3	2	2	2	4	2	1	2	3	1	2	4	3	1	2	1			3	2	3	4	4	3	1	3
.	156	3	3	2	1	1	1	2	2	2	2	4	3	2	1	2	3	2	2	1	2	3	1	2	2	1	1	1			3	2	1	2	3	3	2	3
.	157	3	2	2	1	1	2	1	1	3	2	4	3	1	2	1	3	2	1	1	2	1	1	3	2	1	1	1			3	2	1	2	3	4	1	3
.	158	3	2	3	1	1	2	1	4	2	3	4	2	1	2	1	3	2	2	3	4	1	1	2	3	1	1	1			3	2	1	2	3	2	2	3
.	159	3	3	3	1	2	2	1	4	2	2	5	5	2	3	4	4	1	1	2	2	1	2	3	2	1	1	1			2	2	1	2	2	3	3	2
.	160	3	2	3	1	1	1	2	3	3	2	4	4	2	2	2	4	2	2	3	3	2	1	2	3	1	1	1			2	3	1	1	3	2	2	3
.	161	4	2	2	1	1	1	2	2	3	4	3	4	2	2	1	5	2	2	3	4	2	1	3	2	1	1	1			2	2	1	2	3	2	1	2
.	162	5	3	3	2	1	1	2	3	3	3	4	3	2	2	2	3	2	2	1	2	3	2	3	2	1	2	1			3	2	1	2	3	4	2	2
.	163	4	3	3	1	2	1	2	3	2	3	5	3	2	2	1	5	2	2	3	2	3	1	4	2	1	1	1			2	3	1	3	3	4	1	3
.	164	3	2	2	1	2	1	1	2	2	2	3	4	1	1	2	4	2	1	3	2	1	1	2	3	1	1	1			3	2	1	2	3	3	1	3
.	165	4	2	3	1	1	1	2	2	3	2	3	2	2	1	1	4	1	2	1	3	2	1	2	2	1	1	1			2	2	1	1	3	2	1	2
.	166	4	2	2	1	1	1	2	2	3	2	4	2	1	1	2	4	2	2	1	2	1	1	2	2	1	2	1			2	3	1	2	2	2	1	2
.	167	3	2	3	1	1	1	2	5	2	2	4	2	2	2	3	4	2	1	1	1	2	1	2	2	1	1	1			2	2	1	1	3	2	2	2
.	168	3	2	3	1	1	1	2	3	2	2	4	3	1	1	2	4	2	1	2	3	2	2	3	2	1	1	1			3	2	1	2	2	2	3	2
.	169	3	3	3	1	1	1	2	4	2	2	5	2	2	2	2	5	2	1	1	2	1	1	2	2	1	1	1			2	2	1	1	2	2	1	3
.	170	4	2	2	1	1	1	2	3	3	2	5	4	2	2	1	4	2	2	1	2	1	3	2	2	1	1	1			2	3	1	2	2	3	1	2
.	171	3	2	3	1	2	1	1	2	2	2	5	1	2	1	2	4	1	1	2	2	1	1	2	3	1	1	2			2	3	1	1	2	2	1	3
.	172	3	2	2	1	1	2	1	2	2	3	4	5	1	1	2	3	1	1	1	2	2	1	2	3	1	1	1			2	3	1	2	3	2	1	2
.	173	4	2	2	1	1	1	2	2	3	4	3	3	2	2	3	4	1	1	2	2	1	1	2	2	1	1	1			2	2	2	3	3	2	1	2
.	174	5	1	1	1	2	1	1	4	4	4	5	2	1	1	2	3	2	3	3	4	1	1	4	3	1	2	3			3	3	3	4	4	2	1	3
.	175	4	2	2	1	1	2	1	2	2	3	4	2	2	1	2	3	2	2	1	2	1	3	2	2	1	2	1			2	3	2	3	3	3	1	3
.	176	5	2	2	1	1	2	1	3	3	4	5	3	1	1	2	4	2	1	3	4	3	1	3	3	1	2	1			3	2	2	4	4	3	1	2
.	177	3	3	3	1	1	2	1	1	3	2	6	3	2	1	2	4	2	2	1	2	1	1	2	2	1	1	1			2	3	1	1	3	2	1	3
.	178	4	2	3	1	1	2	2	1	2	2	6	4	1	1	2	3	2	3	2	4	2	1	2	3	1	1	1			3	2	1	2	4	2	1	3
.	179	3	2	2	1	1	2	1	2	3	2	4	3	2	1	1	4	2	1	1	2	1	1	3	2	1	1	1			2	2	1	3	2	3	2	3
.	180	3	2	3	1	1	2	1	2	3	2	6	3	1	1	2	4	2	3	2	4	1	2	1	3	1	1	1			3	2	1	2	3	2	1	3
.	181	3	3	3	1	1	1	2	1	2	2	6	4	1	2	2	5	2	1	2	2	1	1	2	3	1	2	1			2	2	1	1	2	3	1	3
.	182	3	3	3	2	1	2	1	2	2	2	5	4	2	2	3	3	2	1	2	3	1	1	2	2	1	1	1			2	2	1	1	2	2	1	2
.	183	4	2	3	1	2	1	2	3	2	2	5	5	1	1	2	4	2	1	2	3	1	1	2	2	1	1	1			3	2	1	2	2	2	1	3
.	184	3	3	3	2	1	2	2	5	2	2	6	4	2	2	1	5	2	1	1	2	1	1	3	2	1	1	1			3	2	1	1	2	2	1	3
.	185	4	2	2	2	1	1	1	2	3	3	4	2	3	2	2	4	1	1	2	3	1	2	2	2	1	1	1			2	2	1	2	3	3	2	2
.	186	5	2	2	1	2	1	1	3	4	4	2	3	2	2	2	4	1	1	2	3	1	2	2	3	1	2	1			3	2	2	3	3	4	2	2
.	187	4	2	3	2	1	1	1	2	3	3	6	4	1	1	2	4	2	2	1	2	1	1	2	3	1	2	1			3	2	1	1	2	3	1	3
.	188	3	3	3	2	1	2	2	4	2	2	5	3	2	2	2	4	1	1	1	2	2	1	2	3	1	1	1			3	2	1	2	2	3	2	3
.	189	4	2	2	1	2	1	1	2	3	3	5	4	2	2	1	4	1	1	1	2	2	1	3	2	1	2	1			2	2	1	2	3	2	1	3
.	190	3	3	3	2	1	1	1	4	2	2	5	5	1	1	1	4	2	1	2	3	1	1	2	2	1	1	2			3	2	1	1	2	2	1	3
.	191	3	3	2	2	1	2	1	5	2	1	6	5	2	1	3	4	1	1	1	2	1	1	2	2	1	1	1			2	2	1	2	3	3	1	3
.	192	4	2	3	1	2	1	1	3	3	2	5	4	2	2	1	4	1	1	2	2	1	1	3	2	1	1	1			3	3	2	1	3	3	1	2
.	193	4	2	3	2	1	1	1	4	3	3	5	4	1	1	2	3	2	1	2	2	1	1	2	2	1	1	1			3	3	1	2	3	2	1	3
.	194	5	3	3	2	1	2	2	3	2	5	4	2	1	2	1	4	2	1	2	3	1	1	3	3	1	2	1			2	3	3	4	3	4	1	3
.	195	3	3	3	1	2	2	1	4	2	2	5	5	1	1	1	5	2	1	2	3	1	1	2	3	1	1	1			3	4	2	3	3	4	1	4
.	196	3	3	2	2	1	2	1	2	2	3	4	4	1	1	2	4	1	1	2	3	2	1	3	2	1	1	1			3	2	1	2	3	3	2	3
.	197	4	2	2	2	1	1	1	3	3	4	5	4	2	2	1	4	2	1	3	2	1	2	3	3	1	2	1			3	2	1	2	3	3	1	3
.	198	3	3	3	2	1	2	1	3	2	3	6	5	1	1	2	4	1	1	2	3	1	1	3	2	1	1	1			3	2	1	2	3	2	1	3
.	199	3	2	3	1	2	2	1	2	4	2	6	5	1	2	2	4	1	2	2	3	2	1	2	3	1	1	1			2	3	2	3	2	3	2	3
.	200	3	3	3	2	1	2	2	1	2	2	6	5	2	2	3	4	2	2	1	2	1	2	3	2	1	1	1			2	3	1	1	2	3	1	2
.	201	4	3	3	1	2	1	2	3	3	4	5	4	2	2	1	4	2	1	2	2	2	1	3	2	2	1	1			2	3	2	2	3	3	2	3
.	202	4	2	2	1	2	1	1	2	3	5	5	5	1	1	2	3	2	2	1	1	2	2	3	2	2	1	2			2	3	2	3	2	3	2	3
.	203	3	2	2	2	1	1	2	2	3	3	5	4	1	1	2	3	2	1	2	3	1	2	3	3	1	2	1			3	2	1	3	2	3	2	3
.	204	4	1	1	1	1	1	2	3	4	5	6	4	2	2	2	3	2	3	1	2	2	3	4	3	2	2	1			3	2	2	3	3	4	3	4
.	205	3	3	3	2	1	2	2	1	2	2	6	5	2	2	2	4	1	1	2	2	1	1	2	3	1	2	1			2	2	1	1	2	2	1	3
.	206	3	2	3	1	2	2	1	2	2	3	5	5	1	1	2	4	2	2	3	2	2	1	2	3	1	2	1			3	4	1	2	3	2	1	3
.	207	4	2	2	1	1	1	2	2	3	3	6	4	1	1	1	4	2	1	1	2	1	2	3	3	1	2	1			3	3	1	2	2	3	2	3
.	208	3	3	3	2	1	2	2	2	2	2	6	5	1	1	2	4	2	1	2	2	1	2	3	2	1	2	2			2	3	1	3	2	2	2	3
.	209	3	3	3	2	1	2	1	1	2	2	6	5	2	2	1	1	1	1	2	2	2	1	2	3	1	2	1			3	2	1	3	2	3	1	3
.	210	3	2	2	1	2	1	1	3	3	3	4	4	2	2	2	4	2	1	2	2	2	3	3	2	1	1	1			2	3	1	2	3	2	4	3
.	211	5	2	2	1	2	1	1	3	4	4	5	4	2	1	2	3	2	3	2	3	2	2	4	3	1	2	2			3	2	1	2	3	3	2	4
.	212	4	3	3	1	1	2	1	1	3	3	6	5	2	2	3	3	2	2	1	1	2	2	2	2	1	1	1			2	2	1	1	3	4	1	3
.	213	3	2	2	1	2	1	1	1	1	1	5	5	2	2	1	4	1	1	1	2	1	2	3	2	1	1	1			2	2	1	1	3	3	1	2
.	214	5	2	2	2	2	1	1	4	4	3	5	4	1	1	1	4	1	1	2	1	2	1	4	3	1	2	1			3	2	1	2	2	2	2	3
.	215	3	2	3	2	2	1	2	2	3	4	6	4	2	2	1	4	1	1	1	2	1	2	3	2	1	1	1			2	2	1	2	2	3	3	2
.	216	4	2	3	1	2	1	1	2	3	3	4	4	1	1	2	4	1	1	1	2	1	1	3	2	1	2	1			3	3	1	3	2	2	4	4
.	217	4	2	1	1	2	1	1	2	2	2	5	5	1	1	2	3	2	1	2	2	1	1	3	2	1	1	1			2	3	1	2	2	4	2	3
.	218	4	2	2	1	2	1	1	2	2	3	5	5	1	2	1	4	1	1	1	2	1	2	3	4	1	2	1			3	2	1	3	3	3	2	3
.	219	5	2	1	1	2	1	1	3	3	4	5	4	1	1	1	5	2	1	1	2	2	1	3	3	1	1	1			2	3	2	3	3	3	3	4
.	220	3	3	3	2	1	2	2	1	2	1	5	5	4	4	3	4	1	1	1	1	2	2	2	2	1	1	1			2	2	1	1	2	2	1	2
.	221	3	2	3	2	1	2	1	2	2	2	5	5	2	2	2	4	2	1	2	3	2	2	3	2	1	2	1			3	2	1	2	3	2	2	4
.	222	3	2	3	2	1	2	1	2	2	2	6	5	2	3	2	4	2	1	1	1	1	2	3	2	1	2	1			3	2	1	2	3	3	1	2
.	223	4	2	2	1	2	1	2	2	3	3	4	5	2	2	1	4	2	1	1	2	1	2	3	2	1	2	1			2	2	1	2	3	3	2	3
.	224	3	2	2	2	1	1	2	2	2	2	5	5	2	2	1	4	2	1	1	2	2	2	3	3	1	2	1			3	3	1	2	2	2	2	3
.	225	3	2	2	2	1	2	2	1	2	2	6	5	2	2	2	5	1	1	1	2	1	1	2	2	1	1	1			2	2	1	2	2	2	1	3
.	226	3	2	2	1	2	1	1	2	3	4	5	5	2	2	1	3	2	2	1	1	1	1	3	2	1	1	1			2	2	1	2	3	3	2	3
.	227	3	2	3	2	1	1	2	2	2	2	5	5	2	2	1	3	1	2	1	2	1	1	2	3	1	2	1			2	2	1	3	3	2	2	3
.	228	4	2	2	1	2	1	1	2	3	3	5	5	1	1	1	3	1	1	1	2	1	1	3	3	1	2	1			2	2	1	2	2	3	1	3
.	229	4	2	1	1	1	2	1	3	4	5	5	5	2	2	2	4	2	2	1	1	1	2	2	2	1	2	1			2	2	1	3	3	4	4	4
.	230	4	2	2	1	2	1	1	2	2	3	5	5	1	2	1	4	2	1	1	2	1	2	3	3	1	2	1			3	3	1	2	3	3	2	3
.	231	3	2	3	1	2	1	1	4	2	2	5	5	2	2	1	4	2	1	1	2	1	2	3	2	1	1	1			2	3	1	2	3	2	2	3
.	232	3	2	1	1	2	1	2	2	2	2	6	5	1	1	2	4	2	1	1	3	1	2	3	2	1	1	1			2	2	1	3	3	2	2	3
.	233	5	1	1	1	2	1	1	5	4	5	6	5	1	1	2	4	2	2	1	2	1	2	4	3	1	2	1			4	3	1	3	4	4	2	4
.	234	3	2	3	2	1	2	2	1	2	2	5	5	2	2	2	3	2	1	2	2	1	1	2	2	1	2	1			2	2	1	1	3	2	2	3
.	235	4	2	2	1	2	1	1	2	3	2	5	5	2	1	1	3	2	2	1	1	1	1	2	3	1	1	1			2	3	1	1	3	3	2	3
.	236	4	2	2	1	2	1	1	2	3	4	5	5	1	1	1	4	2	1	1	2	2	2	3	3	1	1	1			2	3	1	2	3	2	4	3
.	237	4	2	2	1	2	1	1	2	3	4	5	4	1	1	1	4	2	2	2	1	2	1	2	3	1	1	1			3	2	1	1	3	2	2	2
.	238	3	3	3	2	1	2	2	1	2	2	5	5	2	2	3	4	1	1	1	2	1	1	2	2	1	1	1			2	2	1	1	2	2	2	3
.	239	4	2	2	1	2	1	2	2	2	3	5	5	2	2	2	4	2	1	1	2	1	2	3	2	1	2	1			2	2	1	2	3	3	2	4
.	240	4	2	2	2	1	2	2	4	3	3	5	5	1	1	1	2	2	1	1	2	2	1	2	2	1	1	1			3	3	1	2	3	3	2	2
.	241	2	3	3	2	1	2	1	1	2	2	6	5	2	2	2	3	2	1	1	2	2	1	2	2	1	1	1			2	2	1	1	2	2	2	3
.	242	4	2	2	1	2	1	1	2	3	2	6	4	2	2	2	4	2	1	2	2	1	1	2	2	1	1	1			3	3	1	2	3	3	3	4
.	243	4	2	2	1	1	1	2	3	3	4	5	5	1	1	1	5	2	2	1	1	1	3	3	2	1	2	1			2	2	1	3	3	3	3	4
.	244	2	3	3	2	1	2	1	1	2	2	5	4	2	2	2	3	1	1	2	2	1	1	2	2	1	1	1			2	2	1	2	3	3	1	3
.	245	4	2	2	1	2	1	1	2	3	4	5	5	1	1	1	4	1	1	1	1	1	2	2	2	1	1	1			3	3	1	2	2	3	4	3
.	246	3	2	2	2	1	2	1	3	3	3	5	5	1	1	1	3	2	1	1	2	1	1	3	2	1	1	1			3	3	1	3	2	2	3	2
.	247	3	2	2	2	2	2	1	2	2	2	5	5	1	1	1	3	2	3	3	2	1	1	2	2	1	1	1			3	3	1	3	2	2	3	4
.	248	2	3	3	2	2	2	1	1	2	2	6	5	2	2	2	5	2	1	1	2	1	1	2	2	1	1	1			3	3	1	1	2	2	1	2
.	249	2	3	3	2	2	2	1	1	1	1	6	5	3	2	2	4	1	1	1	1	1	2	3	2	1	1	1			2	2	1	1	2	2	1	2
.	250	4	2	2	1	2	1	1	2	3	3	5	5	2	2	2	4	2	1	1	2	2	1	3	3	1	2	2			3	3	1	3	4	3	2	3
.	251	4	2	2	1	2	1	1	2	4	3	4	3	2	2	1	4	2	2	3	2	1	1	3	2	1	1	2			3	3	1	2	3	3	2	3
.	252	5	2	1	1	1	1	2	5	3	2	5	4	2	2	3	4	2	1	3	2	1	1	3	2	1	1	1			3	3	1	2	3	3	2	3
.	253	3	3	3	2	2	2	1	1	2	2	5	5	2	2	2	4	2	1	1	2	1	1	3	3	1	1	1			2	2	1	3	3	4	4	2
.	254	3	2	3	2	1	2	1	1	2	2	5	5	1	1	1	4	2	1	1	1	2	2	3	1	1	1	1			3	3	1	2	2	2	2	2
.	255	4	2	2	1	1	2	1	2	3	3	6	3	2	2	2	3	2	2	1	1	1	1	3	3	1	1	1			3	3	1	1	2	2	4	3
.	256	2	3	3	2	2	2	1	1	1	1	6	4	1	1	1	3	1	2	3	1	2	2	2	1	1	1	1			2	2	1	1	2	2	2	3
.	257	3	3	3	2	2	2	1	2	2	2	5	5	1	1	1	3	2	2	3	2	1	1	2	2	1	1	1			3	3	1	1	3	2	3	4
.	258	4	2	2	1	2	1	2	4	3	4	5	3	2	2	2	4	2	1	1	2	1	1	3	2	1	1	1			3	3	1	3	4	4	3	4
.	259	4	2	2	1	2	1	1	3	2	2	4	3	1	1	1	5	2	2	3	2	1	1	3	3	1	1	1			2	1	2	3	3	3	2	3
.	260	3	2	3	2	1	1	2	1	2	2	6	5	2	2	2	4	3	2	3	2	1	2	4	2	1	2	1			2	2	1	3	3	3	4	3
.	261	4	2	2	1	2	2	1	3	2	2	4	3	1	1	1	4	2	1	1	2	2	2	2	2	1	1	1			2	2	1	1	3	3	2	3
.	262	3	2	2	2	1	1	2	4	2	2	4	4	1	1	1	3	2	2	1	2	1	1	2	2	1	3	1			3	3	1	1	2	2	1	2
.	263	2	3	3	2	2	2	1	1	1	1	5	5	1	1	1	4	1	1	2	2	1	1	2	2	1	1	1			2	2	1	1	2	2	2	1
.	264	3	3	3	2	2	2	1	1	2	2	6	5	2	2	1	3	1	1	2	2	1	1	3	3	1	1	1			3	3	1	1	2	2	1	2
.	265	4	2	2	1	1	1	2	4	4	4	5	5	2	2	2	4	2	2	1	1	2	2	3	4	1	3	1			3	3	1	3	4	4	4	3
.	266	4	2	2	1	2	2	1	2	3	3	6	5	1	1	1	4	2	2	3	2	1	1	2	2	1	1	1			3	3	1	2	3	3	3	4
.	267	3	2	2	2	2	2	1	1	2	2	5	5	1	1	2	3	1	1	1	2	1	2	3	2	1	2	1			3	3	1	1	2	3	2	3
.	268	4	2	2	1	2	1	1	2	3	3	5	5	1	1	1	4	2	2	3	2	1	1	3	2	1	2	1			3	3	1	3	2	2	3	4
.	269	3	3	3	2	1	1	1	2	2	2	5	5	2	2	2	4	2	2	1	1	1	2	2	2	1	1	1			2	2	1	2	2	2	1	2
.	270	3	3	3	2	2	2	1	1	1	1	6	5	2	2	3	2	1	1	2	1	1	2	2	2	1	1	1			2	2	1	1	3	2	1	3
.	271	3	2	2	2	1	2	1	1	1	1	5	4	1	1	1	4	2	2	3	4	1	1	2	2	1	1	1			2	2	1	1	2	3	4	4
.	272	4	2	2	1	2	1	1	2	3	3	5	4	2	2	1	3	2	2	3	2	2	1	3	2	1	2	1			3	2	1	3	4	4	4	4
.	273	5	1	1	1	2	1	1	4	3	3	5	5	2	2	1	4	2	2	2	2	1	1	3	2	1	1	1			3	3	1	3	3	3	4	3
.	274	3	2	2	2	1	2	1	2	2	2	6	5	2	2	1	4	2	2	1	1	2	2	3	3	1	1	1			3	3	1	1	2	2	1	3
.	275	2	3	3	2	1	2	1	1	1	1	6	5	1	1	2	4	1	1	2	3	2	1	2	2	1	1	1			3	3	1	1	2	3	1	2
.	276	4	1	1	1	2	2	1	2	3	3	5	5	2	2	2	3	2	2	3	1	1	2	4	3	1	2	1			3	3	1	2	4	4	5	3
.	277	5	1	1	1	2	1	1	4	4	4	5	5	2	2	1	3	2	1	3	2	2	1	4	4	1	2	1			3	3	1	4	3	3	2	3
.	278	4	1	1	1	2	1	2	4	3	4	5	4	1	1	2	4	1	1	2	2	1	2	4	2	1	2	1			2	2	1	3	4	4	2	4
.	279	3	3	3	2	1	1	2	1	1	1	5	5	1	1	1	4	2	1	1	2	1	1	3	2	1	1	1			2	2	1	2	3	3	2	3
.	280	3	3	3	2	1	2	1	1	2	2	6	5	1	1	2	3	1	1	2	2	1	1	3	2	1	1	1			2	2	1	1	3	2	2	3
.	281	3	3	3	2	1	2	1	2	1	1	5	5	2	2	1	5	2	1	3	2	1	1	2	3	1	2	1			2	2	1	1	3	4	2	3
.	282	5	1	1	1	2	1	1	4	3	3	6	5	1	1	2	3	2	1	3	3	2	3	4	2	1	1	1			2	2	1	3	4	4	1	3
.	283	4	2	2	2	1	1	1	1	2	2	6	4	1	1	3	4	1	1	1	4	1	1	2	2	1	1	1			2	2	1	1	3	2	1	2
.	284	3	3	3	2	1	2	1	1	1	1	6	5	2	2	3	3	1	1	1	2	1	1	2	2	1	3	1			2	2	1	1	2	3	1	2
.	285	4	2	3	2	2	2	2	4	3	4	5	5	3	4	4	4	4	2	2	2	1	3	3	1	1	1	1	.	.	1	1	2	3	1	2	1	3
.	286	5	1	3	1	1	2	2	2	4	5	3	5	2	4	2	3	2	1	3	1	2	5	3	5	1	2	1	.	.	4	3	4	5	1	3	1	4
.	287	4	2	3	1	1	2	2	8	5	4	3	5	2	4	1	4	4	3	3	1	1	2	3	4	1	1	2	.	.	4	4	3	4	1	2	1	4
.	288	4	2	3	1	1	2	2	4	5	4	3	5	1	4	2	3	3	5	1	2	2	3	4	1	2	2	4	.	.	4	3	3	4	1	4	1	4
.	289	4	1	3	1	1	2	2	5	5	5	3	5	2	5	2	4	3	4	3	1	1	2	2	3	1	1	4	.	.	1	1	4	3	1	2	1	3
.	290	4	2	3	1	1	2	2	4	5	4	5	5	4	5	2	3	3	4	2	1	1	5	4	5	1	3	4	.	.	1	1	3	3	1	3	1	3
.	291	4	1	3	1	1	2	2	5	4	5	3	5	2	4	2	3	3	2	2	1	1	4	2	3	1	1	4	.	.	2	1	3	4	1	1	1	3
.	292	5	2	3	1	1	2	2	3	4	5	3	5	2	4	2	3	2	1	3	1	1	5	4	5	1	3	4	.	.	4	4	3	4	1	3	1	5
.	293	3	2	3	2	2	2	2	4	4	5	2	5	2	4	4	3	3	1	2	1	1	4	2	5	1	2	4	.	.	1	1	2	4	1	2	1	2
.	294	4	1	3	1	1	1	2	5	5	5	4	4	2	4	2	1	2	1	3	1	3	5	4	4	1	3	1	.	.	1	1	5	5	1	3	1	5
.	295	3	2	3	2	1	2	2	2	4	3	5	5	4	4	2	4	2	1	3	1	2	2	2	2	1	3	1	.	.	1	1	3	4	1	2	1	3
.	296	3	3	3	2	2	2	2	2	2	2	6	5	5	5	4	4	2	2	1	1	1	2	1	3	1	1	4	.	.	1	1	2	2	1	1	1	4
.	297	3	2	1	2	2	2	2	2	2	3	4	5	4	4	2	4	2	1	1	1	1	2	3	4	1	1	3	.	.	1	1	1	1	1	2	1	3
.	298	4	1	3	2	2	2	2	4	5	4	3	5	1	4	2	3	2	1	3	1	1	5	4	5	1	2	5	.	.	4	3	2	4	1	2	1	4
.	299	3	2	3	1	2	2	2	3	4	4	3	5	2	4	2	3	2	2	1	1	1	3	2	3	1	2	1	.	.	2	1	3	3	1	3	1	2
.	300	4	2	3	1	1	1	2	5	4	4	3	4	1	4	2	3	3	2	3	1	1	4	3	5	1	3	1	.	.	4	4	3	4	1	2	1	4
.	301	4	2	2	1	1	2	2	4	5	4	5	5	1	4	2	2	4	2	3	1	2	4	3	2	1	3	1	.	.	5	3	3	4	1	3	1	4
.	302	5	1	3	1	1	2	2	5	4	4	2	5	1	2	2	2	3	2	1	1	4	4	3	4	1	3	5	.	.	3	3	4	4	1	2	1	5
.	303	4	2	2	1	1	1	2	3	4	5	2	4	2	2	2	2	4	2	4	1	3	4	4	4	1	3	4	.	.	4	4	3	3	1	3	1	4
.	304	4	2	2	1	1	2	2	5	4	3	4	4	2	4	2	3	3	2	4	1	1	3	3	4	1	2	3	.	.	3	3	4	3	1	2	1	4
.	305	4	2	3	1	1	2	2	3	4	3	4	5	1	3	2	3	2	3	3	1	2	3	2	4	1	2	3	.	.	3	3	3	4	1	2	1	3
.	306	3	2	3	1	2	1	2	3	5	4	2	3	2	2	1	3	3	2	3	4	2	4	3	3	1	2	2	.	.	3	3	3	2	1	2	1	3
.	307	3	2	2	1	1	2	2	4	4	4	3	5	1	2	2	3	4	1	2	2	3	3	2	2	1	2	1	.	.	4	2	3	2	1	2	1	3
.	308	3	3	2	2	2	2	2	3	3	4	2	5	2	4	2	4	3	2	2	1	2	4	3	2	1	3	1	.	.	2	2	2	1	1	2	1	2
.	309	3	2	1	2	2	2	4	4	5	3	5	2	4	4	3	3	1	2	1	1	2	2	2	3	1	1	1	.	.	2	2	3	3	1	2	1	3
.	310	4	2	2	1	2	2	2	4	4	5	3	5	1	1	2	2	4	2	3	2	4	4	3	4	1	4	2	.	.	4	4	3	3	1	3	1	4
.	311	4	2	3	1	2	2	2	3	4	5	3	5	2	4	2	3	3	1	2	1	2	3	3	2	1	3	1	.	.	2	2	3	4	1	3	1	3
.	312	3	2	2	1	2	2	2	3	4	4	3	5	4	4	4	4	2	1	1	1	3	2	1	2	1	2	1	.	.	1	1	2	1	1	1	1	2
.	313	4	2	3	1	1	2	2	4	4	5	4	5	1	4	2	3	3	2	1	1	1	3	3	4	1	1	1	.	.	3	3	3	4	1	2	1	3
.	314	3	3	3	2	2	2	2	2	3	3	4	5	4	4	2	3	3	1	1	2	3	2	1	4	1	1	3	.	.	1	1	2	1	1	2	1	2
.	315	4	2	2	1	2	2	2	5	5	5	3	5	2	4	2	4	4	1	2	1	2	3	2	2	1	1	1	.	.	4	3	2	2	1	3	1	3
.	316	3	2	3	1	1	2	2	4	4	5	4	5	1	2	2	3	3	1	4	1	3	2	2	5	1	4	1	.	.	3	1	2	2	1	2	1	3
.	317	3	2	2	1	1	2	2	3	4	3	3	5	2	2	2	4	2	1	3	1	2	2	2	4	1	2	1	.	.	2	2	3	2	1	2	1	2
.	318	4	2	3	1	2	1	2	3	4	5	4	5	2	2	2	3	2	2	4	1	3	2	2	4	1	3	1	.	.	2	2	3	4	1	3	1	4
.	319	3	1	2	1	2	2	2	3	3	4	5	5	4	5	4	3	2	1	1	1	3	2	2	5	1	3	1	.	.	2	1	2	2	1	2	1	2
.	320	4	2	2	1	2	2	2	3	4	5	5	5	2	4	2	2	2	1	1	1	1	2	2	4	1	3	1	.	.	3	3	2	4	1	3	1	3
.	321	4	2	3	1	2	1	2	3	4	5	5	5	4	4	2	3	2	1	3	1	4	2	3	4	1	3	1	.	.	2	1	2	4	1	3	1	3
.	322	5	2	2	1	2	1	2	3	4	5	3	4	2	4	2	3	2	3	3	1	3	5	4	5	1	3	2	.	.	3	3	3	4	1	3	1	4
.	323	5	2	2	1	2	1	2	5	4	5	4	4	1	2	1	3	4	3	2	1	3	4	3	3	1	3	1	.	.	4	2	3	4	1	3	1	4
.	324	3	3	3	2	1	2	2	3	3	4	5	5	4	4	4	4	2	1	1	1	3	2	2	4	1	2	1	.	.	1	1	2	2	1	2	1	2
.	325	5	1	3	1	1	1	1	4	4	5	3	4	1	2	2	3	3	1	1	2	3	4	3	4	1	3	1	.	.	3	2	2	3	1	3	1	4
.	326	5	1	3	1	2	1	2	3	4	5	4	3	1	1	2	2	2	2	1	1	4	4	3	4	1	4	1	.	.	3	2	4	4	1	3	1	4
.	327	3	3	2	1	2	2	2	4	4	5	3	5	4	4	4	2	2	1	1	1	1	2	2	3	1	1	1	.	.	2	1	3	2	1	2	1	2
.	328	5	2	3	1	1	1	2	5	4	5	4	3	1	2	1	2	3	1	1	2	2	4	4	5	1	3	2	.	.	3	2	4	4	1	3	1	4
.	329	4	2	3	1	2	1	2	4	4	5	3	5	2	4	2	3	2	1	1	3	4	3	3	3	1	3	1	.	.	2	2	4	4	1	3	1	4
.	330	4	2	2	1	2	2	2	3	3	4	5	5	4	4	2	3	2	1	1	3	1	2	2	3	1	1	1	.	.	1	1	2	3	1	2	1	2
.	331	4	2	3	1	1	2	2	5	4	5	4	5	4	4	2	3	4	1	3	1	3	2	2	4	1	3	4	.	.	2	1	3	2	1	3	1	3
.	332	4	2	3	1	2	1	2	5	3	5	3	4	2	4	2	3	4	2	4	2	3	4	4	4	1	4	1	.	.	4	3	3	4	1	3	1	4
.	333	4	2	2	1	2	2	2	4	4	5	3	5	2	2	2	2	3	2	4	1	3	3	3	4	1	2	1	.	.	4	2	4	4	1	4	1	5
.	334	3	2	2	1	2	1	2	3	4	5	3	5	2	4	2	3	3	3	4	2	3	4	3	4	1	3	4	.	.	3	3	3	2	1	2	1	4
.	335	4	2	2	1	1	2	2	3	3	4	3	5	4	4	2	3	2	1	2	1	3	2	2	3	1	1	4	.	.	2	1	3	3	1	3	1	2
.	336	4	2	2	1	2	1	2	2	4	5	3	4	2	2	2	3	4	3	3	3	4	4	3	4	1	3	4	.	.	4	3	3	4	1	3	1	4
.	337	4	1	1	1	1	2	2	3	5	5	3	3	1	2	2	2	2	1	1	3	3	2	3	3	1	2	3	.	.	4	2	3	4	1	2	1	5
.	338	3	2	2	1	2	1	2	3	3	4	4	4	2	2	2	3	4	2	3	2	3	4	3	4	1	3	3	.	.	2	2	3	3	1	3	1	3
.	339	4	1	3	1	2	1	2	3	4	5	3	4	2	2	2	2	3	1	3	2	2	3	3	3	1	2	4	.	.	4	2	4	4	1	4	1	4
.	340	3	2	3	1	1	1	2	4	4	5	4	4	2	1	1	2	2	3	3	2	4	3	4	4	1	3	4	.	.	2	2	4	5	1	2	1	4
.	341	3	3	2	2	2	2	2	3	3	4	5	5	4	4	2	3	3	1	2	1	2	3	2	3	1	1	3	.	.	2	2	3	2	1	2	1	2
.	342	4	2	3	1	1	1	2	4	4	5	3	5	2	4	2	3	3	3	3	2	4	4	4	3	1	4	4	.	.	3	2	4	4	1	3	1	4
.	343	3	2	3	1	2	2	2	3	4	5	4	5	4	4	2	3	2	1	1	2	3	3	3	4	1	2	3	.	.	2	2	3	3	1	2	1	3
.	344	5	1	1	1	1	2	2	4	4	5	4	4	1	2	2	2	3	1	3	1	2	3	2	4	1	1	4	.	.	4	3	3	3	1	4	1	4
.	345	4	2	3	1	2	2	2	4	5	5	3	5	2	4	2	3	2	1	1	1	2	3	3	2	1	2	4	.	.	4	3	3	4	1	3	1	4
.	346	5	2	3	1	1	1	2	5	4	5	3	4	1	1	1	2	3	1	3	1	2	4	4	4	1	2	4	.	.	4	3	4	4	1	3	1	5
.	347	4	2	3	1	2	2	2	4	4	5	3	5	2	4	2	2	4	1	1	1	3	3	3	3	1	3	4	.	.	2	1	4	3	1	2	1	4
.	348	5	4	3	1	2	1	2	4	5	6	4	4	1	1	1	2	2	2	1	1	3	4	4	5	1	3	3	.	.	4	3	4	4	1	4	1	5
.	349	4	1	3	1	1	2	2	4	5	5	3	4	2	2	1	2	4	1	3	1	3	4	4	5	1	2	2	.	.	4	3	4	4	1	3	1	4
.	350	5	1	3	1	1	1	2	3	4	5	5	4	1	2	2	2	3	2	4	1	3	5	4	4	1	3	3	.	.	3	3	4	3	1	3	1	5
.	351	4	2	3	1	2	2	2	3	4	5	4	4	2	2	2	3	2	2	2	1	2	4	3	4	1	2	2	.	.	3	2	3	2	1	2	1	3
.	352	3	2	2	1	2	2	2	3	4	5	4	5	2	4	4	3	3	1	2	1	3	3	3	2	1	2	1	.	.	2	2	3	2	1	2	1	2
.	353	3	1	2	2	2	2	2	3	3	3	5	5	4	4	2	3	1	1	1	3	1	2	1	4	1	1	3	.	.	1	1	2	1	1	1	1	2
.	354	4	2	3	1	2	1	2	4	4	5	3	4	2	2	1	2	3	1	2	3	3	4	4	3	1	2	4	.	.	4	3	4	4	1	3	1	4
.	355	4	2	3	2	2	1	2	3	5	5	4	5	1	1	1	2	4	3	4	2	4	5	5	5	1	4	3	.	.	5	5	4	3	1	4	1	5
.	356	3	2	3	1	2	2	2	4	4	5	3	5	4	4	2	4	2	1	3	2	3	3	2	3	1	4	1	.	.	4	2	3	3	1	3	1	3
.	357	4	2	3	1	1	1	2	3	3	5	3	4	1	1	2	2	2	1	3	2	3	3	2	2	1	4	1	.	.	4	4	3	3	1	2	1	4
.	358	5	1	3	1	1	2	2	4	4	5	3	5	1	1	2	2	3	1	4	2	3	4	4	3	1	3	1	.	.	4	3	2	3	1	3	1	4
.	359	3	2	2	1	2	2	2	3	3	4	3	5	4	4	2	3	2	1	1	2	3	2	2	3	1	2	1	.	.	2	2	2	1	1	2	1	2
.	360	5	1	2	1	2	2	2	3	4	5	3	4	1	2	1	2	2	1	3	1	1	3	2	4	1	2	2	.	.	4	3	4	4	1	3	1	4
.	361	4	2	2	1	1	1	2	3	4	5	3	4	1	2	1	3	2	2	3	3	4	4	3	3	1	3	2	.	.	4	2	2	3	1	2	1	3
.	362	4	2	2	1	1	1	2	3	3	4	4	5	1	1	2	3	2	1	4	2	4	3	2	3	1	3	1	.	.	4	4	3	3	1	2	1	4
.	363	4	2	3	1	1	2	2	3	3	5	3	4	2	2	1	2	2	2	1	3	1	3	4	3	1	4	1	.	.	4	2	2	3	1	2	1	3
.	364	5	1	1	1	1	2	2	3	3	5	4	5	2	4	2	4	3	1	3	2	3	4	3	3	1	3	2	.	.	2	2	3	4	1	2	1	3
.	365	4	2	2	1	1	2	2	3	4	5	3	5	1	1	2	3	3	1	2	2	3	4	3	3	1	3	2	.	.	4	3	3	3	1	2	1	4
.	366	4	1	2	1	1	2	2	3	4	5	4	5	1	2	1	4	2	1	3	1	3	4	2	4	1	3	2	.	.	4	2	3	3	1	2	1	4
.	367	5	2	1	1	2	2	2	3	3	5	4	4	2	4	2	3	2	1	3	1	1	4	4	3	1	2	3	.	.	4	2	3	4	1	3	1	4
.	368	3	1	2	1	2	2	2	4	3	5	3	5	2	4	2	4	2	3	4	1	4	3	4	2	1	1	1	.	.	2	2	3	2	1	2	1	3
.	369	3	3	2	2	2	2	2	3	3	5	3	5	2	2	4	4	2	1	2	1	3	1	2	2	1	3	3	.	.	1	2	2	2	1	1	1	2
.	370	4	2	2	1	2	2	2	5	3	5	4	5	4	4	2	4	3	1	3	1	1	4	3	2	1	1	1	.	.	2	1	2	3	1	2	1	3
.	371	4	2	3	1	2	2	2	3	4	5	4	4	4	4	2	3	3	1	3	1	2	4	4	3	1	4	1	.	.	1	1	3	3	1	2	1	3
.	372	5	2	3	1	1	2	2	3	4	5	3	5	2	2	2	3	2	1	3	1	2	3	3	2	1	2	1	.	.	4	3	3	4	1	3	1	4
.	373	4	2	2	1	2	2	2	4	3	4	3	5	2	2	2	4	4	1	3	2	3	3	4	2	1	2	1	.	.	2	2	3	4	1	3	1	3
.	374	5	2	1	2	2	1	2	3	5	5	4	4	2	4	1	2	2	3	4	3	3	4	4	3	1	2	1	.	.	1	1	4	4	1	3	1	4
.	375	4	1	1	1	1	1	2	4	4	5	5	4	2	2	1	2	2	4	4	1	2	4	4	5	1	4	1	.	.	4	3	3	4	1	4	1	4
.	376	4	2	2	1	2	2	2	3	3	4	5	5	2	4	1	4	3	1	2	1	4	2	3	4	1	2	1	.	.	5	3	3	3	1	2	1	3
.	377	4	2	3	2	2	1	2	3	4	5	4	4	4	4	2	3	2	1	4	1	3	3	4	4	1	3	2	.	.	2	2	3	4	1	2	1	3
.	378	4	2	2	1	1	1	2	3	3	5	4	5	2	2	1	4	2	2	3	1	3	4	4	3	1	1	1	.	.	4	2	2	3	1	2	1	4
.	379	5	1	1	1	1	1	2	2	5	5	2	3	1	4	1	2	4	1	3	1	4	2	4	4	1	4	1	.	.	4	2	4	4	1	2	1	4
.	380	5	1	1	1	1	1	1	3	5	6	4	4	1	4	1	2	3	1	2	1	3	4	3	5	1	4	4	.	.	5	2	3	4	1	2	1	5
.	381	5	1	3	1	1	2	2	5	4	6	2	5	1	4	2	3	5	1	2	4	4	5	5	4	2	4	4	.	.	3	3	4	5	1	2	1	5
.	382	5	2	1	1	1	1	1	4	5	6	2	3	1	4	1	2	3	1	4	3	4	4	5	5	1	4	3	.	.	2	2	4	5	1	2	1	5
.	383	4	1	3	1	1	2	2	4	4	5	4	5	1	4	1	3	2	1	3	2	3	4	5	3	1	5	3	.	.	5	3	3	4	1	3	1	5
.	384	4	1	3	1	2	2	2	3	3	5	4	5	2	2	1	2	2	1	3	2	4	3	4	3	1	2	1	.	.	4	2	3	4	1	2	1	4
.	385	5	1	1	1	1	2	2	4	3	5	3	4	1	4	2	3	4	4	3	3	4	3	4	4	1	2	3	.	.	4	4	3	3	1	3	1	4
.	386	4	2	1	1	1	2	2	5	4	5	4	5	1	4	1	4	4	1	2	1	2	3	3	4	1	3	4	.	.	2	2	3	4	1	2	1	4
.	387	3	3	2	2	2	2	2	3	2	4	5	5	4	4	2	4	3	1	1	2	3	3	4	3	1	1	1	.	.	2	3	2	3	1	1	1	3
.	388	3	3	2	2	2	2	2	2	2	4	6	5	4	4	1	3	2	1	1	2	4	2	4	4	1	1	4	.	.	1	1	2	2	1	1	1	2
.	389	4	2	3	1	1	1	2	3	3	5	5	5	1	1	2	2	4	1	3	1	3	4	2	5	1	3	2	.	.	2	2	2	4	1	2	1	3
.	390	4	2	3	1	1	1	2	3	4	5	3	4	1	4	2	2	3	1	5	2	4	3	4	5	1	5	2	.	.	2	2	3	4	1	3	1	4
.	391	3	2	3	2	2	2	2	4	3	4	4	5	4	4	1	4	2	1	1	1	3	2	3	3	1	1	4	.	.	1	1	2	2	1	1	1	3
.	392	4	2	2	1	1	2	2	3	3	4	4	5	1	1	1	4	3	2	3	1	4	3	4	4	1	4	4	.	.	4	3	3	4	1	1	1	4
.	393	4	2	2	1	1	2	2	4	4	5	5	5	1	4	2	3	3	1	4	1	3	4	4	3	1	1	2	.	.	4	4	2	3	1	2	1	3
.	394	5	1	3	1	1	1	1	3	5	6	2	3	1	1	1	2	3	2	4	4	3	4	4	3	1	4	1	.	.	2	2	4	5	1	4	1	4
.	395	4	2	1	1	1	1	2	5	4	5	3	5	1	2	1	3	2	1	4	3	3	4	4	3	1	4	1	.	.	3	2	4	3	1	4	1	3
.	396	4	1	1	1	1	1	1	4	3	5	2	3	2	4	1	3	3	1	4	2	4	3	4	4	1	3	1	.	.	2	2	3	4	1	3	1	4
.	397	5	1	3	1	1	1	1	5	5	6	3	3	1	4	2	2	4	4	4	2	3	4	3	3	1	3	2	.	.	1	1	4	5	1	2	1	5
.	398	5	1	1	1	1	2	2	3	4	6	3	5	2	4	2	2	2	4	3	3	4	5	5	3	1	3	1	.	.	2	2	4	4	1	3	1	4
.	399	4	1	1	1	1	1	1	3	4	5	3	4	2	4	1	2	2	1	3	4	3	5	5	4	1	3	1	.	.	2	2	4	3	1	3	1	4
.	400	4	2	1	1	1	1	1	3	5	5	3	5	2	4	1	2	2	2	4	3	2	4	4	4	1	4	1	.	.	2	2	4	3	1	3	1	3
.	401	5	1	1	1	1	1	1	2	4	6	3	3	1	1	1	2	3	3	4	3	4	4	4	3	1	4	2	.	.	3	3	4	5	1	2	1	5
.	402	3	2	1	1	2	2	2	3	3	5	5	5	4	2	2	3	2	4	3	2	3	4	3	4	1	3	1	.	.	2	2	4	2	1	2	1	3
.	403	3	2	2	1	1	2	2	3	3	4	3	5	2	4	1	4	2	2	4	1	3	4	3	3	1	2	1	.	.	3	2	3	2	1	2	1	3
.	404	5	1	1	1	1	1	1	4	4	5	3	3	2	2	1	2	3	1	4	3	2	3	3	4	1	3	1	.	.	4	3	4	4	1	3	1	4
.	405	5	1	3	1	1	1	1	3	5	6	2	3	1	2	1	1	3	4	4	3	2	4	5	5	2	4	2	.	.	2	2	4	5	1	3	1	5
.	406	5	1	3	1	1	1	1	3	5	6	2	4	1	4	1	2	2	3	3	2	4	4	5	5	2	4	3	.	.	4	3	4	5	2	2	1	5
.	407	4	2	1	1	1	1	2	3	4	5	4	4	1	2	1	3	2	3	3	2	3	4	5	3	1	4	1	.	.	2	1	3	2	1	2	1	3
.	408	5	1	3	1	1	1	2	4	3	6	3	4	2	2	1	2	3	3	4	3	4	5	4	3	1	4	3	.	.	4	3	3	4	2	3	1	4
.	409	4	2	2	1	1	2	2	3	3	5	3	5	2	2	1	3	3	1	3	2	4	3	4	4	1	3	1	.	.	2	2	3	3	1	3	1	4
.	410	4	2	3	1	2	2	2	4	4	5	3	5	2	4	1	3	2	1	3	2	3	4	4	3	1	4	1	.	.	2	2	3	4	1	2	1	4
.	411	4	2	3	1	2	2	2	5	5	5	3	5	2	4	2	3	3	1	4	2	3	4	5	3	1	3	1	.	.	1	1	3	3	1	2	1	4
.	412	5	1	3	1	1	1	2	4	4	5	3	4	2	2	1	2	2	1	5	2	4	5	5	4	1	4	1	.	.	3	3	3	4	1	3	1	4
.	413	4	1	1	1	2	1	2	4	4	5	4	4	2	4	1	2	3	2	3	2	3	4	5	5	1	4	2	.	.	2	2	3	4	1	3	1	3
.	414	3	2	2	2	2	2	2	4	3	5	3	4	2	4	1	3	2	2	4	4	2	3	4	4	2	3	3	.	.	2	2	2	3	1	2	1	3
.	415	5	1	1	1	1	1	1	3	4	6	3	3	2	4	1	2	2	1	4	2	4	3	4	3	1	4	2	.	.	4	3	3	4	1	1	1	4
.	416	4	2	1	1	1	2	2	4	4	6	4	4	1	4	1	2	3	1	3	4	2	4	4	5	1	5	3	.	.	2	2	4	4	1	2	1	4
.	417	4	2	3	1	1	2	2	2	4	5	4	5	2	4	2	3	4	1	4	1	2	4	3	5	1	4	2	.	.	2	2	3	4	1	2	1	3
.	418	4	1	1	1	1	2	2	4	4	5	3	5	1	2	1	2	4	2	4	3	4	4	5	5	1	4	3	.	.	2	2	3	4	1	2	1	4
.	419	3	2	3	2	2	2	2	3	4	5	4	5	2	2	1	2	4	1	4	2	2	4	5	4	1	5	3	.	.	2	2	4	5	1	3	1	3
.	420	5	1	1	1	1	2	4	5	6	3	3	2	4	3	3	3	4	3	1	2	4	5	5	5	1	4	3	.	.	2	2	4	5	1	2	1	4
.	421	5	1	3	1	1	1	1	5	4	5	3	3	1	1	1	2	2	4	3	2	2	4	4	5	1	3	3	.	.	4	3	3	4	1	3	3	5
.	422	4	2	1	1	1	1	2	4	4	5	3	4	2	2	1	3	4	3	4	2	3	4	3	4	1	4	2	.	.	2	2	3	2	1	2	1	3
.	423	4	2	3	1	1	1	1	3	3	5	3	3	1	2	1	2	2	1	4	3	4	3	4	4	1	3	1	.	.	4	3	3	4	1	2	1	4
.	424	4	2	1	1	1	2	2	4	4	5	4	4	2	4	1	3	2	4	3	1	3	3	4	3	1	4	3	.	.	2	2	3	3	1	2	1	4
.	425	5	1	3	1	1	1	1	5	4	6	3	3	2	2	1	3	4	1	3	2	3	4	4	4	1	4	1	.	.	4	4	3	4	1	3	1	4
.	426	5	1	1	1	1	1	1	3	3	6	3	4	1	2	1	2	2	4	3	2	2	4	5	4	1	4	1	.	.	4	2	3	4	1	3	1	4
.	427	5	1	3	1	1	1	1	5	5	6	2	3	1	2	1	2	3	4	3	2	4	5	5	3	1	3	1	.	.	3	3	4	5	1	3	1	5
.	428	3	2	3	1	1	2	2	4	3	5	5	5	2	1	1	2	3	1	4	3	3	4	4	3	1	4	1	.	.	3	2	3	3	1	2	1	4
.	429	4	1	1	1	1	1	1	4	3	5	3	4	1	2	2	3	2	4	3	3	4	4	5	5	1	4	2	.	.	3	2	4	2	1	2	1	4
.	430	5	1	1	1	1	1	1	5	5	6	2	2	1	1	1	2	4	2	4	3	4	5	4	3	1	4	3	.	.	4	3	4	5	1	2	2	5
.	.	.	.	.	.	.	.	.	.	.	.	.	.	.	.	.	.	.	.	.	.	.	.	.	.	.	.	.	.	.	.	.	.	.	.	.	.	.
.	.	.	.	.	.	.	.	.	.	.	.	.	.	.	.	.	.	.	.	.	.	.	.	.	.	.	.	.	.	.	.	.	.	.	.	.	.	.
.	.	.	.	.	.	.	.	.	.	.	.	.	.	.	.	.	.	.	.	.	.	.	.	.	.	.	.	.	.	.	.	.	.	.	.	.	.	.
.	.	.	.	.	.	.	.	.	.	.	.	.	.	.	.	.	.	.	.	.	.	.	.	.	.	.	.	.	.	.	.	.	.	.	.	.	.	.
.	.	.	.	.	.	.	.	.	.	.	.	.	.	.	.	.	.	.	.	.	.	.	.	.	.	.	.	.	.	.	.	.	.	.	.	.	.	.
.	.	.	.	.	.	.	.	.	.	.	.	.	.	.	.	.	.	.	.	.	.	.	.	.	.	.	.	.	.	.	.	.	.	.	.	.	.	.
.	.	.	.	.	.	.	.	.	.	.	.	.	.	.	.	.	.	.	.	.	.	.	.	.	.	.	.	.	.	.	.	.	.	.	.	.	.	.
.	.	.	.	.	.	.	.	.	.	.	.	.	.	.	.	.	.	.	.	.	.	.	.	.	.	.	.	.	.	.	.	.	.	.	.	.	.	.
.	.	.	.	.	.	.	.	.	.	.	.	.	.	.	.	.	.	.	.	.	.	.	.	.	.	.	.	.	.	.	.	.	.	.	.	.	.	.
.	.	.	.	.	.	.	.	.	.	.	.	.	.	.	.	.	.	.	.	.	.	.	.	.	.	.	.	.	.	.	.	.	.	.	.	.	.	.
.	.	.	.	.	.	.	.	.	.	.	.	.	.	.	.	.	.	.	.	.	.	.	.	.	.	.	.	.	.	.	.	.	.	.	.	.	.	.
.	.	.	.	.	.	.	.	.	.	.	.	.	.	.	.	.	.	.	.	.	.	.	.	.	.	.	.	.	.	.	.	.	.	.	.	.	.	.
.	.	.	.	.	.	.	.	.	.	.	.	.	.	.	.	.	.	.	.	.	.	.	.	.	.	.	.	.	.	.	.	.	.	.	.	.	.	.
.	.	.	.	.	.	.	.	.	.	.	.	.	.	.	.	.	.	.	.	.	.	.	.	.	.	.	.	.	.	.	.	.	.	.	.	.	.	.
.	.	.	.	.	.	.	.	.	.	.	.	.	.	.	.	.	.	.	.	.	.	.	.	.	.	.	.	.	.	.	.	.	.	.	.	.	.	.
.	.	.	.	.	.	.	.	.	.	.	.	.	.	.	.	.	.	.	.	.	.	.	.	.	.	.	.	.	.	.	.	.	.	.	.	.	.	.
.	.	.	.	.	.	.	.	.	.	.	.	.	.	.	.	.	.	.	.	.	.	.	.	.	.	.	.	.	.	.	.	.	.	.	.	.	.	.
.	.	.	.	.	.	.	.	.	.	.	.	.	.	.	.	.	.	.	.	.	.	.	.	.	.	.	.	.	.	.	.	.	.	.	.	.	.	.
.	.	.	.	.	.	.	.	.	.	.	.	.	.	.	.	.	.	.	.	.	.	.	.	.	.	.	.	.	.	.	.	.	.	.	.	.	.	.
.	.	.	.	.	.	.	.	.	.	.	.	.	.	.	.	.	.	.	.	.	.	.	.	.	.	.	.	.	.	.	.	.	.	.	.	.	.	.
.	.	.	.	.	.	.	.	.	.	.	.	.	.	.	.	.	.	.	.	.	.	.	.	.	.	.	.	.	.	.	.	.	.	.	.	.	.	.
.	.	.	.	.	.	.	.	.	.	.	.	.	.	.	.	.	.	.	.	.	.	.	.	.	.	.	.	.	.	.	.	.	.	.	.	.	.	.
.	.	.	.	.	.	.	.	.	.	.	.	.	.	.	.	.	.	.	.	.	.	.	.	.	.	.	.	.	.	.	.	.	.	.	.	.	.	.
.	.	.	.	.	.	.	.	.	.	.	.	.	.	.	.	.	.	.	.	.	.	.	.	.	.	.	.	.	.	.	.	.	.	.	.	.	.	.
.	.	.	.	.	.	.	.	.	.	.	.	.	.	.	.	.	.	.	.	.	.	.	.	.	.	.	.	.	.	.	.	.	.	.	.	.	.	.
.	.	.	.	.	.	.	.	.	.	.	.	.	.	.	.	.	.	.	.	.	.	.	.	.	.	.	.	.	.	.	.	.	.	.	.	.	.	.
.	.	.	.	.	.	.	.	.	.	.	.	.	.	.	.	.	.	.	.	.	.	.	.	.	.	.	.	.	.	.	.	.	.	.	.	.	.	.
.	.	.	.	.	.	.	.	.	.	.	.	.	.	.	.	.	.	.	.	.	.	.	.	.	.	.	.	.	.	.	.	.	.	.	.	.	.	.
.	.	.	.	.	.	.	.	.	.	.	.	.	.	.	.	.	.	.	.	.	.	.	.	.	.	.	.	.	.	.	.	.	.	.	.	.	.	.
.	.	.	.	.	.	.	.	.	.	.	.	.	.	.	.	.	.	.	.	.	.	.	.	.	.	.	.	.	.	.	.	.	.	.	.	.	.	.
.	.	.	.	.	.	.	.	.	.	.	.	.	.	.	.	.	.	.	.	.	.	.	.	.	.	.	.	.	.	.	.	.	.	.	.	.	.	.
.	.	.	.	.	.	.	.	.	.	.	.	.	.	.	.	.	.	.	.	.	.	.	.	.	.	.	.	.	.	.	.	.	.	.	.	.	.	.
.	.	.	.	.	.	.	.	.	.	.	.	.	.	.	.	.	.	.	.	.	.	.	.	.	.	.	.	.	.	.	.	.	.	.	.	.	.	.
.	.	.	.	.	.	.	.	.	.	.	.	.	.	.	.	.	.	.	.	.	.	.	.	.	.	.	.	.	.	.	.	.	.	.	.	.	.	.
.	.	.	.	.	.	.	.	.	.	.	.	.	.	.	.	.	.	.	.	.	.	.	.	.	.	.	.	.	.	.	.	.	.	.	.	.	.	.
.	.	.	.	.	.	.	.	.	.	.	.	.	.	.	.	.	.	.	.	.	.	.	.	.	.	.	.	.	.	.	.	.	.	.	.	.	.	.
.	.	.	.	.	.	.	.	.	.	.	.	.	.	.	.	.	.	.	.	.	.	.	.	.	.	.	.	.	.	.	.	.	.	.	.	.	.	.
.	.	.	.	.	.	.	.	.	.	.	.	.	.	.	.	.	.	.	.	.	.	.	.	.	.	.	.	.	.	.	.	.	.	.	.	.	.	.
.	.	.	.	.	.	.	.	.	.	.	.	.	.	.	.	.	.	.	.	.	.	.	.	.	.	.	.	.	.	.	.	.	.	.	.	.	.	.
.	.	.	.	.	.	.	.	.	.	.	.	.	.	.	.	.	.	.	.	.	.	.	.	.	.	.	.	.	.	.	.	.	.	.	.	.	.	.
.	.	.	.	.	.	.	.	.	.	.	.	.	.	.	.	.	.	.	.	.	.	.	.	.	.	.	.	.	.	.	.	.	.	.	.	.	.	.
.	.	.	.	.	.	.	.	.	.	.	.	.	.	.	.	.	.	.	.	.	.	.	.	.	.	.	.	.	.	.	.	.	.	.	.	.	.	.
.	.	.	.	.	.	.	.	.	.	.	.	.	.	.	.	.	.	.	.	.	.	.	.	.	.	.	.	.	.	.	.	.	.	.	.	.	.	.
.	.	.	.	.	.	.	.	.	.	.	.	.	.	.	.	.	.	.	.	.	.	.	.	.	.	.	.	.	.	.	.	.	.	.	.	.	.	.
.	.	.	.	.	.	.	.	.	.	.	.	.	.	.	.	.	.	.	.	.	.	.	.	.	.	.	.	.	.	.	.	.	.	.	.	.	.	.
.	.	.	.	.	.	.	.	.	.	.	.	.	.	.	.	.	.	.	.	.	.	.	.	.	.	.	.	.	.	.	.	.	.	.	.	.	.	.
.	.	.	.	.	.	.	.	.	.	.	.	.	.	.	.	.	.	.	.	.	.	.	.	.	.	.	.	.	.	.	.	.	.	.	.	.	.	.
.	.	.	.	.	.	.	.	.	.	.	.	.	.	.	.	.	.	.	.	.	.	.	.	.	.	.	.	.	.	.	.	.	.	.	.	.	.	.
.	.	.	.	.	.	.	.	.	.	.	.	.	.	.	.	.	.	.	.	.	.	.	.	.	.	.	.	.	.	.	.	.	.	.	.	.	.	.
.	.	.	.	.	.	.	.	.	.	.	.	.	.	.	.	.	.	.	.	.	.	.	.	.	.	.	.	.	.	.	.	.	.	.	.	.	.	.
.	.	.	.	.	.	.	.	.	.	.	.	.	.	.	.	.	.	.	.	.	.	.	.	.	.	.	.	.	.	.	.	.	.	.	.	.	.	.
.	.	.	.	.	.	.	.	.	.	.	.	.	.	.	.	.	.	.	.	.	.	.	.	.	.	.	.	.	.	.	.	.	.	.	.	.	.	.
.	.	.	.	.	.	.	.	.	.	.	.	.	.	.	.	.	.	.	.	.	.	.	.	.	.	.	.	.	.	.	.	.	.	.	.	.	.	.
.	.	.	.	.	.	.	.	.	.	.	.	.	.	.	.	.	.	.	.	.	.	.	.	.	.	.	.	.	.	.	.	.	.	.	.	.	.	.
.	.	.	.	.	.	.	.	.	.	.	.	.	.	.	.	.	.	.	.	.	.	.	.	.	.	.	.	.	.	.	.	.	.	.	.	.	.	.
.	.	.	.	.	.	.	.	.	.	.	.	.	.	.	.	.	.	.	.	.	.	.	.	.	.	.	.	.	.	.	.	.	.	.	.	.	.	.
.	.	.	.	.	.	.	.	.	.	.	.	.	.	.	.	.	.	.	.	.	.	.	.	.	.	.	.	.	.	.	.	.	.	.	.	.	.	.
.	.	.	.	.	.	.	.	.	.	.	.	.	.	.	.	.	.	.	.	.	.	.	.	.	.	.	.	.	.	.	.	.	.	.	.	.	.	.
.	.	.	.	.	.	.	.	.	.	.	.	.	.	.	.	.	.	.	.	.	.	.	.	.	.	.	.	.	.	.	.	.	.	.	.	.	.	.
.	.	.	.	.	.	.	.	.	.	.	.	.	.	.	.	.	.	.	.	.	.	.	.	.	.	.	.	.	.	.	.	.	.	.	.	.	.	.
.	.	.	.	.	.	.	.	.	.	.	.	.	.	.	.	.	.	.	.	.	.	.	.	.	.	.	.	.	.	.	.	.	.	.	.	.	.	.
.	.	.	.	.	.	.	.	.	.	.	.	.	.	.	.	.	.	.	.	.	.	.	.	.	.	.	.	.	.	.	.	.	.	.	.	.	.	.
.	.	.	.	.	.	.	.	.	.	.	.	.	.	.	.	.	.	.	.	.	.	.	.	.	.	.	.	.	.	.	.	.	.	.	.	.	.	.
.	.	.	.	.	.	.	.	.	.	.	.	.	.	.	.	.	.	.	.	.	.	.	.	.	.	.	.	.	.	.	.	.	.	.	.	.	.	.
.	.	.	.	.	.	.	.	.	.	.	.	.	.	.	.	.	.	.	.	.	.	.	.	.	.	.	.	.	.	.	.	.	.	.	.	.	.	.
.	.	.	.	.	.	.	.	.	.	.	.	.	.	.	.	.	.	.	.	.	.	.	.	.	.	.	.	.	.	.	.	.	.	.	.	.	.	.
.	.	.	.	.	.	.	.	.	.	.	.	.	.	.	.	.	.	.	.	.	.	.	.	.	.	.	.	.	.	.	.	.	.	.	.	.	.	.
.	.	.	.	.	.	.	.	.	.	.	.	.	.	.	.	.	.	.	.	.	.	.	.	.	.	.	.	.	.	.	.	.	.	.	.	.	.	.
.	.	.	.	.	.	.	.	.	.	.	.	.	.	.	.	.	.	.	.	.	.	.	.	.	.	.	.	.	.	.	.	.	.	.	.	.	.	.
.	.	.	.	.	.	.	.	.	.	.	.	.	.	.	.	.	.	.	.	.	.	.	.	.	.	.	.	.	.	.	.	.	.	.	.	.	.	.
.	.	.	.	.	.	.	.	.	.	.	.	.	.	.	.	.	.	.	.	.	.	.	.	.	.	.	.	.	.	.	.	.	.	.	.	.	.	.
.	.	.	.	.	.	.	.	.	.	.	.	.	.	.	.	.	.	.	.	.	.	.	.	.	.	.	.	.	.	.	.	.	.	.	.	.	.	.
.	.	.	.	.	.	.	.	.	.	.	.	.	.	.	.	.	.	.	.	.	.	.	.	.	.	.	.	.	.	.	.	.	.	.	.	.	.	.
.	.	.	.	.	.	.	.	.	.	.	.	.	.	.	.	.	.	.	.	.	.	.	.	.	.	.	.	.	.	.	.	.	.	.	.	.	.	.
.	.	.	.	.	.	.	.	.	.	.	.	.	.	.	.	.	.	.	.	.	.	.	.	.	.	.	.	.	.	.	.	.	.	.	.	.	.	.
.	.	.	.	.	.	.	.	.	.	.	.	.	.	.	.	.	.	.	.	.	.	.	.	.	.	.	.	.	.	.	.	.	.	.	.	.	.	.
.	.	.	.	.	.	.	.	.	.	.	.	.	.	.	.	.	.	.	.	.	.	.	.	.	.	.	.	.	.	.	.	.	.	.	.	.	.	.
.	.	.	.	.	.	.	.	.	.	.	.	.	.	.	.	.	.	.	.	.	.	.	.	.	.	.	.	.	.	.	.	.	.	.	.	.	.	.
.	.	.	.	.	.	.	.	.	.	.	.	.	.	.	.	.	.	.	.	.	.	.	.	.	.	.	.	.	.	.	.	.	.	.	.	.	.	.
.	.	.	.	.	.	.	.	.	.	.	.	.	.	.	.	.	.	.	.	.	.	.	.	.	.	.	.	.	.	.	.	.	.	.	.	.	.	.
.	.	.	.	.	.	.	.	.	.	.	.	.	.	.	.	.	.	.	.	.	.	.	.	.	.	.	.	.	.	.	.	.	.	.	.	.	.	.
.	.	.	.	.	.	.	.	.	.	.	.	.	.	.	.	.	.	.	.	.	.	.	.	.	.	.	.	.	.	.	.	.	.	.	.	.	.	.
.	.	.	.	.	.	.	.	.	.	.	.	.	.	.	.	.	.	.	.	.	.	.	.	.	.	.	.	.	.	.	.	.	.	.	.	.	.	.
.	.	.	.	.	.	.	.	.	.	.	.	.	.	.	.	.	.	.	.	.	.	.	.	.	.	.	.	.	.	.	.	.	.	.	.	.	.	.
.	.	.	.	.	.	.	.	.	.	.	.	.	.	.	.	.	.	.	.	.	.	.	.	.	.	.	.	.	.	.	.	.	.	.	.	.	.	.
.	.	.	.	.	.	.	.	.	.	.	.	.	.	.	.	.	.	.	.	.	.	.	.	.	.	.	.	.	.	.	.	.	.	.	.	.	.	.
.	.	.	.	.	.	.	.	.	.	.	.	.	.	.	.	.	.	.	.	.	.	.	.	.	.	.	.	.	.	.	.	.	.	.	.	.	.	.
.	.	.	.	.	.	.	.	.	.	.	.	.	.	.	.	.	.	.	.	.	.	.	.	.	.	.	.	.	.	.	.	.	.	.	.	.	.	.
.	.	.	.	.	.	.	.	.	.	.	.	.	.	.	.	.	.	.	.	.	.	.	.	.	.	.	.	.	.	.	.	.	.	.	.	.	.	.
.	.	.	.	.	.	.	.	.	.	.	.	.	.	.	.	.	.	.	.	.	.	.	.	.	.	.	.	.	.	.	.	.	.	.	.	.	.	.
.	.	.	.	.	.	.	.	.	.	.	.	.	.	.	.	.	.	.	.	.	.	.	.	.	.	.	.	.	.	.	.	.	.	.	.	.	.	.
.	.	.	.	.	.	.	.	.	.	.	.	.	.	.	.	.	.	.	.	.	.	.	.	.	.	.	.	.	.	.	.	.	.	.	.	.	.	.
.	.	.	.	.	.	.	.	.	.	.	.	.	.	.	.	.	.	.	.	.	.	.	.	.	.	.	.	.	.	.	.	.	.	.	.	.	.	.
.	.	.	.	.	.	.	.	.	.	.	.	.	.	.	.	.	.	.	.	.	.	.	.	.	.	.	.	.	.	.	.	.	.	.	.	.	.	.
.	.	.	.	.	.	.	.	.	.	.	.	.	.	.	.	.	.	.	.	.	.	.	.	.	.	.	.	.	.	.	.	.	.	.	.	.	.	.
.	.	.	.	.	.	.	.	.	.	.	.	.	.	.	.	.	.	.	.	.	.	.	.	.	.	.	.	.	.	.	.	.	.	.	.	.	.	.
.	.	.	.	.	.	.	.	.	.	.	.	.	.	.	.	.	.	.	.	.	.	.	.	.	.	.	.	.	.	.	.	.	.	.	.	.	.	.
.	.	.	.	.	.	.	.	.	.	.	.	.	.	.	.	.	.	.	.	.	.	.	.	.	.	.	.	.	.	.	.	.	.	.	.	.	.	.
.	.	.	.	.	.	.	.	.	.	.	.	.	.	.	.	.	.	.	.	.	.	.	.	.	.	.	.	.	.	.	.	.	.	.	.	.	.	.
.	.	.	.	.	.	.	.	.	.	.	.	.	.	.	.	.	.	.	.	.	.	.	.	.	.	.	.	.	.	.	.	.	.	.	.	.	.	.
.	.	.	.	.	.	.	.	.	.	.	.	.	.	.	.	.	.	.	.	.	.	.	.	.	.	.	.	.	.	.	.	.	.	.	.	.	.	.
.	.	.	.	.	.	.	.	.	.	.	.	.	.	.	.	.	.	.	.	.	.	.	.	.	.	.	.	.	.	.	.	.	.	.	.	.	.	.
.	.	.	.	.	.	.	.	.	.	.	.	.	.	.	.	.	.	.	.	.	.	.	.	.	.	.	.	.	.	.	.	.	.	.	.	.	.	.
.	.	.	.	.	.	.	.	.	.	.	.	.	.	.	.	.	.	.	.	.	.	.	.	.	.	.	.	.	.	.	.	.	.	.	.	.	.	.
.	.	.	.	.	.	.	.	.	.	.	.	.	.	.	.	.	.	.	.	.	.	.	.	.	.	.	.	.	.	.	.	.	.	.	.	.	.	.
.	.	.	.	.	.	.	.	.	.	.	.	.	.	.	.	.	.	.	.	.	.	.	.	.	.	.	.	.	.	.	.	.	.	.	.	.	.	.
.	.	.	.	.	.	.	.	.	.	.	.	.	.	.	.	.	.	.	.	.	.	.	.	.	.	.	.	.	.	.	.	.	.	.	.	.	.	.
.	.	.	.	.	.	.	.	.	.	.	.	.	.	.	.	.	.	.	.	.	.	.	.	.	.	.	.	.	.	.	.	.	.	.	.	.	.	.
.	.	.	.	.	.	.	.	.	.	.	.	.	.	.	.	.	.	.	.	.	.	.	.	.	.	.	.	.	.	.	.	.	.	.	.	.	.	.
.	.	.	.	.	.	.	.	.	.	.	.	.	.	.	.	.	.	.	.	.	.	.	.	.	.	.	.	.	.	.	.	.	.	.	.	.	.	.
.	.	.	.	.	.	.	.	.	.	.	.	.	.	.	.	.	.	.	.	.	.	.	.	.	.	.	.	.	.	.	.	.	.	.	.	.	.	.
.	.	.	.	.	.	.	.	.	.	.	.	.	.	.	.	.	.	.	.	.	.	.	.	.	.	.	.	.	.	.	.	.	.	.	.	.	.	.
.	.	.	.	.	.	.	.	.	.	.	.	.	.	.	.	.	.	.	.	.	.	.	.	.	.	.	.	.	.	.	.	.	.	.	.	.	.	.
.	.	.	.	.	.	.	.	.	.	.	.	.	.	.	.	.	.	.	.	.	.	.	.	.	.	.	.	.	.	.	.	.	.	.	.	.	.	.
.	.	.	.	.	.	.	.	.	.	.	.	.	.	.	.	.	.	.	.	.	.	.	.	.	.	.	.	.	.	.	.	.	.	.	.	.	.	.
.	.	.	.	.	.	.	.	.	.	.	.	.	.	.	.	.	.	.	.	.	.	.	.	.	.	.	.	.	.	.	.	.	.	.	.	.	.	.
.	.	.	.	.	.	.	.	.	.	.	.	.	.	.	.	.	.	.	.	.	.	.	.	.	.	.	.	.	.	.	.	.	.	.	.	.	.	.
.	.	.	.	.	.	.	.	.	.	.	.	.	.	.	.	.	.	.	.	.	.	.	.	.	.	.	.	.	.	.	.	.	.	.	.	.	.	.
.	.	.	.	.	.	.	.	.	.	.	.	.	.	.	.	.	.	.	.	.	.	.	.	.	.	.	.	.	.	.	.	.	.	.	.	.	.	.
.	.	.	.	.	.	.	.	.	.	.	.	.	.	.	.	.	.	.	.	.	.	.	.	.	.	.	.	.	.	.	.	.	.	.	.	.	.	.
.	.	.	.	.	.	.	.	.	.	.	.	.	.	.	.	.	.	.	.	.	.	.	.	.	.	.	.	.	.	.	.	.	.	.	.	.	.	.
.	.	.	.	.	.	.	.	.	.	.	.	.	.	.	.	.	.	.	.	.	.	.	.	.	.	.	.	.	.	.	.	.	.	.	.	.	.	.
.	.	.	.	.	.	.	.	.	.	.	.	.	.	.	.	.	.	.	.	.	.	.	.	.	.	.	.	.	.	.	.	.	.	.	.	.	.	.
.	.	.	.	.	.	.	.	.	.	.	.	.	.	.	.	.	.	.	.	.	.	.	.	.	.	.	.	.	.	.	.	.	.	.	.	.	.	.
.	.	.	.	.	.	.	.	.	.	.	.	.	.	.	.	.	.	.	.	.	.	.	.	.	.	.	.	.	.	.	.	.	.	.	.	.	.	.
.	.	.	.	.	.	.	.	.	.	.	.	.	.	.	.	.	.	.	.	.	.	.	.	.	.	.	.	.	.	.	.	.	.	.	.	.	.	.
.	.	.	.	.	.	.	.	.	.	.	.	.	.	.	.	.	.	.	.	.	.	.	.	.	.	.	.	.	.	.	.	.	.	.	.	.	.	.
.	.	.	.	.	.	.	.	.	.	.	.	.	.	.	.	.	.	.	.	.	.	.	.	.	.	.	.	.	.	.	.	.	.	.	.	.	.	.
.	.	.	.	.	.	.	.	.	.	.	.	.	.	.	.	.	.	.	.	.	.	.	.	.	.	.	.	.	.	.	.	.	.	.	.	.	.	.
.	.	.	.	.	.	.	.	.	.	.	.	.	.	.	.	.	.	.	.	.	.	.	.	.	.	.	.	.	.	.	.	.	.	.	.	.	.	.
.	.	.	.	.	.	.	.	.	.	.	.	.	.	.	.	.	.	.	.	.	.	.	.	.	.	.	.	.	.	.	.	.	.	.	.	.	.	.
.	.	.	.	.	.	.	.	.	.	.	.	.	.	.	.	.	.	.	.	.	.	.	.	.	.	.	.	.	.	.	.	.	.	.	.	.	.	.
.	.	.	.	.	.	.	.	.	.	.	.	.	.	.	.	.	.	.	.	.	.	.	.	.	.	.	.	.	.	.	.	.	.	.	.	.	.	.
.	.	.	.	.	.	.	.	.	.	.	.	.	.	.	.	.	.	.	.	.	.	.	.	.	.	.	.	.	.	.	.	.	.	.	.	.	.	.
.	.	.	.	.	.	.	.	.	.	.	.	.	.	.	.	.	.	.	.	.	.	.	.	.	.	.	.	.	.	.	.	.	.	.	.	.	.	.
.	.	.	.	.	.	.	.	.	.	.	.	.	.	.	.	.	.	.	.	.	.	.	.	.	.	.	.	.	.	.	.	.	.	.	.	.	.	.
.	.	.	.	.	.	.	.	.	.	.	.	.	.	.	.	.	.	.	.	.	.	.	.	.	.	.	.	.	.	.	.	.	.	.	.	.	.	.
.	.	.	.	.	.	.	.	.	.	.	.	.	.	.	.	.	.	.	.	.	.	.	.	.	.	.	.	.	.	.	.	.	.	.	.	.	.	.
.	.	.	.	.	.	.	.	.	.	.	.	.	.	.	.	.	.	.	.	.	.	.	.	.	.	.	.	.	.	.	.	.	.	.	.	.	.	.
.	.	.	.	.	.	.	.	.	.	.	.	.	.	.	.	.	.	.	.	.	.	.	.	.	.	.	.	.	.	.	.	.	.	.	.	.	.	.
.	.	.	.	.	.	.	.	.	.	.	.	.	.	.	.	.	.	.	.	.	.	.	.	.	.	.	.	.	.	.	.	.	.	.	.	.	.	.
.	.	.	.	.	.	.	.	.	.	.	.	.	.	.	.	.	.	.	.	.	.	.	.	.	.	.	.	.	.	.	.	.	.	.	.	.	.	.
.	.	.	.	.	.	.	.	.	.	.	.	.	.	.	.	.	.	.	.	.	.	.	.	.	.	.	.	.	.	.	.	.	.	.	.	.	.	.
.	.	.	.	.	.	.	.	.	.	.	.	.	.	.	.	.	.	.	.	.	.	.	.	.	.	.	.	.	.	.	.	.	.	.	.	.	.	.
.	.	.	.	.	.	.	.	.	.	.	.	.	.	.	.	.	.	.	.	.	.	.	.	.	.	.	.	.	.	.	.	.	.	.	.	.	.	.
.	.	.	.	.	.	.	.	.	.	.	.	.	.	.	.	.	.	.	.	.	.	.	.	.	.	.	.	.	.	.	.	.	.	.	.	.	.	.
.	.	.	.	.	.	.	.	.	.	.	.	.	.	.	.	.	.	.	.	.	.	.	.	.	.	.	.	.	.	.	.	.	.	.	.	.	.	.
.	.	.	.	.	.	.	.	.	.	.	.	.	.	.	.	.	.	.	.	.	.	.	.	.	.	.	.	.	.	.	.	.	.	.	.	.	.	.
.	.	.	.	.	.	.	.	.	.	.	.	.	.	.	.	.	.	.	.	.	.	.	.	.	.	.	.	.	.	.	.	.	.	.	.	.	.	.
.	.	.	.	.	.	.	.	.	.	.	.	.	.	.	.	.	.	.	.	.	.	.	.	.	.	.	.	.	.	.	.	.	.	.	.	.	.	.
.	.	.	.	.	.	.	.	.	.	.	.	.	.	.	.	.	.	.	.	.	.	.	.	.	.	.	.	.	.	.	.	.	.	.	.	.	.	.
.	.	.	.	.	.	.	.	.	.	.	.	.	.	.	.	.	.	.	.	.	.	.	.	.	.	.	.	.	.	.	.	.	.	.	.	.	.	.
.	.	.	.	.	.	.	.	.	.	.	.	.	.	.	.	.	.	.	.	.	.	.	.	.	.	.	.	.	.	.	.	.	.	.	.	.	.	.
.	.	.	.	.	.	.	.	.	.	.	.	.	.	.	.	.	.	.	.	.	.	.	.	.	.	.	.	.	.	.	.	.	.	.	.	.	.	.
.	.	.	.	.	.	.	.	.	.	.	.	.	.	.	.	.	.	.	.	.	.	.	.	.	.	.	.	.	.	.	.	.	.	.	.	.	.	.
.	.	.	.	.	.	.	.	.	.	.	.	.	.	.	.	.	.	.	.	.	.	.	.	.	.	.	.	.	.	.	.	.	.	.	.	.	.	.
.	.	.	.	.	.	.	.	.	.	.	.	.	.	.	.	.	.	.	.	.	.	.	.	.	.	.	.	.	.	.	.	.	.	.	.	.	.	.
.	.	.	.	.	.	.	.	.	.	.	.	.	.	.	.	.	.	.	.	.	.	.	.	.	.	.	.	.	.	.	.	.	.	.	.	.	.	.
.	.	.	.	.	.	.	.	.	.	.	.	.	.	.	.	.	.	.	.	.	.	.	.	.	.	.	.	.	.	.	.	.	.	.	.	.	.	.
.	.	.	.	.	.	.	.	.	.	.	.	.	.	.	.	.	.	.	.	.	.	.	.	.	.	.	.	.	.	.	.	.	.	.	.	.	.	.
.	.	.	.	.	.	.	.	.	.	.	.	.	.	.	.	.	.	.	.	.	.	.	.	.	.	.	.	.	.	.	.	.	.	.	.	.	.	.
.	.	.	.	.	.	.	.	.	.	.	.	.	.	.	.	.	.	.	.	.	.	.	.	.	.	.	.	.	.	.	.	.	.	.	.	.	.	.
.	.	.	.	.	.	.	.	.	.	.	.	.	.	.	.	.	.	.	.	.	.	.	.	.	.	.	.	.	.	.	.	.	.	.	.	.	.	.
.	.	.	.	.	.	.	.	.	.	.	.	.	.	.	.	.	.	.	.	.	.	.	.	.	.	.	.	.	.	.	.	.	.	.	.	.	.	.
.	.	.	.	.	.	.	.	.	.	.	.	.	.	.	.	.	.	.	.	.	.	.	.	.	.	.	.	.	.	.	.	.	.	.	.	.	.	.
.	.	.	.	.	.	.	.	.	.	.	.	.	.	.	.	.	.	.	.	.	.	.	.	.	.	.	.	.	.	.	.	.	.	.	.	.	.	.
.	.	.	.	.	.	.	.	.	.	.	.	.	.	.	.	.	.	.	.	.	.	.	.	.	.	.	.	.	.	.	.	.	.	.	.	.	.	.
.	.	.	.	.	.	.	.	.	.	.	.	.	.	.	.	.	.	.	.	.	.	.	.	.	.	.	.	.	.	.	.	.	.	.	.	.	.	.
.	.	.	.	.	.	.	.	.	.	.	.	.	.	.	.	.	.	.	.	.	.	.	.	.	.	.	.	.	.	.	.	.	.	.	.	.	.	.
.	.	.	.	.	.	.	.	.	.	.	.	.	.	.	.	.	.	.	.	.	.	.	.	.	.	.	.	.	.	.	.	.	.	.	.	.	.	.
.	.	.	.	.	.	.	.	.	.	.	.	.	.	.	.	.	.	.	.	.	.	.	.	.	.	.	.	.	.	.	.	.	.	.	.	.	.	.
.	.	.	.	.	.	.	.	.	.	.	.	.	.	.	.	.	.	.	.	.	.	.	.	.	.	.	.	.	.	.	.	.	.	.	.	.	.	.
.	.	.	.	.	.	.	.	.	.	.	.	.	.	.	.	.	.	.	.	.	.	.	.	.	.	.	.	.	.	.	.	.	.	.	.	.	.	.
.	.	.	.	.	.	.	.	.	.	.	.	.	.	.	.	.	.	.	.	.	.	.	.	.	.	.	.	.	.	.	.	.	.	.	.	.	.	.
.	.	.	.	.	.	.	.	.	.	.	.	.	.	.	.	.	.	.	.	.	.	.	.	.	.	.	.	.	.	.	.	.	.	.	.	.	.	.
.	.	.	.	.	.	.	.	.	.	.	.	.	.	.	.	.	.	.	.	.	.	.	.	.	.	.	.	.	.	.	.	.	.	.	.	.	.	.
.	.	.	.	.	.	.	.	.	.	.	.	.	.	.	.	.	.	.	.	.	.	.	.	.	.	.	.	.	.	.	.	.	.	.	.	.	.	.
.	.	.	.	.	.	.	.	.	.	.	.	.	.	.	.	.	.	.	.	.	.	.	.	.	.	.	.	.	.	.	.	.	.	.	.	.	.	.
.	.	.	.	.	.	.	.	.	.	.	.	.	.	.	.	.	.	.	.	.	.	.	.	.	.	.	.	.	.	.	.	.	.	.	.	.	.	.
.	.	.	.	.	.	.	.	.	.	.	.	.	.	.	.	.	.	.	.	.	.	.	.	.	.	.	.	.	.	.	.	.	.	.	.	.	.	.
.	.	.	.	.	.	.	.	.	.	.	.	.	.	.	.	.	.	.	.	.	.	.	.	.	.	.	.	.	.	.	.	.	.	.	.	.	.	.
.	.	.	.	.	.	.	.	.	.	.	.	.	.	.	.	.	.	.	.	.	.	.	.	.	.	.	.	.	.	.	.	.	.	.	.	.	.	.
.	.	.	.	.	.	.	.	.	.	.	.	.	.	.	.	.	.	.	.	.	.	.	.	.	.	.	.	.	.	.	.	.	.	.	.	.	.	.
.	.	.	.	.	.	.	.	.	.	.	.	.	.	.	.	.	.	.	.	.	.	.	.	.	.	.	.	.	.	.	.	.	.	.	.	.	.	.
.	.	.	.	.	.	.	.	.	.	.	.	.	.	.	.	.	.	.	.	.	.	.	.	.	.	.	.	.	.	.	.	.	.	.	.	.	.	.
.	.	.	.	.	.	.	.	.	.	.	.	.	.	.	.	.	.	.	.	.	.	.	.	.	.	.	.	.	.	.	.	.	.	.	.	.	.	.
.	.	.	.	.	.	.	.	.	.	.	.	.	.	.	.	.	.	.	.	.	.	.	.	.	.	.	.	.	.	.	.	.	.	.	.	.	.	.
.	.	.	.	.	.	.	.	.	.	.	.	.	.	.	.	.	.	.	.	.	.	.	.	.	.	.	.	.	.	.	.	.	.	.	.	.	.	.
.	.	.	.	.	.	.	.	.	.	.	.	.	.	.	.	.	.	.	.	.	.	.	.	.	.	.	.	.	.	.	.	.	.	.	.	.	.	.
.	.	.	.	.	.	.	.	.	.	.	.	.	.	.	.	.	.	.	.	.	.	.	.	.	.	.	.	.	.	.	.	.	.	.	.	.	.	.
.	.	.	.	.	.	.	.	.	.	.	.	.	.	.	.	.	.	.	.	.	.	.	.	.	.	.	.	.	.	.	.	.	.	.	.	.	.	.
.	.	.	.	.	.	.	.	.	.	.	.	.	.	.	.	.	.	.	.	.	.	.	.	.	.	.	.	.	.	.	.	.	.	.	.	.	.	.
.	.	.	.	.	.	.	.	.	.	.	.	.	.	.	.	.	.	.	.	.	.	.	.	.	.	.	.	.	.	.	.	.	.	.	.	.	.	.
.	.	.	.	.	.	.	.	.	.	.	.	.	.	.	.	.	.	.	.	.	.	.	.	.	.	.	.	.	.	.	.	.	.	.	.	.	.	.
.	.	.	.	.	.	.	.	.	.	.	.	.	.	.	.	.	.	.	.	.	.	.	.	.	.	.	.	.	.	.	.	.	.	.	.	.	.	.
.	.	.	.	.	.	.	.	.	.	.	.	.	.	.	.	.	.	.	.	.	.	.	.	.	.	.	.	.	.	.	.	.	.	.	.	.	.	.
.	.	.	.	.	.	.	.	.	.	.	.	.	.	.	.	.	.	.	.	.	.	.	.	.	.	.	.	.	.	.	.	.	.	.	.	.	.	.
.	.	.	.	.	.	.	.	.	.	.	.	.	.	.	.	.	.	.	.	.	.	.	.	.	.	.	.	.	.	.	.	.	.	.	.	.	.	.
.	.	.	.	.	.	.	.	.	.	.	.	.	.	.	.	.	.	.	.	.	.	.	.	.	.	.	.	.	.	.	.	.	.	.	.	.	.	.
.	.	.	.	.	.	.	.	.	.	.	.	.	.	.	.	.	.	.	.	.	.	.	.	.	.	.	.	.	.	.	.	.	.	.	.	.	.	.
.	.	.	.	.	.	.	.	.	.	.	.	.	.	.	.	.	.	.	.	.	.	.	.	.	.	.	.	.	.	.	.	.	.	.	.	.	.	.
.	.	.	.	.	.	.	.	.	.	.	.	.	.	.	.	.	.	.	.	.	.	.	.	.	.	.	.	.	.	.	.	.	.	.	.	.	.	.
.	.	.	.	.	.	.	.	.	.	.	.	.	.	.	.	.	.	.	.	.	.	.	.	.	.	.	.	.	.	.	.	.	.	.	.	.	.	.
.	.	.	.	.	.	.	.	.	.	.	.	.	.	.	.	.	.	.	.	.	.	.	.	.	.	.	.	.	.	.	.	.	.	.	.	.	.	.
.	.	.	.	.	.	.	.	.	.	.	.	.	.	.	.	.	.	.	.	.	.	.	.	.	.	.	.	.	.	.	.	.	.	.	.	.	.	.
.	.	.	.	.	.	.	.	.	.	.	.	.	.	.	.	.	.	.	.	.	.	.	.	.	.	.	.	.	.	.	.	.	.	.	.	.	.	.
.	.	.	.	.	.	.	.	.	.	.	.	.	.	.	.	.	.	.	.	.	.	.	.	.	.	.	.	.	.	.	.	.	.	.	.	.	.	.
.	.	.	.	.	.	.	.	.	.	.	.	.	.	.	.	.	.	.	.	.	.	.	.	.	.	.	.	.	.	.	.	.	.	.	.	.	.	.
.	.	.	.	.	.	.	.	.	.	.	.	.	.	.	.	.	.	.	.	.	.	.	.	.	.	.	.	.	.	.	.	.	.	.	.	.	.	.
.	.	.	.	.	.	.	.	.	.	.	.	.	.	.	.	.	.	.	.	.	.	.	.	.	.	.	.	.	.	.	.	.	.	.	.	.	.	.
.	.	.	.	.	.	.	.	.	.	.	.	.	.	.	.	.	.	.	.	.	.	.	.	.	.	.	.	.	.	.	.	.	.	.	.	.	.	.
.	.	.	.	.	.	.	.	.	.	.	.	.	.	.	.	.	.	.	.	.	.	.	.	.	.	.	.	.	.	.	.	.	.	.	.	.	.	.
.	.	.	.	.	.	.	.	.	.	.	.	.	.	.	.	.	.	.	.	.	.	.	.	.	.	.	.	.	.	.	.	.	.	.	.	.	.	.
.	.	.	.	.	.	.	.	.	.	.	.	.	.	.	.	.	.	.	.	.	.	.	.	.	.	.	.	.	.	.	.	.	.	.	.	.	.	.
.	.	.	.	.	.	.	.	.	.	.	.	.	.	.	.	.	.	.	.	.	.	.	.	.	.	.	.	.	.	.	.	.	.	.	.	.	.	.
.	.	.	.	.	.	.	.	.	.	.	.	.	.	.	.	.	.	.	.	.	.	.	.	.	.	.	.	.	.	.	.	.	.	.	.	.	.	.
.	.	.	.	.	.	.	.	.	.	.	.	.	.	.	.	.	.	.	.	.	.	.	.	.	.	.	.	.	.	.	.	.	.	.	.	.	.	.
.	.	.	.	.	.	.	.	.	.	.	.	.	.	.	.	.	.	.	.	.	.	.	.	.	.	.	.	.	.	.	.	.	.	.	.	.	.	.
.	.	.	.	.	.	.	.	.	.	.	.	.	.	.	.	.	.	.	.	.	.	.	.	.	.	.	.	.	.	.	.	.	.	.	.	.	.	.
.	.	.	.	.	.	.	.	.	.	.	.	.	.	.	.	.	.	.	.	.	.	.	.	.	.	.	.	.	.	.	.	.	.	.	.	.	.	.
.	.	.	.	.	.	.	.	.	.	.	.	.	.	.	.	.	.	.	.	.	.	.	.	.	.	.	.	.	.	.	.	.	.	.	.	.	.	.
.	.	.	.	.	.	.	.	.	.	.	.	.	.	.	.	.	.	.	.	.	.	.	.	.	.	.	.	.	.	.	.	.	.	.	.	.	.	.
.	.	.	.	.	.	.	.	.	.	.	.	.	.	.	.	.	.	.	.	.	.	.	.	.	.	.	.	.	.	.	.	.	.	.	.	.	.	.
.	.	.	.	.	.	.	.	.	.	.	.	.	.	.	.	.	.	.	.	.	.	.	.	.	.	.	.	.	.	.	.	.	.	.	.	.	.	.
.	.	.	.	.	.	.	.	.	.	.	.	.	.	.	.	.	.	.	.	.	.	.	.	.	.	.	.	.	.	.	.	.	.	.	.	.	.	.
.	.	.	.	.	.	.	.	.	.	.	.	.	.	.	.	.	.	.	.	.	.	.	.	.	.	.	.	.	.	.	.	.	.	.	.	.	.	.
.	.	.	.	.	.	.	.	.	.	.	.	.	.	.	.	.	.	.	.	.	.	.	.	.	.	.	.	.	.	.	.	.	.	.	.	.	.	.
.	.	.	.	.	.	.	.	.	.	.	.	.	.	.	.	.	.	.	.	.	.	.	.	.	.	.	.	.	.	.	.	.	.	.	.	.	.	.
.	.	.	.	.	.	.	.	.	.	.	.	.	.	.	.	.	.	.	.	.	.	.	.	.	.	.	.	.	.	.	.	.	.	.	.	.	.	.
.	.	.	.	.	.	.	.	.	.	.	.	.	.	.	.	.	.	.	.	.	.	.	.	.	.	.	.	.	.	.	.	.	.	.	.	.	.	.
.	.	.	.	.	.	.	.	.	.	.	.	.	.	.	.	.	.	.	.	.	.	.	.	.	.	.	.	.	.	.	.	.	.	.	.	.	.	.
.	.	.	.	.	.	.	.	.	.	.	.	.	.	.	.	.	.	.	.	.	.	.	.	.	.	.	.	.	.	.	.	.	.	.	.	.	.	.
.	.	.	.	.	.	.	.	.	.	.	.	.	.	.	.	.	.	.	.	.	.	.	.	.	.	.	.	.	.	.	.	.	.	.	.	.	.	.
.	.	.	.	.	.	.	.	.	.	.	.	.	.	.	.	.	.	.	.	.	.	.	.	.	.	.	.	.	.	.	.	.	.	.	.	.	.	.
.	.	.	.	.	.	.	.	.	.	.	.	.	.	.	.	.	.	.	.	.	.	.	.	.	.	.	.	.	.	.	.	.	.	.	.	.	.	.
.	.	.	.	.	.	.	.	.	.	.	.	.	.	.	.	.	.	.	.	.	.	.	.	.	.	.	.	.	.	.	.	.	.	.	.	.	.	.
.	.	.	.	.	.	.	.	.	.	.	.	.	.	.	.	.	.	.	.	.	.	.	.	.	.	.	.	.	.	.	.	.	.	.	.	.	.	.
.	.	.	.	.	.	.	.	.	.	.	.	.	.	.	.	.	.	.	.	.	.	.	.	.	.	.	.	.	.	.	.	.	.	.	.	.	.	.
.	.	.	.	.	.	.	.	.	.	.	.	.	.	.	.	.	.	.	.	.	.	.	.	.	.	.	.	.	.	.	.	.	.	.	.	.	.	.
.	.	.	.	.	.	.	.	.	.	.	.	.	.	.	.	.	.	.	.	.	.	.	.	.	.	.	.	.	.	.	.	.	.	.	.	.	.	.
.	.	.	.	.	.	.	.	.	.	.	.	.	.	.	.	.	.	.	.	.	.	.	.	.	.	.	.	.	.	.	.	.	.	.	.	.	.	.
.	.	.	.	.	.	.	.	.	.	.	.	.	.	.	.	.	.	.	.	.	.	.	.	.	.	.	.	.	.	.	.	.	.	.	.	.	.	.
.	.	.	.	.	.	.	.	.	.	.	.	.	.	.	.	.	.	.	.	.	.	.	.	.	.	.	.	.	.	.	.	.	.	.	.	.	.	.
.	.	.	.	.	.	.	.	.	.	.	.	.	.	.	.	.	.	.	.	.	.	.	.	.	.	.	.	.	.	.	.	.	.	.	.	.	.	.
.	.	.	.	.	.	.	.	.	.	.	.	.	.	.	.	.	.	.	.	.	.	.	.	.	.	.	.	.	.	.	.	.	.	.	.	.	.	.
.	.	.	.	.	.	.	.	.	.	.	.	.	.	.	.	.	.	.	.	.	.	.	.	.	.	.	.	.	.	.	.	.	.	.	.	.	.	.
.	.	.	.	.	.	.	.	.	.	.	.	.	.	.	.	.	.	.	.	.	.	.	.	.	.	.	.	.	.	.	.	.	.	.	.	.	.	.
.	.	.	.	.	.	.	.	.	.	.	.	.	.	.	.	.	.	.	.	.	.	.	.	.	.	.	.	.	.	.	.	.	.	.	.	.	.	.
.	.	.	.	.	.	.	.	.	.	.	.	.	.	.	.	.	.	.	.	.	.	.	.	.	.	.	.	.	.	.	.	.	.	.	.	.	.	.
.	.	.	.	.	.	.	.	.	.	.	.	.	.	.	.	.	.	.	.	.	.	.	.	.	.	.	.	.	.	.	.	.	.	.	.	.	.	.
.	.	.	.	.	.	.	.	.	.	.	.	.	.	.	.	.	.	.	.	.	.	.	.	.	.	.	.	.	.	.	.	.	.	.	.	.	.	.
.	.	.	.	.	.	.	.	.	.	.	.	.	.	.	.	.	.	.	.	.	.	.	.	.	.	.	.	.	.	.	.	.	.	.	.	.	.	.
.	.	.	.	.	.	.	.	.	.	.	.	.	.	.	.	.	.	.	.	.	.	.	.	.	.	.	.	.	.	.	.	.	.	.	.	.	.	.
.	.	.	.	.	.	.	.	.	.	.	.	.	.	.	.	.	.	.	.	.	.	.	.	.	.	.	.	.	.	.	.	.	.	.	.	.	.	.
.	.	.	.	.	.	.	.	.	.	.	.	.	.	.	.	.	.	.	.	.	.	.	.	.	.	.	.	.	.	.	.	.	.	.	.	.	.	.
.	.	.	.	.	.	.	.	.	.	.	.	.	.	.	.	.	.	.	.	.	.	.	.	.	.	.	.	.	.	.	.	.	.	.	.	.	.	.
.	.	.	.	.	.	.	.	.	.	.	.	.	.	.	.	.	.	.	.	.	.	.	.	.	.	.	.	.	.	.	.	.	.	.	.	.	.	.
.	.	.	.	.	.	.	.	.	.	.	.	.	.	.	.	.	.	.	.	.	.	.	.	.	.	.	.	.	.	.	.	.	.	.	.	.	.	.
.	.	.	.	.	.	.	.	.	.	.	.	.	.	.	.	.	.	.	.	.	.	.	.	.	.	.	.	.	.	.	.	.	.	.	.	.	.	.
.	.	.	.	.	.	.	.	.	.	.	.	.	.	.	.	.	.	.	.	.	.	.	.	.	.	.	.	.	.	.	.	.	.	.	.	.	.	.
.	.	.	.	.	.	.	.	.	.	.	.	.	.	.	.	.	.	.	.	.	.	.	.	.	.	.	.	.	.	.	.	.	.	.	.	.	.	.
.	.	.	.	.	.	.	.	.	.	.	.	.	.	.	.	.	.	.	.	.	.	.	.	.	.	.	.	.	.	.	.	.	.	.	.	.	.	.
.	.	.	.	.	.	.	.	.	.	.	.	.	.	.	.	.	.	.	.	.	.	.	.	.	.	.	.	.	.	.	.	.	.	.	.	.	.	.
.	.	.	.	.	.	.	.	.	.	.	.	.	.	.	.	.	.	.	.	.	.	.	.	.	.	.	.	.	.	.	.	.	.	.	.	.	.	.
.	.	.	.	.	.	.	.	.	.	.	.	.	.	.	.	.	.	.	.	.	.	.	.	.	.	.	.	.	.	.	.	.	.	.	.	.	.	.
.	.	.	.	.	.	.	.	.	.	.	.	.	.	.	.	.	.	.	.	.	.	.	.	.	.	.	.	.	.	.	.	.	.	.	.	.	.	.
.	.	.	.	.	.	.	.	.	.	.	.	.	.	.	.	.	.	.	.	.	.	.	.	.	.	.	.	.	.	.	.	.	.	.	.	.	.	.
.	.	.	.	.	.	.	.	.	.	.	.	.	.	.	.	.	.	.	.	.	.	.	.	.	.	.	.	.	.	.	.	.	.	.	.	.	.	.
.	.	.	.	.	.	.	.	.	.	.	.	.	.	.	.	.	.	.	.	.	.	.	.	.	.	.	.	.	.	.	.	.	.	.	.	.	.	.
.	.	.	.	.	.	.	.	.	.	.	.	.	.	.	.	.	.	.	.	.	.	.	.	.	.	.	.	.	.	.	.	.	.	.	.	.	.	.
.	.	.	.	.	.	.	.	.	.	.	.	.	.	.	.	.	.	.	.	.	.	.	.	.	.	.	.	.	.	.	.	.	.	.	.	.	.	.
.	.	.	.	.	.	.	.	.	.	.	.	.	.	.	.	.	.	.	.	.	.	.	.	.	.	.	.	.	.	.	.	.	.	.	.	.	.	.
.	.	.	.	.	.	.	.	.	.	.	.	.	.	.	.	.	.	.	.	.	.	.	.	.	.	.	.	.	.	.	.	.	.	.	.	.	.	.
.	.	.	.	.	.	.	.	.	.	.	.	.	.	.	.	.	.	.	.	.	.	.	.	.	.	.	.	.	.	.	.	.	.	.	.	.	.	.
.	.	.	.	.	.	.	.	.	.	.	.	.	.	.	.	.	.	.	.	.	.	.	.	.	.	.	.	.	.	.	.	.	.	.	.	.	.	.
.	.	.	.	.	.	.	.	.	.	.	.	.	.	.	.	.	.	.	.	.	.	.	.	.	.	.	.	.	.	.	.	.	.	.	.	.	.	.
.	.	.	.	.	.	.	.	.	.	.	.	.	.	.	.	.	.	.	.	.	.	.	.	.	.	.	.	.	.	.	.	.	.	.	.	.	.	.
.	.	.	.	.	.	.	.	.	.	.	.	.	.	.	.	.	.	.	.	.	.	.	.	.	.	.	.	.	.	.	.	.	.	.	.	.	.	.
.	.	.	.	.	.	.	.	.	.	.	.	.	.	.	.	.	.	.	.	.	.	.	.	.	.	.	.	.	.	.	.	.	.	.	.	.	.	.
.	.	.	.	.	.	.	.	.	.	.	.	.	.	.	.	.	.	.	.	.	.	.	.	.	.	.	.	.	.	.	.	.	.	.	.	.	.	.
.	.	.	.	.	.	.	.	.	.	.	.	.	.	.	.	.	.	.	.	.	.	.	.	.	.	.	.	.	.	.	.	.	.	.	.	.	.	.
.	.	.	.	.	.	.	.	.	.	.	.	.	.	.	.	.	.	.	.	.	.	.	.	.	.	.	.	.	.	.	.	.	.	.	.	.	.	.
.	.	.	.	.	.	.	.	.	.	.	.	.	.	.	.	.	.	.	.	.	.	.	.	.	.	.	.	.	.	.	.	.	.	.	.	.	.	.
.	.	.	.	.	.	.	.	.	.	.	.	.	.	.	.	.	.	.	.	.	.	.	.	.	.	.	.	.	.	.	.	.	.	.	.	.	.	.
.	.	.	.	.	.	.	.	.	.	.	.	.	.	.	.	.	.	.	.	.	.	.	.	.	.	.	.	.	.	.	.	.	.	.	.	.	.	.
.	.	.	.	.	.	.	.	.	.	.	.	.	.	.	.	.	.	.	.	.	.	.	.	.	.	.	.	.	.	.	.	.	.	.	.	.	.	.
.	.	.	.	.	.	.	.	.	.	.	.	.	.	.	.	.	.	.	.	.	.	.	.	.	.	.	.	.	.	.	.	.	.	.	.	.	.	.
.	.	.	.	.	.	.	.	.	.	.	.	.	.	.	.	.	.	.	.	.	.	.	.	.	.	.	.	.	.	.	.	.	.	.	.	.	.	.
.	.	.	.	.	.	.	.	.	.	.	.	.	.	.	.	.	.	.	.	.	.	.	.	.	.	.	.	.	.	.	.	.	.	.	.	.	.	.
.	.	.	.	.	.	.	.	.	.	.	.	.	.	.	.	.	.	.	.	.	.	.	.	.	.	.	.	.	.	.	.	.	.	.	.	.	.	.
.	.	.	.	.	.	.	.	.	.	.	.	.	.	.	.	.	.	.	.	.	.	.	.	.	.	.	.	.	.	.	.	.	.	.	.	.	.	.
.	.	.	.	.	.	.	.	.	.	.	.	.	.	.	.	.	.	.	.	.	.	.	.	.	.	.	.	.	.	.	.	.	.	.	.	.	.	.
.	.	.	.	.	.	.	.	.	.	.	.	.	.	.	.	.	.	.	.	.	.	.	.	.	.	.	.	.	.	.	.	.	.	.	.	.	.	.
.	.	.	.	.	.	.	.	.	.	.	.	.	.	.	.	.	.	.	.	.	.	.	.	.	.	.	.	.	.	.	.	.	.	.	.	.	.	.
.	.	.	.	.	.	.	.	.	.	.	.	.	.	.	.	.	.	.	.	.	.	.	.	.	.	.	.	.	.	.	.	.	.	.	.	.	.	.
.	.	.	.	.	.	.	.	.	.	.	.	.	.	.	.	.	.	.	.	.	.	.	.	.	.	.	.	.	.	.	.	.	.	.	.	.	.	.
.	.	.	.	.	.	.	.	.	.	.	.	.	.	.	.	.	.	.	.	.	.	.	.	.	.	.	.	.	.	.	.	.	.	.	.	.	.	.
.	.	.	.	.	.	.	.	.	.	.	.	.	.	.	.	.	.	.	.	.	.	.	.	.	.	.	.	.	.	.	.	.	.	.	.	.	.	.
.	.	.	.	.	.	.	.	.	.	.	.	.	.	.	.	.	.	.	.	.	.	.	.	.	.	.	.	.	.	.	.	.	.	.	.	.	.	.
.	.	.	.	.	.	.	.	.	.	.	.	.	.	.	.	.	.	.	.	.	.	.	.	.	.	.	.	.	.	.	.	.	.	.	.	.	.	.
.	.	.	.	.	.	.	.	.	.	.	.	.	.	.	.	.	.	.	.	.	.	.	.	.	.	.	.	.	.	.	.	.	.	.	.	.	.	.
.	.	.	.	.	.	.	.	.	.	.	.	.	.	.	.	.	.	.	.	.	.	.	.	.	.	.	.	.	.	.	.	.	.	.	.	.	.	.
.	.	.	.	.	.	.	.	.	.	.	.	.	.	.	.	.	.	.	.	.	.	.	.	.	.	.	.	.	.	.	.	.	.	.	.	.	.	.
.	.	.	.	.	.	.	.	.	.	.	.	.	.	.	.	.	.	.	.	.	.	.	.	.	.	.	.	.	.	.	.	.	.	.	.	.	.	.
.	.	.	.	.	.	.	.	.	.	.	.	.	.	.	.	.	.	.	.	.	.	.	.	.	.	.	.	.	.	.	.	.	.	.	.	.	.	.
.	.	.	.	.	.	.	.	.	.	.	.	.	.	.	.	.	.	.	.	.	.	.	.	.	.	.	.	.	.	.	.	.	.	.	.	.	.	.
.	.	.	.	.	.	.	.	.	.	.	.	.	.	.	.	.	.	.	.	.	.	.	.	.	.	.	.	.	.	.	.	.	.	.	.	.	.	.
.	.	.	.	.	.	.	.	.	.	.	.	.	.	.	.	.	.	.	.	.	.	.	.	.	.	.	.	.	.	.	.	.	.	.	.	.	.	.
.	.	.	.	.	.	.	.	.	.	.	.	.	.	.	.	.	.	.	.	.	.	.	.	.	.	.	.	.	.	.	.	.	.	.	.	.	.	.
.	.	.	.	.	.	.	.	.	.	.	.	.	.	.	.	.	.	.	.	.	.	.	.	.	.	.	.	.	.	.	.	.	.	.	.	.	.	.
.	.	.	.	.	.	.	.	.	.	.	.	.	.	.	.	.	.	.	.	.	.	.	.	.	.	.	.	.	.	.	.	.	.	.	.	.	.	.
.	.	.	.	.	.	.	.	.	.	.	.	.	.	.	.	.	.	.	.	.	.	.	.	.	.	.	.	.	.	.	.	.	.	.	.	.	.	.
.	.	.	.	.	.	.	.	.	.	.	.	.	.	.	.	.	.	.	.	.	.	.	.	.	.	.	.	.	.	.	.	.	.	.	.	.	.	.
.	.	.	.	.	.	.	.	.	.	.	.	.	.	.	.	.	.	.	.	.	.	.	.	.	.	.	.	.	.	.	.	.	.	.	.	.	.	.
.	.	.	.	.	.	.	.	.	.	.	.	.	.	.	.	.	.	.	.	.	.	.	.	.	.	.	.	.	.	.	.	.	.	.	.	.	.	.
.	.	.	.	.	.	.	.	.	.	.	.	.	.	.	.	.	.	.	.	.	.	.	.	.	.	.	.	.	.	.	.	.	.	.	.	.	.	.
.	.	.	.	.	.	.	.	.	.	.	.	.	.	.	.	.	.	.	.	.	.	.	.	.	.	.	.	.	.	.	.	.	.	.	.	.	.	.
.	.	.	.	.	.	.	.	.	.	.	.	.	.	.	.	.	.	.	.	.	.	.	.	.	.	.	.	.	.	.	.	.	.	.	.	.	.	.
.	.	.	.	.	.	.	.	.	.	.	.	.	.	.	.	.	.	.	.	.	.	.	.	.	.	.	.	.	.	.	.	.	.	.	.	.	.	.
.	.	.	.	.	.	.	.	.	.	.	.	.	.	.	.	.	.	.	.	.	.	.	.	.	.	.	.	.	.	.	.	.	.	.	.	.	.	.
.	.	.	.	.	.	.	.	.	.	.	.	.	.	.	.	.	.	.	.	.	.	.	.	.	.	.	.	.	.	.	.	.	.	.	.	.	.	.
.	.	.	.	.	.	.	.	.	.	.	.	.	.	.	.	.	.	.	.	.	.	.	.	.	.	.	.	.	.	.	.	.	.	.	.	.	.	.
.	.	.	.	.	.	.	.	.	.	.	.	.	.	.	.	.	.	.	.	.	.	.	.	.	.	.	.	.	.	.	.	.	.	.	.	.	.	.
.	.	.	.	.	.	.	.	.	.	.	.	.	.	.	.	.	.	.	.	.	.	.	.	.	.	.	.	.	.	.	.	.	.	.	.	.	.	.
.	.	.	.	.	.	.	.	.	.	.	.	.	.	.	.	.	.	.	.	.	.	.	.	.	.	.	.	.	.	.	.	.	.	.	.	.	.	.
.	.	.	.	.	.	.	.	.	.	.	.	.	.	.	.	.	.	.	.	.	.	.	.	.	.	.	.	.	.	.	.	.	.	.	.	.	.	.
.	.	.	.	.	.	.	.	.	.	.	.	.	.	.	.	.	.	.	.	.	.	.	.	.	.	.	.	.	.	.	.	.	.	.	.	.	.	.
.	.	.	.	.	.	.	.	.	.	.	.	.	.	.	.	.	.	.	.	.	.	.	.	.	.	.	.	.	.	.	.	.	.	.	.	.	.	.
.	.	.	.	.	.	.	.	.	.	.	.	.	.	.	.	.	.	.	.	.	.	.	.	.	.	.	.	.	.	.	.	.	.	.	.	.	.	.
.	.	.	.	.	.	.	.	.	.	.	.	.	.	.	.	.	.	.	.	.	.	.	.	.	.	.	.	.	.	.	.	.	.	.	.	.	.	.
.	.	.	.	.	.	.	.	.	.	.	.	.	.	.	.	.	.	.	.	.	.	.	.	.	.	.	.	.	.	.	.	.	.	.	.	.	.	.
.	.	.	.	.	.	.	.	.	.	.	.	.	.	.	.	.	.	.	.	.	.	.	.	.	.	.	.	.	.	.	.	.	.	.	.	.	.	.
.	.	.	.	.	.	.	.	.	.	.	.	.	.	.	.	.	.	.	.	.	.	.	.	.	.	.	.	.	.	.	.	.	.	.	.	.	.	.
.	.	.	.	.	.	.	.	.	.	.	.	.	.	.	.	.	.	.	.	.	.	.	.	.	.	.	.	.	.	.	.	.	.	.	.	.	.	.
.	.	.	.	.	.	.	.	.	.	.	.	.	.	.	.	.	.	.	.	.	.	.	.	.	.	.	.	.	.	.	.	.	.	.	.	.	.	.
.	.	.	.	.	.	.	.	.	.	.	.	.	.	.	.	.	.	.	.	.	.	.	.	.	.	.	.	.	.	.	.	.	.	.	.	.	.	.
.	.	.	.	.	.	.	.	.	.	.	.	.	.	.	.	.	.	.	.	.	.	.	.	.	.	.	.	.	.	.	.	.	.	.	.	.	.	.
.	.	.	.	.	.	.	.	.	.	.	.	.	.	.	.	.	.	.	.	.	.	.	.	.	.	.	.	.	.	.	.	.	.	.	.	.	.	.
.	.	.	.	.	.	.	.	.	.	.	.	.	.	.	.	.	.	.	.	.	.	.	.	.	.	.	.	.	.	.	.	.	.	.	.	.	.	.
.	.	.	.	.	.	.	.	.	.	.	.	.	.	.	.	.	.	.	.	.	.	.	.	.	.	.	.	.	.	.	.	.	.	.	.	.	.	.
.	.	.	.	.	.	.	.	.	.	.	.	.	.	.	.	.	.	.	.	.	.	.	.	.	.	.	.	.	.	.	.	.	.	.	.	.	.	.
.	.	.	.	.	.	.	.	.	.	.	.	.	.	.	.	.	.	.	.	.	.	.	.	.	.	.	.	.	.	.	.	.	.	.	.	.	.	.
.	.	.	.	.	.	.	.	.	.	.	.	.	.	.	.	.	.	.	.	.	.	.	.	.	.	.	.	.	.	.	.	.	.	.	.	.	.	.
.	.	.	.	.	.	.	.	.	.	.	.	.	.	.	.	.	.	.	.	.	.	.	.	.	.	.	.	.	.	.	.	.	.	.	.	.	.	.
.	.	.	.	.	.	.	.	.	.	.	.	.	.	.	.	.	.	.	.	.	.	.	.	.	.	.	.	.	.	.	.	.	.	.	.	.	.	.
.	.	.	.	.	.	.	.	.	.	.	.	.	.	.	.	.	.	.	.	.	.	.	.	.	.	.	.	.	.	.	.	.	.	.	.	.	.	.
.	.	.	.	.	.	.	.	.	.	.	.	.	.	.	.	.	.	.	.	.	.	.	.	.	.	.	.	.	.	.	.	.	.	.	.	.	.	.
.	.	.	.	.	.	.	.	.	.	.	.	.	.	.	.	.	.	.	.	.	.	.	.	.	.	.	.	.	.	.	.	.	.	.	.	.	.	.
.	.	.	.	.	.	.	.	.	.	.	.	.	.	.	.	.	.	.	.	.	.	.	.	.	.	.	.	.	.	.	.	.	.	.	.	.	.	.
.	.	.	.	.	.	.	.	.	.	.	.	.	.	.	.	.	.	.	.	.	.	.	.	.	.	.	.	.	.	.	.	.	.	.	.	.	.	.
.	.	.	.	.	.	.	.	.	.	.	.	.	.	.	.	.	.	.	.	.	.	.	.	.	.	.	.	.	.	.	.	.	.	.	.	.	.	.
.	.	.	.	.	.	.	.	.	.	.	.	.	.	.	.	.	.	.	.	.	.	.	.	.	.	.	.	.	.	.	.	.	.	.	.	.	.	.
.	.	.	.	.	.	.	.	.	.	.	.	.	.	.	.	.	.	.	.	.	.	.	.	.	.	.	.	.	.	.	.	.	.	.	.	.	.	.
.	.	.	.	.	.	.	.	.	.	.	.	.	.	.	.	.	.	.	.	.	.	.	.	.	.	.	.	.	.	.	.	.	.	.	.	.	.	.
.	.	.	.	.	.	.	.	.	.	.	.	.	.	.	.	.	.	.	.	.	.	.	.	.	.	.	.	.	.	.	.	.	.	.	.	.	.	.
.	.	.	.	.	.	.	.	.	.	.	.	.	.	.	.	.	.	.	.	.	.	.	.	.	.	.	.	.	.	.	.	.	.	.	.	.	.	.
.	.	.	.	.	.	.	.	.	.	.	.	.	.	.	.	.	.	.	.	.	.	.	.	.	.	.	.	.	.	.	.	.	.	.	.	.	.	.
.	.	.	.	.	.	.	.	.	.	.	.	.	.	.	.	.	.	.	.	.	.	.	.	.	.	.	.	.	.	.	.	.	.	.	.	.	.	.
.	.	.	.	.	.	.	.	.	.	.	.	.	.	.	.	.	.	.	.	.	.	.	.	.	.	.	.	.	.	.	.	.	.	.	.	.	.	.
.	.	.	.	.	.	.	.	.	.	.	.	.	.	.	.	.	.	.	.	.	.	.	.	.	.	.	.	.	.	.	.	.	.	.	.	.	.	.
.	.	.	.	.	.	.	.	.	.	.	.	.	.	.	.	.	.	.	.	.	.	.	.	.	.	.	.	.	.	.	.	.	.	.	.	.	.	.
.	.	.	.	.	.	.	.	.	.	.	.	.	.	.	.	.	.	.	.	.	.	.	.	.	.	.	.	.	.	.	.	.	.	.	.	.	.	.
.	.	.	.	.	.	.	.	.	.	.	.	.	.	.	.	.	.	.	.	.	.	.	.	.	.	.	.	.	.	.	.	.	.	.	.	.	.	.
.	.	.	.	.	.	.	.	.	.	.	.	.	.	.	.	.	.	.	.	.	.	.	.	.	.	.	.	.	.	.	.	.	.	.	.	.	.	.
.	.	.	.	.	.	.	.	.	.	.	.	.	.	.	.	.	.	.	.	.	.	.	.	.	.	.	.	.	.	.	.	.	.	.	.	.	.	.
.	.	.	.	.	.	.	.	.	.	.	.	.	.	.	.	.	.	.	.	.	.	.	.	.	.	.	.	.	.	.	.	.	.	.	.	.	.	.
.	.	.	.	.	.	.	.	.	.	.	.	.	.	.	.	.	.	.	.	.	.	.	.	.	.	.	.	.	.	.	.	.	.	.	.	.	.	.
.	.	.	.	.	.	.	.	.	.	.	.	.	.	.	.	.	.	.	.	.	.	.	.	.	.	.	.	.	.	.	.	.	.	.	.	.	.	.
.	.	.	.	.	.	.	.	.	.	.	.	.	.	.	.	.	.	.	.	.	.	.	.	.	.	.	.	.	.	.	.	.	.	.	.	.	.	.
.	.	.	.	.	.	.	.	.	.	.	.	.	.	.	.	.	.	.	.	.	.	.	.	.	.	.	.	.	.	.	.	.	.	.	.	.	.	.
.	.	.	.	.	.	.	.	.	.	.	.	.	.	.	.	.	.	.	.	.	.	.	.	.	.	.	.	.	.	.	.	.	.	.	.	.	.	.
.	.	.	.	.	.	.	.	.	.	.	.	.	.	.	.	.	.	.	.	.	.	.	.	.	.	.	.	.	.	.	.	.	.	.	.	.	.	.
.	.	.	.	.	.	.	.	.	.	.	.	.	.	.	.	.	.	.	.	.	.	.	.	.	.	.	.	.	.	.	.	.	.	.	.	.	.	.
.	.	.	.	.	.	.	.	.	.	.	.	.	.	.	.	.	.	.	.	.	.	.	.	.	.	.	.	.	.	.	.	.	.	.	.	.	.	.
.	.	.	.	.	.	.	.	.	.	.	.	.	.	.	.	.	.	.	.	.	.	.	.	.	.	.	.	.	.	.	.	.	.	.	.	.	.	.
.	.	.	.	.	.	.	.	.	.	.	.	.	.	.	.	.	.	.	.	.	.	.	.	.	.	.	.	.	.	.	.	.	.	.	.	.	.	.
.	.	.	.	.	.	.	.	.	.	.	.	.	.	.	.	.	.	.	.	.	.	.	.	.	.	.	.	.	.	.	.	.	.	.	.	.	.	.
.	.	.	.	.	.	.	.	.	.	.	.	.	.	.	.	.	.	.	.	.	.	.	.	.	.	.	.	.	.	.	.	.	.	.	.	.	.	.
.	.	.	.	.	.	.	.	.	.	.	.	.	.	.	.	.	.	.	.	.	.	.	.	.	.	.	.	.	.	.	.	.	.	.	.	.	.	.
.	.	.	.	.	.	.	.	.	.	.	.	.	.	.	.	.	.	.	.	.	.	.	.	.	.	.	.	.	.	.	.	.	.	.	.	.	.	.
.	.	.	.	.	.	.	.	.	.	.	.	.	.	.	.	.	.	.	.	.	.	.	.	.	.	.	.	.	.	.	.	.	.	.	.	.	.	.
.	.	.	.	.	.	.	.	.	.	.	.	.	.	.	.	.	.	.	.	.	.	.	.	.	.	.	.	.	.	.	.	.	.	.	.	.	.	.
.	.	.	.	.	.	.	.	.	.	.	.	.	.	.	.	.	.	.	.	.	.	.	.	.	.	.	.	.	.	.	.	.	.	.	.	.	.	.
.	.	.	.	.	.	.	.	.	.	.	.	.	.	.	.	.	.	.	.	.	.	.	.	.	.	.	.	.	.	.	.	.	.	.	.	.	.	.
.	.	.	.	.	.	.	.	.	.	.	.	.	.	.	.	.	.	.	.	.	.	.	.	.	.	.	.	.	.	.	.	.	.	.	.	.	.	.
.	.	.	.	.	.	.	.	.	.	.	.	.	.	.	.	.	.	.	.	.	.	.	.	.	.	.	.	.	.	.	.	.	.	.	.	.	.	.
.	.	.	.	.	.	.	.	.	.	.	.	.	.	.	.	.	.	.	.	.	.	.	.	.	.	.	.	.	.	.	.	.	.	.	.	.	.	.
.	.	.	.	.	.	.	.	.	.	.	.	.	.	.	.	.	.	.	.	.	.	.	.	.	.	.	.	.	.	.	.	.	.	.	.	.	.	.
.	.	.	.	.	.	.	.	.	.	.	.	.	.	.	.	.	.	.	.	.	.	.	.	.	.	.	.	.	.	.	.	.	.	.	.	.	.	.
.	.	.	.	.	.	.	.	.	.	.	.	.	.	.	.	.	.	.	.	.	.	.	.	.	.	.	.	.	.	.	.	.	.	.	.	.	.	.
.	.	.	.	.	.	.	.	.	.	.	.	.	.	.	.	.	.	.	.	.	.	.	.	.	.	.	.	.	.	.	.	.	.	.	.	.	.	.
.	.	.	.	.	.	.	.	.	.	.	.	.	.	.	.	.	.	.	.	.	.	.	.	.	.	.	.	.	.	.	.	.	.	.	.	.	.	.
.	.	.	.	.	.	.	.	.	.	.	.	.	.	.	.	.	.	.	.	.	.	.	.	.	.	.	.	.	.	.	.	.	.	.	.	.	.	.
.	.	.	.	.	.	.	.	.	.	.	.	.	.	.	.	.	.	.	.	.	.	.	.	.	.	.	.	.	.	.	.	.	.	.	.	.	.	.
.	.	.	.	.	.	.	.	.	.	.	.	.	.	.	.	.	.	.	.	.	.	.	.	.	.	.	.	.	.	.	.	.	.	.	.	.	.	.
.	.	.	.	.	.	.	.	.	.	.	.	.	.	.	.	.	.	.	.	.	.	.	.	.	.	.	.	.	.	.	.	.	.	.	.	.	.	.
.	.	.	.	.	.	.	.	.	.	.	.	.	.	.	.	.	.	.	.	.	.	.	.	.	.	.	.	.	.	.	.	.	.	.	.	.	.	.
.	.	.	.	.	.	.	.	.	.	.	.	.	.	.	.	.	.	.	.	.	.	.	.	.	.	.	.	.	.	.	.	.	.	.	.	.	.	.
.	.	.	.	.	.	.	.	.	.	.	.	.	.	.	.	.	.	.	.	.	.	.	.	.	.	.	.	.	.	.	.	.	.	.	.	.	.	.
.	.	.	.	.	.	.	.	.	.	.	.	.	.	.	.	.	.	.	.	.	.	.	.	.	.	.	.	.	.	.	.	.	.	.	.	.	.	.
.	.	.	.	.	.	.	.	.	.	.	.	.	.	.	.	.	.	.	.	.	.	.	.	.	.	.	.	.	.	.	.	.	.	.	.	.	.	.
.	.	.	.	.	.	.	.	.	.	.	.	.	.	.	.	.	.	.	.	.	.	.	.	.	.	.	.	.	.	.	.	.	.	.	.	.	.	.
.	.	.	.	.	.	.	.	.	.	.	.	.	.	.	.	.	.	.	.	.	.	.	.	.	.	.	.	.	.	.	.	.	.	.	.	.	.	.
.	.	.	.	.	.	.	.	.	.	.	.	.	.	.	.	.	.	.	.	.	.	.	.	.	.	.	.	.	.	.	.	.	.	.	.	.	.	.
.	.	.	.	.	.	.	.	.	.	.	.	.	.	.	.	.	.	.	.	.	.	.	.	.	.	.	.	.	.	.	.	.	.	.	.	.	.	.
.	.	.	.	.	.	.	.	.	.	.	.	.	.	.	.	.	.	.	.	.	.	.	.	.	.	.	.	.	.	.	.	.	.	.	.	.	.	.
.	.	.	.	.	.	.	.	.	.	.	.	.	.	.	.	.	.	.	.	.	.	.	.	.	.	.	.	.	.	.	.	.	.	.	.	.	.	.
.	.	.	.	.	.	.	.	.	.	.	.	.	.	.	.	.	.	.	.	.	.	.	.	.	.	.	.	.	.	.	.	.	.	.	.	.	.	.
.	.	.	.	.	.	.	.	.	.	.	.	.	.	.	.	.	.	.	.	.	.	.	.	.	.	.	.	.	.	.	.	.	.	.	.	.	.	.
.	.	.	.	.	.	.	.	.	.	.	.	.	.	.	.	.	.	.	.	.	.	.	.	.	.	.	.	.	.	.	.	.	.	.	.	.	.	.
.	.	.	.	.	.	.	.	.	.	.	.	.	.	.	.	.	.	.	.	.	.	.	.	.	.	.	.	.	.	.	.	.	.	.	.	.	.	.
.	.	.	.	.	.	.	.	.	.	.	.	.	.	.	.	.	.	.	.	.	.	.	.	.	.	.	.	.	.	.	.	.	.	.	.	.	.	.
.	.	.	.	.	.	.	.	.	.	.	.	.	.	.	.	.	.	.	.	.	.	.	.	.	.	.	.	.	.	.	.	.	.	.	.	.	.	.
.	.	.	.	.	.	.	.	.	.	.	.	.	.	.	.	.	.	.	.	.	.	.	.	.	.	.	.	.	.	.	.	.	.	.	.	.	.	.
.	.	.	.	.	.	.	.	.	.	.	.	.	.	.	.	.	.	.	.	.	.	.	.	.	.	.	.	.	.	.	.	.	.	.	.	.	.	.
.	.	.	.	.	.	.	.	.	.	.	.	.	.	.	.	.	.	.	.	.	.	.	.	.	.	.	.	.	.	.	.	.	.	.	.	.	.	.
.	.	.	.	.	.	.	.	.	.	.	.	.	.	.	.	.	.	.	.	.	.	.	.	.	.	.	.	.	.	.	.	.	.	.	.	.	.	.
.	.	.	.	.	.	.	.	.	.	.	.	.	.	.	.	.	.	.	.	.	.	.	.	.	.	.	.	.	.	.	.	.	.	.	.	.	.	.
.	.	.	.	.	.	.	.	.	.	.	.	.	.	.	.	.	.	.	.	.	.	.	.	.	.	.	.	.	.	.	.	.	.	.	.	.	.	.
.	.	.	.	.	.	.	.	.	.	.	.	.	.	.	.	.	.	.	.	.	.	.	.	.	.	.	.	.	.	.	.	.	.	.	.	.	.	.
.	.	.	.	.	.	.	.	.	.	.	.	.	.	.	.	.	.	.	.	.	.	.	.	.	.	.	.	.	.	.	.	.	.	.	.	.	.	.
.	.	.	.	.	.	.	.	.	.	.	.	.	.	.	.	.	.	.	.	.	.	.	.	.	.	.	.	.	.	.	.	.	.	.	.	.	.	.
.	.	.	.	.	.	.	.	.	.	.	.	.	.	.	.	.	.	.	.	.	.	.	.	.	.	.	.	.	.	.	.	.	.	.	.	.	.	.
.	.	.	.	.	.	.	.	.	.	.	.	.	.	.	.	.	.	.	.	.	.	.	.	.	.	.	.	.	.	.	.	.	.	.	.	.	.	.
.	.	.	.	.	.	.	.	.	.	.	.	.	.	.	.	.	.	.	.	.	.	.	.	.	.	.	.	.	.	.	.	.	.	.	.	.	.	.
.	.	.	.	.	.	.	.	.	.	.	.	.	.	.	.	.	.	.	.	.	.	.	.	.	.	.	.	.	.	.	.	.	.	.	.	.	.	.
.	.	.	.	.	.	.	.	.	.	.	.	.	.	.	.	.	.	.	.	.	.	.	.	.	.	.	.	.	.	.	.	.	.	.	.	.	.	.
.	.	.	.	.	.	.	.	.	.	.	.	.	.	.	.	.	.	.	.	.	.	.	.	.	.	.	.	.	.	.	.	.	.	.	.	.	.	.
.	.	.	.	.	.	.	.	.	.	.	.	.	.	.	.	.	.	.	.	.	.	.	.	.	.	.	.	.	.	.	.	.	.	.	.	.	.	.
.	.	.	.	.	.	.	.	.	.	.	.	.	.	.	.	.	.	.	.	.	.	.	.	.	.	.	.	.	.	.	.	.	.	.	.	.	.	.
.	.	.	.	.	.	.	.	.	.	.	.	.	.	.	.	.	.	.	.	.	.	.	.	.	.	.	.	.	.	.	.	.	.	.	.	.	.	.
.	.	.	.	.	.	.	.	.	.	.	.	.	.	.	.	.	.	.	.	.	.	.	.	.	.	.	.	.	.	.	.	.	.	.	.	.	.	.
.	.	.	.	.	.	.	.	.	.	.	.	.	.	.	.	.	.	.	.	.	.	.	.	.	.	.	.	.	.	.	.	.	.	.	.	.	.	.
.	.	.	.	.	.	.	.	.	.	.	.	.	.	.	.	.	.	.	.	.	.	.	.	.	.	.	.	.	.	.	.	.	.	.	.	.	.	.
.	.	.	.	.	.	.	.	.	.	.	.	.	.	.	.	.	.	.	.	.	.	.	.	.	.	.	.	.	.	.	.	.	.	.	.	.	.	.
.	.	.	.	.	.	.	.	.	.	.	.	.	.	.	.	.	.	.	.	.	.	.	.	.	.	.	.	.	.	.	.	.	.	.	.	.	.	.
.	.	.	.	.	.	.	.	.	.	.	.	.	.	.	.	.	.	.	.	.	.	.	.	.	.	.	.	.	.	.	.	.	.	.	.	.	.	.
.	.	.	.	.	.	.	.	.	.	.	.	.	.	.	.	.	.	.	.	.	.	.	.	.	.	.	.	.	.	.	.	.	.	.	.	.	.	.
.	.	.	.	.	.	.	.	.	.	.	.	.	.	.	.	.	.	.	.	.	.	.	.	.	.	.	.	.	.	.	.	.	.	.	.	.	.	.
.	.	.	.	.	.	.	.	.	.	.	.	.	.	.	.	.	.	.	.	.	.	.	.	.	.	.	.	.	.	.	.	.	.	.	.	.	.	.
.	.	.	.	.	.	.	.	.	.	.	.	.	.	.	.	.	.	.	.	.	.	.	.	.	.	.	.	.	.	.	.	.	.	.	.	.	.	.
.	.	.	.	.	.	.	.	.	.	.	.	.	.	.	.	.	.	.	.	.	.	.	.	.	.	.	.	.	.	.	.	.	.	.	.	.	.	.
.	.	.	.	.	.	.	.	.	.	.	.	.	.	.	.	.	.	.	.	.	.	.	.	.	.	.	.	.	.	.	.	.	.	.	.	.	.	.
.	.	.	.	.	.	.	.	.	.	.	.	.	.	.	.	.	.	.	.	.	.	.	.	.	.	.	.	.	.	.	.	.	.	.	.	.	.	.
.	.	.	.	.	.	.	.	.	.	.	.	.	.	.	.	.	.	.	.	.	.	.	.	.	.	.	.	.	.	.	.	.	.	.	.	.	.	.
.	.	.	.	.	.	.	.	.	.	.	.	.	.	.	.	.	.	.	.	.	.	.	.	.	.	.	.	.	.	.	.	.	.	.	.	.	.	.
.	.	.	.	.	.	.	.	.	.	.	.	.	.	.	.	.	.	.	.	.	.	.	.	.	.	.	.	.	.	.	.	.	.	.	.	.	.	.
.	.	.	.	.	.	.	.	.	.	.	.	.	.	.	.	.	.	.	.	.	.	.	.	.	.	.	.	.	.	.	.	.	.	.	.	.	.	.
.	.	.	.	.	.	.	.	.	.	.	.	.	.	.	.	.	.	.	.	.	.	.	.	.	.	.	.	.	.	.	.	.	.	.	.	.	.	.
.	.	.	.	.	.	.	.	.	.	.	.	.	.	.	.	.	.	.	.	.	.	.	.	.	.	.	.	.	.	.	.	.	.	.	.	.	.	.
.	.	.	.	.	.	.	.	.	.	.	.	.	.	.	.	.	.	.	.	.	.	.	.	.	.	.	.	.	.	.	.	.	.	.	.	.	.	.
.	.	.	.	.	.	.	.	.	.	.	.	.	.	.	.	.	.	.	.	.	.	.	.	.	.	.	.	.	.	.	.	.	.	.	.	.	.	.
.	.	.	.	.	.	.	.	.	.	.	.	.	.	.	.	.	.	.	.	.	.	.	.	.	.	.	.	.	.	.	.	.	.	.	.	.	.	.
.	.	.	.	.	.	.	.	.	.	.	.	.	.	.	.	.	.	.	.	.	.	.	.	.	.	.	.	.	.	.	.	.	.	.	.	.	.	.
.	.	.	.	.	.	.	.	.	.	.	.	.	.	.	.	.	.	.	.	.	.	.	.	.	.	.	.	.	.	.	.	.	.	.	.	.	.	.
.	.	.	.	.	.	.	.	.	.	.	.	.	.	.	.	.	.	.	.	.	.	.	.	.	.	.	.	.	.	.	.	.	.	.	.	.	.	.
.	.	.	.	.	.	.	.	.	.	.	.	.	.	.	.	.	.	.	.	.	.	.	.	.	.	.	.	.	.	.	.	.	.	.	.	.	.	.
.	.	.	.	.	.	.	.	.	.	.	.	.	.	.	.	.	.	.	.	.	.	.	.	.	.	.	.	.	.	.	.	.	.	.	.	.	.	.
.	.	.	.	.	.	.	.	.	.	.	.	.	.	.	.	.	.	.	.	.	.	.	.	.	.	.	.	.	.	.	.	.	.	.	.	.	.	.
.	.	.	.	.	.	.	.	.	.	.	.	.	.	.	.	.	.	.	.	.	.	.	.	.	.	.	.	.	.	.	.	.	.	.	.	.	.	.
.	.	.	.	.	.	.	.	.	.	.	.	.	.	.	.	.	.	.	.	.	.	.	.	.	.	.	.	.	.	.	.	.	.	.	.	.	.	.
.	.	.	.	.	.	.	.	.	.	.	.	.	.	.	.	.	.	.	.	.	.	.	.	.	.	.	.	.	.	.	.	.	.	.	.	.	.	.
.	.	.	.	.	.	.	.	.	.	.	.	.	.	.	.	.	.	.	.	.	.	.	.	.	.	.	.	.	.	.	.	.	.	.	.	.	.	.
.	.	.	.	.	.	.	.	.	.	.	.	.	.	.	.	.	.	.	.	.	.	.	.	.	.	.	.	.	.	.	.	.	.	.	.	.	.	.
.	.	.	.	.	.	.	.	.	.	.	.	.	.	.	.	.	.	.	.	.	.	.	.	.	.	.	.	.	.	.	.	.	.	.	.	.	.	.
.	.	.	.	.	.	.	.	.	.	.	.	.	.	.	.	.	.	.	.	.	.	.	.	.	.	.	.	.	.	.	.	.	.	.	.	.	.	.
.	.	.	.	.	.	.	.	.	.	.	.	.	.	.	.	.	.	.	.	.	.	.	.	.	.	.	.	.	.	.	.	.	.	.	.	.	.	.
.	.	.	.	.	.	.	.	.	.	.	.	.	.	.	.	.	.	.	.	.	.	.	.	.	.	.	.	.	.	.	.	.	.	.	.	.	.	.
.	.	.	.	.	.	.	.	.	.	.	.	.	.	.	.	.	.	.	.	.	.	.	.	.	.	.	.	.	.	.	.	.	.	.	.	.	.	.
.	.	.	.	.	.	.	.	.	.	.	.	.	.	.	.	.	.	.	.	.	.	.	.	.	.	.	.	.	.	.	.	.	.	.	.	.	.	.
.	.	.	.	.	.	.	.	.	.	.	.	.	.	.	.	.	.	.	.	.	.	.	.	.	.	.	.	.	.	.	.	.	.	.	.	.	.	.
.	.	.	.	.	.	.	.	.	.	.	.	.	.	.	.	.	.	.	.	.	.	.	.	.	.	.	.	.	.	.	.	.	.	.	.	.	.	.
.	.	.	.	.	.	.	.	.	.	.	.	.	.	.	.	.	.	.	.	.	.	.	.	.	.	.	.	.	.	.	.	.	.	.	.	.	.	.
.	.	.	.	.	.	.	.	.	.	.	.	.	.	.	.	.	.	.	.	.	.	.	.	.	.	.	.	.	.	.	.	.	.	.	.	.	.	.
.	.	.	.	.	.	.	.	.	.	.	.	.	.	.	.	.	.	.	.	.	.	.	.	.	.	.	.	.	.	.	.	.	.	.	.	.	.	.
.	.	.	.	.	.	.	.	.	.	.	.	.	.	.	.	.	.	.	.	.	.	.	.	.	.	.	.	.	.	.	.	.	.	.	.	.	.	.
.	.	.	.	.	.	.	.	.	.	.	.	.	.	.	.	.	.	.	.	.	.	.	.	.	.	.	.	.	.	.	.	.	.	.	.	.	.	.
.	.	.	.	.	.	.	.	.	.	.	.	.	.	.	.	.	.	.	.	.	.	.	.	.	.	.	.	.	.	.	.	.	.	.	.	.	.	.
.	.	.	.	.	.	.	.	.	.	.	.	.	.	.	.	.	.	.	.	.	.	.	.	.	.	.	.	.	.	.	.	.	.	.	.	.	.	.
.	.	.	.	.	.	.	.	.	.	.	.	.	.	.	.	.	.	.	.	.	.	.	.	.	.	.	.	.	.	.	.	.	.	.	.	.	.	.
.	.	.	.	.	.	.	.	.	.	.	.	.	.	.	.	.	.	.	.	.	.	.	.	.	.	.	.	.	.	.	.	.	.	.	.	.	.	.
.	.	.	.	.	.	.	.	.	.	.	.	.	.	.	.	.	.	.	.	.	.	.	.	.	.	.	.	.	.	.	.	.	.	.	.	.	.	.
.	.	.	.	.	.	.	.	.	.	.	.	.	.	.	.	.	.	.	.	.	.	.	.	.	.	.	.	.	.	.	.	.	.	.	.	.	.	.
.	.	.	.	.	.	.	.	.	.	.	.	.	.	.	.	.	.	.	.	.	.	.	.	.	.	.	.	.	.	.	.	.	.	.	.	.	.	.
.	.	.	.	.	.	.	.	.	.	.	.	.	.	.	.	.	.	.	.	.	.	.	.	.	.	.	.	.	.	.	.	.	.	.	.	.	.	.
.	.	.	.	.	.	.	.	.	.	.	.	.	.	.	.	.	.	.	.	.	.	.	.	.	.	.	.	.	.	.	.	.	.	.	.	.	.	.
.	.	.	.	.	.	.	.	.	.	.	.	.	.	.	.	.	.	.	.	.	.	.	.	.	.	.	.	.	.	.	.	.	.	.	.	.	.	.
.	.	.	.	.	.	.	.	.	.	.	.	.	.	.	.	.	.	.	.	.	.	.	.	.	.	.	.	.	.	.	.	.	.	.	.	.	.	.
.	.	.	.	.	.	.	.	.	.	.	.	.	.	.	.	.	.	.	.	.	.	.	.	.	.	.	.	.	.	.	.	.	.	.	.	.	.	.
.	.	.	.	.	.	.	.	.	.	.	.	.	.	.	.	.	.	.	.	.	.	.	.	.	.	.	.	.	.	.	.	.	.	.	.	.	.	.
.	.	.	.	.	.	.	.	.	.	.	.	.	.	.	.	.	.	.	.	.	.	.	.	.	.	.	.	.	.	.	.	.	.	.	.	.	.	.
.	.	.	.	.	.	.	.	.	.	.	.	.	.	.	.	.	.	.	.	.	.	.	.	.	.	.	.	.	.	.	.	.	.	.	.	.	.	.
.	.	.	.	.	.	.	.	.	.	.	.	.	.	.	.	.	.	.	.	.	.	.	.	.	.	.	.	.	.	.	.	.	.	.	.	.	.	.
.	.	.	.	.	.	.	.	.	.	.	.	.	.	.	.	.	.	.	.	.	.	.	.	.	.	.	.	.	.	.	.	.	.	.	.	.	.	.
.	.	.	.	.	.	.	.	.	.	.	.	.	.	.	.	.	.	.	.	.	.	.	.	.	.	.	.	.	.	.	.	.	.	.	.	.	.	.
.	.	.	.	.	.	.	.	.	.	.	.	.	.	.	.	.	.	.	.	.	.	.	.	.	.	.	.	.	.	.	.	.	.	.	.	.	.	.
.	.	.	.	.	.	.	.	.	.	.	.	.	.	.	.	.	.	.	.	.	.	.	.	.	.	.	.	.	.	.	.	.	.	.	.	.	.	.
.	.	.	.	.	.	.	.	.	.	.	.	.	.	.	.	.	.	.	.	.	.	.	.	.	.	.	.	.	.	.	.	.	.	.	.	.	.	.
.	.	.	.	.	.	.	.	.	.	.	.	.	.	.	.	.	.	.	.	.	.	.	.	.	.	.	.	.	.	.	.	.	.	.	.	.	.	.
.	.	.	.	.	.	.	.	.	.	.	.	.	.	.	.	.	.	.	.	.	.	.	.	.	.	.	.	.	.	.	.	.	.	.	.	.	.	.
.	.	.	.	.	.	.	.	.	.	.	.	.	.	.	.	.	.	.	.	.	.	.	.	.	.	.	.	.	.	.	.	.	.	.	.	.	.	.
.	.	.	.	.	.	.	.	.	.	.	.	.	.	.	.	.	.	.	.	.	.	.	.	.	.	.	.	.	.	.	.	.	.	.	.	.	.	.
.	.	.	.	.	.	.	.	.	.	.	.	.	.	.	.	.	.	.	.	.	.	.	.	.	.	.	.	.	.	.	.	.	.	.	.	.	.	.
.	.	.	.	.	.	.	.	.	.	.	.	.	.	.	.	.	.	.	.	.	.	.	.	.	.	.	.	.	.	.	.	.	.	.	.	.	.	.
.	.	.	.	.	.	.	.	.	.	.	.	.	.	.	.	.	.	.	.	.	.	.	.	.	.	.	.	.	.	.	.	.	.	.	.	.	.	.
.	.	.	.	.	.	.	.	.	.	.	.	.	.	.	.	.	.	.	.	.	.	.	.	.	.	.	.	.	.	.	.	.	.	.	.	.	.	.
.	.	.	.	.	.	.	.	.	.	.	.	.	.	.	.	.	.	.	.	.	.	.	.	.	.	.	.	.	.	.	.	.	.	.	.	.	.	.
.	.	.	.	.	.	.	.	.	.	.	.	.	.	.	.	.	.	.	.	.	.	.	.	.	.	.	.	.	.	.	.	.	.	.	.	.	.	.
.	.	.	.	.	.	.	.	.	.	.	.	.	.	.	.	.	.	.	.	.	.	.	.	.	.	.	.	.	.	.	.	.	.	.	.	.	.	.
.	.	.	.	.	.	.	.	.	.	.	.	.	.	.	.	.	.	.	.	.	.	.	.	.	.	.	.	.	.	.	.	.	.	.	.	.	.	.
.	.	.	.	.	.	.	.	.	.	.	.	.	.	.	.	.	.	.	.	.	.	.	.	.	.	.	.	.	.	.	.	.	.	.	.	.	.	.
.	.	.	.	.	.	.	.	.	.	.	.	.	.	.	.	.	.	.	.	.	.	.	.	.	.	.	.	.	.	.	.	.	.	.	.	.	.	.
.	.	.	.	.	.	.	.	.	.	.	.	.	.	.	.	.	.	.	.	.	.	.	.	.	.	.	.	.	.	.	.	.	.	.	.	.	.	.
.	.	.	.	.	.	.	.	.	.	.	.	.	.	.	.	.	.	.	.	.	.	.	.	.	.	.	.	.	.	.	.	.	.	.	.	.	.	.
.	.	.	.	.	.	.	.	.	.	.	.	.	.	.	.	.	.	.	.	.	.	.	.	.	.	.	.	.	.	.	.	.	.	.	.	.	.	.
.	.	.	.	.	.	.	.	.	.	.	.	.	.	.	.	.	.	.	.	.	.	.	.	.	.	.	.	.	.	.	.	.	.	.	.	.	.	.
.	.	.	.	.	.	.	.	.	.	.	.	.	.	.	.	.	.	.	.	.	.	.	.	.	.	.	.	.	.	.	.	.	.	.	.	.	.	.
.	.	.	.	.	.	.	.	.	.	.	.	.	.	.	.	.	.	.	.	.	.	.	.	.	.	.	.	.	.	.	.	.	.	.	.	.	.	.
.	.	.	.	.	.	.	.	.	.	.	.	.	.	.	.	.	.	.	.	.	.	.	.	.	.	.	.	.	.	.	.	.	.	.	.	.	.	.
.	.	.	.	.	.	.	.	.	.	.	.	.	.	.	.	.	.	.	.	.	.	.	.	.	.	.	.	.	.	.	.	.	.	.	.	.	.	.
.	.	.	.	.	.	.	.	.	.	.	.	.	.	.	.	.	.	.	.	.	.	.	.	.	.	.	.	.	.	.	.	.	.	.	.	.	.	.
.	.	.	.	.	.	.	.	.	.	.	.	.	.	.	.	.	.	.	.	.	.	.	.	.	.	.	.	.	.	.	.	.	.	.	.	.	.	.
.	.	.	.	.	.	.	.	.	.	.	.	.	.	.	.	.	.	.	.	.	.	.	.	.	.	.	.	.	.	.	.	.	.	.	.	.	.	.
.	.	.	.	.	.	.	.	.	.	.	.	.	.	.	.	.	.	.	.	.	.	.	.	.	.	.	.	.	.	.	.	.	.	.	.	.	.	.
.	.	.	.	.	.	.	.	.	.	.	.	.	.	.	.	.	.	.	.	.	.	.	.	.	.	.	.	.	.	.	.	.	.	.	.	.	.	.
.	.	.	.	.	.	.	.	.	.	.	.	.	.	.	.	.	.	.	.	.	.	.	.	.	.	.	.	.	.	.	.	.	.	.	.	.	.	.
.	.	.	.	.	.	.	.	.	.	.	.	.	.	.	.	.	.	.	.	.	.	.	.	.	.	.	.	.	.	.	.	.	.	.	.	.	.	.
.	.	.	.	.	.	.	.	.	.	.	.	.	.	.	.	.	.	.	.	.	.	.	.	.	.	.	.	.	.	.	.	.	.	.	.	.	.	.
.	.	.	.	.	.	.	.	.	.	.	.	.	.	.	.	.	.	.	.	.	.	.	.	.	.	.	.	.	.	.	.	.	.	.	.	.	.	.
.	.	.	.	.	.	.	.	.	.	.	.	.	.	.	.	.	.	.	.	.	.	.	.	.	.	.	.	.	.	.	.	.	.	.	.	.	.	.
.	.	.	.	.	.	.	.	.	.	.	.	.	.	.	.	.	.	.	.	.	.	.	.	.	.	.	.	.	.	.	.	.	.	.	.	.	.	.
.	.	.	.	.	.	.	.	.	.	.	.	.	.	.	.	.	.	.	.	.	.	.	.	.	.	.	.	.	.	.	.	.	.	.	.	.	.	.
.	.	.	.	.	.	.	.	.	.	.	.	.	.	.	.	.	.	.	.	.	.	.	.	.	.	.	.	.	.	.	.	.	.	.	.	.	.	.
.	.	.	.	.	.	.	.	.	.	.	.	.	.	.	.	.	.	.	.	.	.	.	.	.	.	.	.	.	.	.	.	.	.	.	.	.	.	.
.	.	.	.	.	.	.	.	.	.	.	.	.	.	.	.	.	.	.	.	.	.	.	.	.	.	.	.	.	.	.	.	.	.	.	.	.	.	.
.	.	.	.	.	.	.	.	.	.	.	.	.	.	.	.	.	.	.	.	.	.	.	.	.	.	.	.	.	.	.	.	.	.	.	.	.	.	.
.	.	.	.	.	.	.	.	.	.	.	.	.	.	.	.	.	.	.	.	.	.	.	.	.	.	.	.	.	.	.	.	.	.	.	.	.	.	.
.	.	.	.	.	.	.	.	.	.	.	.	.	.	.	.	.	.	.	.	.	.	.	.	.	.	.	.	.	.	.	.	.	.	.	.	.	.	.
.	.	.	.	.	.	.	.	.	.	.	.	.	.	.	.	.	.	.	.	.	.	.	.	.	.	.	.	.	.	.	.	.	.	.	.	.	.	.
.	.	.	.	.	.	.	.	.	.	.	.	.	.	.	.	.	.	.	.	.	.	.	.	.	.	.	.	.	.	.	.	.	.	.	.	.	.	.
.	.	.	.	.	.	.	.	.	.	.	.	.	.	.	.	.	.	.	.	.	.	.	.	.	.	.	.	.	.	.	.	.	.	.	.	.	.	.
.	.	.	.	.	.	.	.	.	.	.	.	.	.	.	.	.	.	.	.	.	.	.	.	.	.	.	.	.	.	.	.	.	.	.	.	.	.	.
.	.	.	.	.	.	.	.	.	.	.	.	.	.	.	.	.	.	.	.	.	.	.	.	.	.	.	.	.	.	.	.	.	.	.	.	.	.	.
.	.	.	.	.	.	.	.	.	.	.	.	.	.	.	.	.	.	.	.	.	.	.	.	.	.	.	.	.	.	.	.	.	.	.	.	.	.	.
.	.	.	.	.	.	.	.	.	.	.	.	.	.	.	.	.	.	.	.	.	.	.	.	.	.	.	.	.	.	.	.	.	.	.	.	.	.	.
.	.	.	.	.	.	.	.	.	.	.	.	.	.	.	.	.	.	.	.	.	.	.	.	.	.	.	.	.	.	.	.	.	.	.	.	.	.	.
.	.	.	.	.	.	.	.	.	.	.	.	.	.	.	.	.	.	.	.	.	.	.	.	.	.	.	.	.	.	.	.	.	.	.	.	.	.	.
.	.	.	.	.	.	.	.	.	.	.	.	.	.	.	.	.	.	.	.	.	.	.	.	.	.	.	.	.	.	.	.	.	.	.	.	.	.	.
.	.	.	.	.	.	.	.	.	.	.	.	.	.	.	.	.	.	.	.	.	.	.	.	.	.	.	.	.	.	.	.	.	.	.	.	.	.	.
.	.	.	.	.	.	.	.	.	.	.	.	.	.	.	.	.	.	.	.	.	.	.	.	.	.	.	.	.	.	.	.	.	.	.	.	.	.	.
.	.	.	.	.	.	.	.	.	.	.	.	.	.	.	.	.	.	.	.	.	.	.	.	.	.	.	.	.	.	.	.	.	.	.	.	.	.	.
.	.	.	.	.	.	.	.	.	.	.	.	.	.	.	.	.	.	.	.	.	.	.	.	.	.	.	.	.	.	.	.	.	.	.	.	.	.	.
.	.	.	.	.	.	.	.	.	.	.	.	.	.	.	.	.	.	.	.	.	.	.	.	.	.	.	.	.	.	.	.	.	.	.	.	.	.	.
.	.	.	.	.	.	.	.	.	.	.	.	.	.	.	.	.	.	.	.	.	.	.	.	.	.	.	.	.	.	.	.	.	.	.	.	.	.	.
.	.	.	.	.	.	.	.	.	.	.	.	.	.	.	.	.	.	.	.	.	.	.	.	.	.	.	.	.	.	.	.	.	.	.	.	.	.	.
.	.	.	.	.	.	.	.	.	.	.	.	.	.	.	.	.	.	.	.	.	.	.	.	.	.	.	.	.	.	.	.	.	.	.	.	.	.	.
.	.	.	.	.	.	.	.	.	.	.	.	.	.	.	.	.	.	.	.	.	.	.	.	.	.	.	.	.	.	.	.	.	.	.	.	.	.	.
.	.	.	.	.	.	.	.	.	.	.	.	.	.	.	.	.	.	.	.	.	.	.	.	.	.	.	.	.	.	.	.	.	.	.	.	.	.	.
.	.	.	.	.	.	.	.	.	.	.	.	.	.	.	.	.	.	.	.	.	.	.	.	.	.	.	.	.	.	.	.	.	.	.	.	.	.	.
.	.	.	.	.	.	.	.	.	.	.	.	.	.	.	.	.	.	.	.	.	.	.	.	.	.	.	.	.	.	.	.	.	.	.	.	.	.	.
.	.	.	.	.	.	.	.	.	.	.	.	.	.	.	.	.	.	.	.	.	.	.	.	.	.	.	.	.	.	.	.	.	.	.	.	.	.	.
.	.	.	.	.	.	.	.	.	.	.	.	.	.	.	.	.	.	.	.	.	.	.	.	.	.	.	.	.	.	.	.	.	.	.	.	.	.	.
.	.	.	.	.	.	.	.	.	.	.	.	.	.	.	.	.	.	.	.	.	.	.	.	.	.	.	.	.	.	.	.	.	.	.	.	.	.	.
.	.	.	.	.	.	.	.	.	.	.	.	.	.	.	.	.	.	.	.	.	.	.	.	.	.	.	.	.	.	.	.	.	.	.	.	.	.	.
.	.	.	.	.	.	.	.	.	.	.	.	.	.	.	.	.	.	.	.	.	.	.	.	.	.	.	.	.	.	.	.	.	.	.	.	.	.	.
.	.	.	.	.	.	.	.	.	.	.	.	.	.	.	.	.	.	.	.	.	.	.	.	.	.	.	.	.	.	.	.	.	.	.	.	.	.	.
.	.	.	.	.	.	.	.	.	.	.	.	.	.	.	.	.	.	.	.	.	.	.	.	.	.	.	.	.	.	.	.	.	.	.	.	.	.	.
.	.	.	.	.	.	.	.	.	.	.	.	.	.	.	.	.	.	.	.	.	.	.	.	.	.	.	.	.	.	.	.	.	.	.	.	.	.	.
.	.	.	.	.	.	.	.	.	.	.	.	.	.	.	.	.	.	.	.	.	.	.	.	.	.	.	.	.	.	.	.	.	.	.	.	.	.	.
.	.	.	.	.	.	.	.	.	.	.	.	.	.	.	.	.	.	.	.	.	.	.	.	.	.	.	.	.	.	.	.	.	.	.	.	.	.	.

## Sheet: convert
KDQOL™-36 Scoring Program (v 2.0)
Copyright © UCLA Division of General Internal Medicine and Health Services Research, 2001.
Conversions for each item grouped by number of possible levels for that item and whether reverse scoring is required.
2-level	i4-i7.
1	0
2	100
.	.
3-level	i2-i3.
1	0
2	50
3	100
.	.
5-level	i12-i16.		5-level Reverse	i1, i8, i17-i27, i28a, i28b, i29-i36.
1	0		1	100
2	25		2	75
3	50		3	50
4	75		4	25
5	100		5	0
.	.		.	.
6-level	i11.		6-level Reverse	i9, i10.
1	0		1	100
2	20		2	80
3	40		3	60
4	60		4	40
5	80		5	20
6	100		6	0
.	.		.	.

## Sheet: score
KDQOL™-36 Scoring Program (v 2.0)
Copyright © UCLA Division of General Internal Medicine and Health Services Research, 2001.
SCORE
DATE	ID	I1	I2	I3	I4	I5	I6	I7	I8	I9	I10	I11	I12	I13	I14	I15	I16	I17	I18	I19	I20	I21	I22	I23	I24	I25	I26	I27	I28A	I28B	I29	I30	I31	I32	I33	I34	I35	I36		I28
.	1	75	50	50	0	0	0	100	75	80	60	80	100	75	75	75	50	100	100	75	25	100	100	25	75	100	100	50	#N/A	#N/A	75	75	75	50	75	75	100	50		.
.	2	50	50	50	0	0	0	100	100	80	20	80	100	25	25	25	100	75	75	75	25	100	50	75	50	100	75	50	#N/A	#N/A	75	75	75	75	25	25	100	25		.
.	3	50	100	100	100	100	100	100	75	80	80	100	100	25	25	25	75	100	100	75	25	75	75	75	100	100	75	75	#N/A	#N/A	75	25	75	100	25	25	75	50		.
.	4	0	0	0	100	100	100	0	100	80	20	60	75	0	25	25	50	75	100	75	75	50	100	25	75	100	75	100	#N/A	#N/A	50	25	25	25	25	25	75	25		.
.	5	50	100	100	100	0	100	100	75	80	60	60	75	25	25	25	50	75	75	25	75	50	100	75	75	100	75	75	#N/A	#N/A	50	25	75	75	25	25	75	75		.
.	6	50	50	0	0	0	0	100	25	60	80	60	50	25	25	25	100	50	100	100	75	25	100	75	100	100	100	75	#N/A	#N/A	75	75	75	75	75	50	100	75		.
.	7	0	0	0	0	100	0	100	25	40	60	80	75	0	25	25	50	75	75	100	75	25	75	50	75	100	50	50	#N/A	#N/A	25	75	75	75	25	50	100	50		.
.	8	0	0	0	0	100	0	100	75	60	40	20	25	0	0	0	50	25	50	25	25	75	100	25	0	100	25	25	#N/A	#N/A	50	50	50	50	25	25	100	25		.
.	9	25	50	50	100	0	100	100	25	60	60	60	25	25	0	0	50	25	75	50	50	75	100	50	75	100	75	100	#N/A	#N/A	50	50	100	75	25	75	75	25		.
.	10	50	50	50	0	0	0	100	50	80	60	60	75	25	25	25	50	75	100	50	50	75	100	25	50	100	75	75	#N/A	#N/A	75	75	50	50	25	75	100	50		.
.	11	50	0	50	100	0	100	0	75	60	40	40	75	0	25	25	50	75	50	50	25	75	100	25	75	100	75	75	#N/A	#N/A	75	75	25	50	50	50	100	25		.
.	12	50	100	100	0	100	0	0	100	40	60	20	75	25	25	25	25	75	50	25	50	75	75	25	50	100	75	100	#N/A	#N/A	50	25	25	50	50	75	100	25		.
.	13	25	0	0	100	0	100	100	50	80	40	40	75	0	0	25	75	100	75	50	25	50	75	25	50	100	75	75	#N/A	#N/A	50	25	75	50	25	50	75	25		.
.	14	50	50	50	0	100	0	100	75	60	40	60	75	0	0	25	50	75	100	50	25	75	75	25	50	100	75	100	#N/A	#N/A	50	25	75	75	50	50	100	50		.
.	15	50	0	50	0	100	100	0	25	80	60	60	75	25	0	0	75	75	75	50	25	75	100	50	50	100	75	100	#N/A	#N/A	50	25	75	25	50	75	100	50		.
.	16	50	100	50	0	100	0	100	75	80	60	40	0	0	25	25	50	75	50	25	50	75	100	50	50	100	50	100	#N/A	#N/A	75	50	75	75	50	100	100	50		.
.	17	25	50	50	0	100	0	0	75	60	60	60	100	25	25	0	75	100	100	75	75	100	100	25	75	100	75	100	#N/A	#N/A	50	50	100	50	25	25	25	50		.
.	18	25	0	50	0	100	0	100	75	40	40	20	75	0	0	25	50	75	75	25	50	75	100	25	50	100	50	100	#N/A	#N/A	50	25	75	75	25	50	100	25		.
.	19	25	0	0	0	100	0	0	25	80	60	60	75	0	0	25	25	50	75	25	25	75	100	50	75	100	75	100	#N/A	#N/A	50	25	25	50	25	25	100	25		.
.	20	50	50	50	0	100	0	0	50	60	80	60	75	0	25	25	50	75	75	50	75	75	100	50	75	100	75	100	#N/A	#N/A	50	75	75	75	50	50	100	50		.
.	21	50	50	50	0	100	0	0	75	80	60	20	75	0	25	25	50	75	50	25	25	100	100	75	75	100	75	100	#N/A	#N/A	75	75	50	25	75	75	100	50		.
.	22	0	0	0	0	0	0	100	75	40	20	80	25	25	25	0	50	25	25	50	75	75	100	25	50	100	75	100	#N/A	#N/A	25	25	75	75	50	25	100	50		.
.	23	25	50	50	0	100	0	100	75	60	80	60	75	0	0	25	50	100	75	25	50	75	100	50	75	100	75	75	#N/A	#N/A	50	25	75	100	25	50	100	25		.
.	24	0	0	0	0	100	100	100	25	80	40	20	75	0	0	0	50	25	25	50	50	75	25	25	100	25	25	75	#N/A	#N/A	50	25	50	50	25	25	100	25		.
.	25	50	50	50	0	0	0	100	100	60	20	60	25	25	0	25	50	50	50	100	75	100	75	25	75	100	75	75	#N/A	#N/A	75	50	50	50	25	25	100	25		.
.	26	25	50	50	0	0	100	0	100	60	80	80	25	25	25	25	50	75	75	75	75	100	100	25	25	100	75	75	#N/A	#N/A	50	25	75	75	25	50	75	25		.
.	27	50	100	100	100	0	0	100	50	80	80	100	100	0	0	0	50	100	100	75	75	100	100	50	75	100	100	100	#N/A	#N/A	75	75	100	100	50	50	75	50		.
.	28	0	0	0	0	0	0	0	0	80	20	40	25	0	0	0	50	25	50	75	50	50	100	25	25	100	25	25	#N/A	#N/A	75	25	25	25	25	25	100	25		.
.	29	50	100	100	100	0	100	100	100	80	80	80	75	75	75	50	50	100	75	100	75	75	100	50	75	100	100	50	#N/A	#N/A	100	75	75	100	75	75	100	75		.
.	30	50	50	50	0	0	100	100	75	80	60	80	75	25	25	75	50	75	75	50	75	100	100	50	75	100	75	75	#N/A	#N/A	75	50	50	75	25	25	100	50		.
.	31	25	0	0	0	0	0	100	25	80	40	60	100	25	25	25	50	25	75	25	25	75	100	50	75	100	75	100	#N/A	#N/A	75	25	75	50	25	25	100	25		.
.	32	0	0	0	0	0	0	100	25	80	20	20	100	0	0	0	50	75	75	75	25	25	100	25	25	100	50	75	#N/A	#N/A	75	25	25	25	25	25	100	25		.
.	33	50	0	0	0	100	0	0	25	80	80	60	100	25	25	0	50	75	75	50	50	75	100	50	50	100	100	75	#N/A	#N/A	25	50	25	75	75	50	75	50		.
.	34	25	50	50	0	0	0	100	25	80	60	20	75	0	0	25	75	75	50	50	25	25	100	75	75	100	75	75	#N/A	#N/A	75	75	100	25	25	25	100	25		.
.	35	50	50	50	0	0	0	100	25	80	60	60	75	0	25	25	50	75	75	50	25	25	100	75	75	100	75	75	#N/A	#N/A	25	75	100	75	50	25	100	25		.
.	36	50	100	100	100	100	100	0	75	80	80	80	100	25	25	25	75	100	75	100	75	100	25	75	75	100	75	75	#N/A	#N/A	100	50	75	75	25	50	100	50		.
.	37	0	50	0	0	0	0	0	0	80	40	20	75	0	0	25	50	25	25	25	25	100	100	25	25	100	50	25	#N/A	#N/A	25	25	75	50	25	25	75	25		.
.	38	50	50	50	0	100	0	100	75	40	80	40	75	25	25	25	75	75	75	50	75	75	100	50	75	100	75	75	#N/A	#N/A	50	25	75	75	50	50	75	50		.
.	39	50	50	50	100	100	100	0	75	80	40	60	75	25	25	25	100	100	75	100	50	75	25	25	50	100	75	75	#N/A	#N/A	100	25	100	75	25	25	100	25		.
.	40	50	50	50	0	0	0	100	25	40	60	20	75	0	0	25	75	75	50	50	75	25	75	50	25	100	75	100	#N/A	#N/A	50	50	75	75	25	25	100	25		.
.	41	25	0	50	0	0	0	100	25	40	80	60	75	0	0	0	75	75	75	25	50	75	100	25	75	100	75	75	#N/A	#N/A	25	50	75	75	25	25	100	50		.
.	42	50	50	50	0	100	0	100	50	100	60	80	75	25	25	50	50	75	50	25	50	50	75	50	50	100	75	75	#N/A	#N/A	50	25	75	75	50	25	75	50		.
.	43	0	50	0	0	0	0	100	0	80	20	60	75	0	0	0	75	50	75	25	25	75	75	25	25	100	50	100	#N/A	#N/A	25	25	25	50	25	25	25	25		.
.	44	50	100	100	100	0	100	100	50	80	80	80	75	25	25	25	100	100	100	75	75	100	100	75	75	100	75	100	#N/A	#N/A	50	50	100	100	75	50	100	50		.
.	45	50	50	0	0	100	0	100	50	80	80	60	50	25	25	50	75	75	75	50	75	75	100	75	50	100	75	100	#N/A	#N/A	75	50	100	100	50	50	100	75		.
.	46	50	0	0	0	100	0	100	25	40	60	80	50	25	25	25	50	75	75	50	50	75	75	50	75	100	75	100	#N/A	#N/A	50	25	50	25	25	25	100	50		.
.	47	25	50	50	0	100	0	100	25	40	60	60	75	0	0	25	50	75	50	25	25	75	100	25	50	100	75	100	#N/A	#N/A	50	25	75	75	50	25	75	25		.
.	48	50	50	50	0	100	0	100	25	80	80	40	75	25	25	25	50	100	75	25	50	75	100	50	75	100	100	100	#N/A	#N/A	50	50	75	75	50	50	100	50		.
.	49	0	0	0	0	100	0	0	0	20	40	40	75	0	0	0	50	25	50	25	25	75	100	25	50	100	50	100	#N/A	#N/A	25	50	25	50	25	25	75	25		.
.	50	0	0	0	0	100	0	100	0	40	20	20	75	0	0	0	75	75	75	25	25	75	100	25	75	100	50	75	#N/A	#N/A	25	25	50	75	25	25	100	25		.
.	51	50	100	100	100	0	100	0	75	80	80	80	50	75	50	75	50	100	100	75	50	75	100	50	75	100	100	75	#N/A	#N/A	75	75	75	75	75	75	100	75		.
.	52	25	50	0	100	100	100	0	25	80	80	40	75	25	25	25	50	100	75	50	25	25	100	50	75	100	75	75	#N/A	#N/A	50	50	75	75	50	25	100	75		.
.	53	50	100	100	0	100	100	0	50	80	80	20	25	25	25	25	50	75	75	75	100	100	100	75	50	100	75	75	#N/A	#N/A	50	50	100	100	75	50	100	75		.
.	54	25	50	50	0	100	0	100	50	60	40	40	25	0	0	25	75	75	50	25	25	75	75	25	25	100	50	100	#N/A	#N/A	25	25	75	75	50	50	100	50		.
.	55	50	50	50	0	100	0	100	75	80	60	80	75	25	25	50	50	100	75	50	25	75	100	50	75	100	75	100	#N/A	#N/A	50	50	75	75	25	50	100	50		.
.	56	50	50	100	100	0	100	0	25	80	40	40	50	25	25	50	50	100	75	75	50	75	100	75	75	100	100	100	#N/A	#N/A	50	50	75	75	75	50	100	75		.
.	57	25	100	100	100	0	0	0	50	60	80	60	75	0	0	25	50	100	75	50	75	100	100	75	75	100	100	100	#N/A	#N/A	50	50	75	75	50	25	100	75		.
.	58	25	50	50	100	0	100	0	50	40	60	40	75	25	25	0	75	75	100	50	100	75	100	25	75	100	75	100	#N/A	#N/A	50	75	100	100	50	75	100	75		.
.	59	50	100	100	100	0	100	0	25	80	80	40	75	50	75	50	75	100	100	75	50	75	100	50	75	100	75	100	#N/A	#N/A	50	50	100	75	50	50	100	75		.
.	60	25	0	0	0	100	0	100	50	40	60	40	50	0	0	25	75	75	50	25	25	75	100	50	75	100	75	100	#N/A	#N/A	25	50	75	75	25	75	100	50		.
.	61	25	50	100	0	100	0	100	50	80	60	60	50	25	25	50	75	100	100	75	75	100	100	75	50	100	75	100	#N/A	#N/A	50	50	75	75	75	25	100	50		.
.	62	50	50	100	100	0	100	0	75	80	60	40	50	25	25	50	75	100	75	50	50	75	100	50	50	100	50	100	#N/A	#N/A	50	25	75	75	25	25	100	25		.
.	63	25	0	0	0	100	0	100	75	40	80	40	50	25	25	25	75	75	50	25	75	75	100	25	75	100	75	100	#N/A	#N/A	50	50	75	75	25	25	100	25		.
.	64	50	100	50	0	100	0	100	75	80	60	60	75	0	0	25	50	100	75	50	75	75	100	50	50	100	75	100	#N/A	#N/A	25	50	75	50	50	50	100	75		.
.	65	50	50	50	0	0	0	100	50	80	60	40	50	0	25	0	75	100	75	50	75	100	100	50	50	100	75	100	#N/A	#N/A	50	75	100	75	50	75	100	100		.
.	66	50	0	0	0	0	0	100	75	20	80	80	50	0	0	0	25	25	75	100	75	75	75	75	75	75	75	100	#N/A	#N/A	75	25	25	25	25	25	100	25		.
.	67	50	50	50	0	100	0	0	50	80	80	20	50	50	25	50	50	100	100	100	75	75	100	50	75	100	75	100	#N/A	#N/A	75	75	75	75	50	50	100	75		.
.	68	25	0	0	100	0	0	100	25	80	20	60	75	25	25	50	50	75	75	75	100	100	75	25	50	100	75	75	#N/A	#N/A	50	75	75	50	75	50	75	25		.
.	69	50	50	50	0	100	0	100	25	60	80	80	25	25	25	25	50	100	100	50	75	75	100	50	50	100	100	100	#N/A	#N/A	25	50	75	100	50	25	100	75		.
.	70	25	0	0	0	100	0	100	25	40	60	60	25	0	0	25	75	75	50	25	25	75	100	25	75	100	75	100	#N/A	#N/A	25	50	25	75	25	25	75	25		.
.	71	50	0	0	0	0	0	100	75	100	20	100	25	25	25	25	0	100	75	75	100	100	25	25	25	100	100	100	#N/A	#N/A	50	50	75	75	25	25	100	25		.
.	72	25	50	50	0	100	0	100	25	80	60	60	25	25	25	25	50	100	100	75	25	75	100	50	75	100	75	100	#N/A	#N/A	50	75	75	75	50	25	100	75		.
.	73	25	50	50	0	100	0	100	25	40	40	20	50	25	25	25	50	75	75	50	25	75	100	25	50	100	75	75	#N/A	#N/A	50	25	75	75	25	25	100	75		.
.	74	25	50	50	100	0	0	100	25	60	60	60	25	0	25	0	75	75	100	50	75	75	100	50	50	100	75	100	#N/A	#N/A	50	50	75	75	50	25	100	75		.
.	75	25	50	0	0	100	0	100	25	80	60	40	75	25	25	25	75	75	100	75	75	100	100	50	50	100	75	100	#N/A	#N/A	50	75	75	75	25	50	100	25		.
.	76	50	50	50	0	100	0	100	50	80	60	60	50	25	25	25	50	75	75	75	50	100	75	50	100	100	75	100	#N/A	#N/A	50	50	75	75	50	50	100	75		.
.	77	25	50	50	0	100	0	0	25	80	60	40	75	0	0	25	75	75	50	50	100	100	100	75	50	100	100	100	#N/A	#N/A	50	50	75	75	25	25	100	25		.
.	78	25	0	0	0	0	0	100	0	80	20	20	50	25	25	25	50	75	75	50	75	100	100	25	50	100	100	100	#N/A	#N/A	50	50	25	25	25	50	75	25		.
.	79	50	50	50	100	0	0	0	25	40	40	20	50	25	25	25	75	100	100	50	25	75	100	25	100	100	75	100	#N/A	#N/A	25	75	100	75	50	25	100	75		.
.	80	25	0	0	0	100	0	100	50	80	60	20	25	25	25	0	50	75	100	75	50	100	100	50	75	100	75	100	#N/A	#N/A	50	50	75	75	50	25	100	75		.
.	81	50	100	50	0	0	100	0	75	80	60	60	75	25	25	50	50	100	100	100	75	75	100	50	50	100	75	75	#N/A	#N/A	100	75	75	50	25	50	100	75		.
.	82	25	100	100	0	100	0	100	50	40	40	20	75	25	25	25	75	75	75	50	25	100	100	25	75	100	75	100	#N/A	#N/A	50	50	100	50	25	25	100	75		.
.	83	25	50	100	0	100	0	0	25	40	80	40	75	0	0	0	75	75	75	50	75	100	100	25	75	100	100	100	#N/A	#N/A	50	25	75	75	50	25	100	75		.
.	84	25	0	50	0	0	100	0	50	40	60	60	50	25	25	0	75	75	100	50	50	75	100	50	75	100	100	100	#N/A	#N/A	75	75	75	50	50	25	75	75		.
.	85	25	50	0	100	0	0	100	50	80	60	60	25	25	25	25	50	75	100	75	50	50	75	50	75	100	75	100	#N/A	#N/A	50	75	75	75	50	25	100	75		.
.	86	50	50	0	0	100	0	100	50	60	80	60	25	25	25	0	75	75	100	100	50	100	100	50	75	100	75	100	#N/A	#N/A	100	75	100	75	50	25	100	75		.
.	87	25	50	50	0	100	0	100	50	80	60	20	50	0	0	25	50	75	100	50	25	100	100	25	75	100	100	100	#N/A	#N/A	50	50	75	75	50	25	100	75		.
.	88	50	100	100	0	0	100	100	75	60	80	60	50	25	25	25	75	75	75	75	50	100	75	50	75	100	100	75	#N/A	#N/A	100	50	75	75	50	50	100	50		.
.	89	0	0	50	0	100	0	0	50	40	40	20	25	25	25	25	75	100	75	50	25	100	100	25	25	100	100	100	#N/A	#N/A	25	50	75	75	25	25	100	25		.
.	90	50	50	100	0	0	0	100	25	80	40	80	50	0	0	25	50	100	100	50	75	100	100	50	75	100	75	100	#N/A	#N/A	50	50	75	75	50	25	100	75		.
.	91	25	50	50	0	0	0	100	25	80	40	20	25	25	25	25	75	75	100	100	75	100	100	75	75	100	75	100	#N/A	#N/A	50	50	75	75	50	75	100	50		.
.	92	50	100	100	100	100	100	0	100	80	80	0	25	25	50	50	75	75	75	100	75	100	100	75	75	100	100	100	#N/A	#N/A	75	75	100	75	75	50	100	50		.
.	93	0	0	0	0	0	0	100	0	40	40	40	25	0	0	25	50	75	50	25	50	75	100	25	25	100	75	100	#N/A	#N/A	25	75	50	25	25	50	25	25		.
.	94	50	100	50	0	100	0	0	50	80	80	80	50	25	75	25	75	75	75	50	50	75	100	75	75	100	75	50	#N/A	#N/A	50	50	75	75	50	75	100	75		.
.	95	50	50	50	0	0	0	100	75	80	60	60	50	0	0	25	75	75	75	100	75	100	100	25	25	100	75	100	#N/A	#N/A	25	50	75	75	25	25	100	25		.
.	96	50	50	50	0	0	0	100	25	80	80	80	75	50	50	25	75	75	75	50	50	75	100	25	25	100	75	100	#N/A	#N/A	50	50	100	100	50	50	100	50		.
.	97	25	50	50	0	100	0	100	50	60	60	60	25	25	25	25	75	50	75	25	75	100	100	50	50	100	100	75	#N/A	#N/A	50	50	75	75	25	25	100	25		.
.	98	25	50	50	100	0	0	0	25	60	40	80	50	25	0	0	50	50	100	50	25	75	100	25	50	100	75	100	#N/A	#N/A	50	50	75	75	25	25	100	50		.
.	99	0	0	0	0	100	0	100	75	40	20	60	25	0	0	25	75	100	100	25	50	75	100	25	50	100	75	100	#N/A	#N/A	50	50	25	50	25	25	100	25		.
.	100	25	50	50	0	0	0	100	75	60	40	80	75	25	25	0	75	75	100	25	50	75	100	25	25	100	75	100	#N/A	#N/A	50	50	75	75	25	25	100	50		.
.	101	0	0	0	0	0	0	0	0	20	20	60	25	0	0	0	50	75	100	50	75	75	75	25	25	100	50	100	#N/A	#N/A	50	50	50	25	25	25	100	25		.
.	102	25	50	50	0	0	0	100	75	80	60	60	50	25	25	25	75	75	100	75	100	75	100	50	75	100	100	100	#N/A	#N/A	50	50	75	75	50	25	75	50		.
.	103	25	50	50	100	100	0	100	25	60	20	60	75	25	25	25	50	75	75	75	100	100	100	50	75	100	100	75	#N/A	#N/A	75	75	100	75	50	25	75	50		.
.	104	25	50	50	0	100	0	0	25	60	60	60	25	25	25	25	50	75	100	75	50	100	100	25	25	100	100	100	#N/A	#N/A	50	50	100	75	50	25	100	50		.
.	105	50	50	50	0	100	0	100	50	80	60	80	50	0	0	25	75	75	100	50	25	50	75	50	50	100	100	75	#N/A	#N/A	50	75	100	75	50	25	100	75		.
.	106	25	50	0	100	0	0	100	25	80	60	80	25	0	0	25	50	50	100	75	50	75	75	50	50	100	75	100	#N/A	#N/A	75	25	100	75	75	50	75	50		.
.	107	25	50	50	100	0	100	0	75	40	80	60	75	25	25	25	100	75	100	75	25	75	100	50	50	100	75	100	#N/A	#N/A	50	50	75	75	25	50	100	25		.
.	108	50	50	50	100	100	0	0	50	80	60	60	75	0	0	25	75	100	75	75	50	100	100	50	50	100	100	100	#N/A	#N/A	50	75	100	75	50	50	100	75		.
.	109	50	100	100	0	100	0	0	50	80	80	80	50	25	25	50	75	75	75	100	75	100	75	50	75	100	75	100	#N/A	#N/A	75	50	100	75	50	50	100	75		.
.	110	25	50	50	100	0	0	100	25	60	40	80	25	0	0	25	50	75	100	75	75	100	100	50	75	100	75	100	#N/A	#N/A	50	75	100	75	75	50	75	50		.
.	111	25	50	0	100	100	0	100	25	80	40	80	75	25	25	0	75	75	100	75	50	75	100	25	75	100	75	100	#N/A	#N/A	50	75	100	75	50	75	75	50		.
.	112	25	50	50	0	100	0	100	25	40	80	80	75	25	25	0	50	75	100	75	50	100	100	75	50	100	75	100	#N/A	#N/A	50	75	100	75	50	25	100	50		.
.	113	25	50	50	100	0	0	100	50	80	60	80	75	25	25	0	75	75	100	75	50	75	100	50	50	100	75	100	#N/A	#N/A	50	50	100	75	50	75	75	75		.
.	114	50	50	100	0	100	0	0	25	80	60	80	25	0	25	0	50	100	75	75	100	100	100	50	50	100	100	75	#N/A	#N/A	50	75	100	100	50	75	100	75		.
.	115	25	50	50	0	100	0	0	25	60	60	80	25	25	25	25	75	100	75	100	75	75	75	50	50	100	100	100	#N/A	#N/A	50	75	75	75	50	25	100	75		.
.	116	25	50	50	0	0	0	100	25	40	40	20	50	25	25	25	50	100	100	75	50	75	100	50	50	100	75	75	#N/A	#N/A	50	75	100	100	50	50	75	50		.
.	117	50	50	50	0	0	100	0	50	80	80	60	50	25	25	0	75	100	100	100	75	75	100	75	75	100	100	100	#N/A	#N/A	75	75	100	75	50	50	75	50		.
.	118	50	50	100	100	0	0	0	75	80	80	80	25	50	50	25	100	75	100	75	100	75	50	50	50	100	75	100	#N/A	#N/A	75	75	100	100	75	50	75	50		.
.	119	25	50	50	100	100	0	0	50	60	60	60	50	25	25	25	75	100	100	100	100	75	75	50	75	100	75	100	#N/A	#N/A	75	75	100	75	50	50	100	50		.
.	120	25	100	100	100	0	100	0	25	40	60	80	25	25	25	0	75	100	100	75	75	100	100	50	50	100	75	100	#N/A	#N/A	50	75	75	50	25	50	100	50		.
.	121	25	50	50	100	100	0	0	50	60	40	60	25	0	0	25	50	100	100	100	75	75	100	75	50	100	75	100	#N/A	#N/A	50	75	100	75	50	50	100	50		.
.	122	25	50	50	100	100	0	100	25	60	40	80	50	25	25	0	100	75	100	75	75	100	75	50	75	100	75	100	#N/A	#N/A	50	50	75	25	50	25	100	50		.
.	123	25	50	50	100	0	0	100	75	80	40	80	50	25	0	25	75	100	100	100	50	75	100	50	50	100	75	100	#N/A	#N/A	50	50	100	75	50	50	75	50		.
.	124	25	50	50	100	100	0	0	75	40	40	40	50	25	0	0	75	75	100	100	50	100	100	50	50	100	100	100	#N/A	#N/A	50	25	75	50	50	25	100	50		.
.	125	75	50	100	100	0	0	100	50	80	60	80	50	0	0	25	75	75	100	75	50	100	100	50	75	100	100	100	#N/A	#N/A	75	50	100	100	50	50	75	50		.
.	126	25	50	50	0	0	100	0	25	80	60	60	25	0	25	0	75	100	100	100	50	75	100	50	50	100	100	100	#N/A	#N/A	50	75	100	50	75	50	75	50		.
.	127	50	50	100	0	100	100	0	75	80	80	40	50	25	25	25	50	100	100	100	75	50	100	50	75	100	75	100	#N/A	#N/A	75	50	75	100	75	50	75	75		.
.	128	50	50	100	0	0	100	0	75	80	80	80	75	0	0	25	75	100	100	75	50	75	100	75	50	100	75	100	#N/A	#N/A	50	75	100	50	50	75	75	75		.
.	129	50	50	100	0	100	100	100	75	80	80	80	75	25	25	50	75	75	100	100	75	75	100	75	75	100	100	100	#N/A	#N/A	75	75	100	100	75	75	50	75		.
.	130	25	50	50	100	0	0	0	50	80	60	60	50	25	25	0	75	100	100	75	50	75	75	50	75	100	100	100	#N/A	#N/A	75	50	100	75	50	50	100	50		.
.	131	25	50	50	100	0	0	100	25	80	80	80	50	25	25	25	75	100	100	75	75	75	100	75	75	100	100	100	#N/A	#N/A	50	50	100	75	50	50	100	50		.
.	132	25	50	50	100	100	0	0	50	80	80	80	50	25	25	0	75	75	100	75	50	75	100	75	50	100	100	100	#N/A	#N/A	50	75	100	75	75	75	75	75		.
.	133	25	50	50	0	100	0	0	25	80	80	80	100	25	25	0	100	75	50	75	50	100	100	25	75	100	100	100	#N/A	#N/A	50	50	100	50	25	25	50	25		.
.	134	25	50	100	100	0	0	100	50	80	80	60	75	25	25	0	100	75	100	100	75	100	100	75	75	100	100	100	#N/A	#N/A	75	75	100	100	75	75	75	50		.
.	135	50	50	100	0	0	100	0	25	80	60	80	25	25	25	0	75	100	100	75	50	100	100	50	75	100	100	100	#N/A	#N/A	75	75	100	75	75	50	75	75		.
.	136	25	50	0	100	0	0	100	50	80	60	60	50	0	0	25	75	75	100	75	50	100	100	50	75	100	75	100	#N/A	#N/A	75	50	100	50	50	25	75	75		.
.	137	25	50	100	100	0	0	100	50	40	80	40	75	0	0	25	75	75	75	100	50	75	100	75	75	100	100	100	#N/A	#N/A	50	75	100	75	50	25	100	50		.
.	138	50	100	100	100	0	100	0	75	80	80	60	50	0	25	0	75	75	75	100	75	100	75	75	75	100	100	100	#N/A	#N/A	75	75	100	100	75	75	50	50		.
.	139	25	50	100	0	0	0	100	75	80	60	60	25	25	25	0	75	75	75	50	100	100	100	75	75	100	75	100	#N/A	#N/A	75	50	100	75	75	75	75	75		.
.	140	0	50	50	0	0	0	100	50	40	20	40	100	25	25	25	100	75	50	75	50	75	100	25	75	100	75	100	#N/A	#N/A	50	50	25	25	50	25	100	25		.
.	141	50	50	50	0	100	0	0	75	80	80	80	50	25	25	25	100	75	75	50	75	100	100	75	75	100	100	100	#N/A	#N/A	75	75	100	75	50	50	75	50		.
.	142	25	50	50	0	0	0	100	50	80	60	60	50	25	25	0	75	75	100	75	75	100	100	50	50	100	100	100	#N/A	#N/A	50	75	100	100	50	50	75	25		.
.	143	50	50	50	0	0	100	0	50	80	80	60	50	25	25	0	100	75	75	50	100	100	100	50	75	100	100	100	#N/A	#N/A	75	50	100	75	50	50	100	50		.
.	144	25	50	50	0	100	0	100	50	60	80	60	25	25	25	0	50	100	75	100	75	100	100	50	75	100	75	100	#N/A	#N/A	75	75	100	75	50	75	100	50		.
.	145	25	50	50	0	100	100	0	25	40	60	40	75	25	25	0	100	75	75	50	75	100	100	25	50	100	75	100	#N/A	#N/A	75	75	75	50	25	25	100	50		.
.	146	0	0	0	0	100	0	0	75	20	40	40	50	25	25	0	50	75	75	50	75	75	100	25	75	100	75	100	#N/A	#N/A	50	50	75	50	50	25	100	50		.
.	147	25	50	100	0	0	0	100	50	80	80	40	25	0	0	25	75	75	75	100	50	75	100	50	75	100	100	100	#N/A	#N/A	75	75	100	50	50	50	100	50		.
.	148	25	50	100	0	0	100	0	75	80	80	80	75	25	25	50	75	100	75	50	75	100	100	75	75	100	100	100	#N/A	#N/A	75	75	100	75	75	50	75	50		.
.	149	50	100	50	0	100	0	0	75	100	80	40	75	50	75	50	100	100	100	100	75	100	100	75	75	100	100	100	#N/A	#N/A	75	75	100	100	75	50	75	75		.
.	150	25	50	50	0	100	0	100	25	60	80	60	50	25	25	0	75	100	100	100	75	100	100	50	75	100	100	100	#N/A	#N/A	75	50	100	50	50	75	75	50		.
.	151	25	50	50	0	0	100	0	75	80	80	80	25	25	25	0	75	75	50	50	75	100	100	50	75	100	100	100	#N/A	#N/A	25	75	100	100	50	50	75	50		.
.	152	25	50	50	0	100	0	100	100	40	20	40	75	25	25	0	50	75	50	50	25	100	75	25	50	100	100	100	#N/A	#N/A	50	50	50	25	50	25	100	25		.
.	153	25	50	50	0	0	0	100	0	60	40	40	25	25	25	0	50	75	100	75	50	100	100	25	50	100	100	100	#N/A	#N/A	75	50	50	25	50	25	100	50		.
.	154	25	50	50	0	0	100	0	50	60	40	80	25	0	0	25	75	75	75	50	75	100	75	50	50	100	100	100	#N/A	#N/A	75	50	75	50	50	75	100	50		.
.	155	25	50	0	0	100	0	0	75	40	60	20	50	25	25	25	75	75	100	75	50	100	75	25	50	100	75	100	#N/A	#N/A	50	75	50	25	25	50	100	50		.
.	156	50	100	50	0	0	0	100	75	80	80	60	50	25	0	25	50	75	75	100	75	50	100	75	75	100	100	100	#N/A	#N/A	50	75	100	75	50	50	75	50		.
.	157	50	50	50	0	0	100	0	100	60	80	60	50	0	25	0	50	75	100	100	75	100	100	50	75	100	100	100	#N/A	#N/A	50	75	100	75	50	25	100	50		.
.	158	50	50	100	0	0	100	0	25	80	60	60	25	0	25	0	50	75	75	50	25	100	100	75	50	100	100	100	#N/A	#N/A	50	75	100	75	50	75	75	50		.
.	159	50	100	100	0	100	100	0	25	80	80	80	100	25	50	75	75	100	100	75	75	100	75	50	75	100	100	100	#N/A	#N/A	75	75	100	75	75	50	50	75		.
.	160	50	50	100	0	0	0	100	50	60	80	60	75	25	25	25	75	75	75	50	50	75	100	75	50	100	100	100	#N/A	#N/A	75	50	100	100	50	75	75	50		.
.	161	25	50	50	0	0	0	100	75	60	40	40	75	25	25	0	100	75	75	50	25	75	100	50	75	100	100	100	#N/A	#N/A	75	75	100	75	50	75	100	75		.
.	162	0	100	100	100	0	0	100	50	60	60	60	50	25	25	25	50	75	75	100	75	50	75	50	75	100	75	100	#N/A	#N/A	50	75	100	75	50	25	75	75		.
.	163	25	100	100	0	100	0	100	50	80	60	80	50	25	25	0	100	75	75	50	75	50	100	25	75	100	100	100	#N/A	#N/A	75	50	100	50	50	25	100	50		.
.	164	50	50	50	0	100	0	0	75	80	80	40	75	0	0	25	75	75	100	50	75	100	100	75	50	100	100	100	#N/A	#N/A	50	75	100	75	50	50	100	50		.
.	165	25	50	100	0	0	0	100	75	60	80	40	25	25	0	0	75	100	75	100	50	75	100	75	75	100	100	100	#N/A	#N/A	75	75	100	100	50	75	100	75		.
.	166	25	50	50	0	0	0	100	75	60	80	60	25	0	0	25	75	75	75	100	75	100	100	75	75	100	75	100	#N/A	#N/A	75	50	100	75	75	75	100	75		.
.	167	50	50	100	0	0	0	100	0	80	80	60	25	25	25	50	75	75	100	100	100	75	100	75	75	100	100	100	#N/A	#N/A	75	75	100	100	50	75	75	75		.
.	168	50	50	100	0	0	0	100	50	80	80	60	50	0	0	25	75	75	100	75	50	75	75	50	75	100	100	100	#N/A	#N/A	50	75	100	75	75	75	50	75		.
.	169	50	100	100	0	0	0	100	25	80	80	80	25	25	25	25	100	75	100	100	75	100	100	75	75	100	100	100	#N/A	#N/A	75	75	100	100	75	75	100	50		.
.	170	25	50	50	0	0	0	100	50	60	80	80	75	25	25	0	75	75	75	100	75	100	50	75	75	100	100	100	#N/A	#N/A	75	50	100	75	75	50	100	75		.
.	171	50	50	100	0	100	0	0	75	80	80	80	0	25	0	25	75	100	100	75	75	100	100	75	50	100	100	75	#N/A	#N/A	75	50	100	100	75	75	100	50		.
.	172	50	50	50	0	0	100	0	75	80	60	60	100	0	0	25	50	100	100	100	75	75	100	75	50	100	100	100	#N/A	#N/A	75	50	100	75	50	75	100	75		.
.	173	25	50	50	0	0	0	100	75	60	40	40	50	25	25	50	75	100	100	75	75	100	100	75	75	100	100	100	#N/A	#N/A	75	75	75	50	50	75	100	75		.
.	174	0	0	0	0	100	0	0	25	40	40	80	25	0	0	25	50	75	50	50	25	100	100	25	50	100	75	50	#N/A	#N/A	50	50	50	25	25	75	100	50		.
.	175	25	50	50	0	0	100	0	75	80	60	60	25	25	0	25	50	75	75	100	75	100	50	75	75	100	75	100	#N/A	#N/A	75	50	75	50	50	50	100	50		.
.	176	0	50	50	0	0	100	0	50	60	40	80	50	0	0	25	75	75	100	50	25	50	100	50	50	100	75	100	#N/A	#N/A	50	75	75	25	25	50	100	75		.
.	177	50	100	100	0	0	100	0	100	60	80	100	50	25	0	25	75	75	75	100	75	100	100	75	75	100	100	100	#N/A	#N/A	75	50	100	100	50	75	100	50		.
.	178	25	50	100	0	0	100	100	100	80	80	100	75	0	0	25	50	75	50	75	25	75	100	75	50	100	100	100	#N/A	#N/A	50	75	100	75	25	75	100	50		.
.	179	50	50	50	0	0	100	0	75	60	80	60	50	25	0	0	75	75	100	100	75	100	100	50	75	100	100	100	#N/A	#N/A	75	75	100	50	75	50	75	50		.
.	180	50	50	100	0	0	100	0	75	60	80	100	50	0	0	25	75	75	50	75	25	100	75	100	50	100	100	100	#N/A	#N/A	50	75	100	75	50	75	100	50		.
.	181	50	100	100	0	0	0	100	100	80	80	100	75	0	25	25	100	75	100	75	75	100	100	75	50	100	75	100	#N/A	#N/A	75	75	100	100	75	50	100	50		.
.	182	50	100	100	100	0	100	0	75	80	80	80	75	25	25	50	50	75	100	75	50	100	100	75	75	100	100	100	#N/A	#N/A	75	75	100	100	75	75	100	75		.
.	183	25	50	100	0	100	0	100	50	80	80	80	100	0	0	25	75	75	100	75	50	100	100	75	75	100	100	100	#N/A	#N/A	50	75	100	75	75	75	100	50		.
.	184	50	100	100	100	0	100	100	0	80	80	100	75	25	25	0	100	75	100	100	75	100	100	50	75	100	100	100	#N/A	#N/A	50	75	100	100	75	75	100	50		.
.	185	25	50	50	100	0	0	0	75	60	60	60	25	50	25	25	75	100	100	75	50	100	75	75	75	100	100	100	#N/A	#N/A	75	75	100	75	50	50	75	75		.
.	186	0	50	50	0	100	0	0	50	40	40	20	50	25	25	25	75	100	100	75	50	100	75	75	50	100	75	100	#N/A	#N/A	50	75	75	50	50	25	75	75		.
.	187	25	50	100	100	0	0	0	75	60	60	100	75	0	0	25	75	75	75	100	75	100	100	75	50	100	75	100	#N/A	#N/A	50	75	100	100	75	50	100	50		.
.	188	50	100	100	100	0	100	100	25	80	80	80	50	25	25	25	75	100	100	100	75	75	100	75	50	100	100	100	#N/A	#N/A	50	75	100	75	75	50	75	50		.
.	189	25	50	50	0	100	0	0	75	60	60	80	75	25	25	0	75	100	100	100	75	75	100	50	75	100	75	100	#N/A	#N/A	75	75	100	75	50	75	100	50		.
.	190	50	100	100	100	0	0	0	25	80	80	80	100	0	0	0	75	75	100	75	50	100	100	75	75	100	100	75	#N/A	#N/A	50	75	100	100	75	75	100	50		.
.	191	50	100	50	100	0	100	0	0	80	100	100	100	25	0	50	75	100	100	100	75	100	100	75	75	100	100	100	#N/A	#N/A	75	75	100	75	50	50	100	50		.
.	192	25	50	100	0	100	0	0	50	60	80	80	75	25	25	0	75	100	100	75	75	100	100	50	75	100	100	100	#N/A	#N/A	50	50	75	100	50	50	100	75		.
.	193	25	50	100	100	0	0	0	25	60	60	80	75	0	0	25	50	75	100	75	75	100	100	75	75	100	100	100	#N/A	#N/A	50	50	100	75	50	75	100	50		.
.	194	0	100	100	100	0	100	100	50	80	20	60	25	0	25	0	75	75	100	75	50	100	100	50	50	100	75	100	#N/A	#N/A	75	50	50	25	50	25	100	50		.
.	195	50	100	100	0	100	100	0	25	80	80	80	100	0	0	0	100	75	100	75	50	100	100	75	50	100	100	100	#N/A	#N/A	50	25	75	50	50	25	100	25		.
.	196	50	100	50	100	0	100	0	75	80	60	60	75	0	0	25	75	100	100	75	50	75	100	50	75	100	100	100	#N/A	#N/A	50	75	100	75	50	50	75	50		.
.	197	25	50	50	100	0	0	0	50	60	40	80	75	25	25	0	75	75	100	50	75	100	75	50	50	100	75	100	#N/A	#N/A	50	75	100	75	50	50	100	50		.
.	198	50	100	100	100	0	100	0	50	80	60	100	100	0	0	25	75	100	100	75	50	100	100	50	75	100	100	100	#N/A	#N/A	50	75	100	75	50	75	100	50		.
.	199	50	50	100	0	100	100	0	75	40	80	100	100	0	25	25	75	100	75	75	50	75	100	75	50	100	100	100	#N/A	#N/A	75	50	75	50	75	50	75	50		.
.	200	50	100	100	100	0	100	100	100	80	80	100	100	25	25	50	75	75	75	100	75	100	75	50	75	100	100	100	#N/A	#N/A	75	50	100	100	75	50	100	75		.
.	201	25	100	100	0	100	0	100	50	60	40	80	75	25	25	0	75	75	100	75	75	75	100	50	75	75	100	100	#N/A	#N/A	75	50	75	75	50	50	75	50		.
.	202	25	50	50	0	100	0	0	75	60	20	80	100	0	0	25	50	75	75	100	100	75	75	50	75	75	100	75	#N/A	#N/A	75	50	75	50	75	50	75	50		.
.	203	50	50	50	100	0	0	100	75	60	60	80	75	0	0	25	50	75	100	75	50	100	75	50	50	100	75	100	#N/A	#N/A	50	75	100	50	75	50	75	50		.
.	204	25	0	0	0	0	0	100	50	40	20	100	75	25	25	25	50	75	50	100	75	75	50	25	50	75	75	100	#N/A	#N/A	50	75	75	50	50	25	50	25		.
.	205	50	100	100	100	0	100	100	100	80	80	100	100	25	25	25	75	100	100	75	75	100	100	75	50	100	75	100	#N/A	#N/A	75	75	100	100	75	75	100	50		.
.	206	50	50	100	0	100	100	0	75	80	60	80	100	0	0	25	75	75	75	50	75	75	100	75	50	100	75	100	#N/A	#N/A	50	25	100	75	50	75	100	50		.
.	207	25	50	50	0	0	0	100	75	60	60	100	75	0	0	0	75	75	100	100	75	100	75	50	50	100	75	100	#N/A	#N/A	50	50	100	75	75	50	75	50		.
.	208	50	100	100	100	0	100	100	75	80	80	100	100	0	0	25	75	75	100	75	75	100	75	50	75	100	75	75	#N/A	#N/A	75	50	100	50	75	75	75	50		.
.	209	50	100	100	100	0	100	0	100	80	80	100	100	25	25	0	0	100	100	75	75	75	100	75	50	100	75	100	#N/A	#N/A	50	75	100	50	75	50	100	50		.
.	210	50	50	50	0	100	0	0	50	60	60	60	75	25	25	25	75	75	100	75	75	75	50	50	75	100	100	100	#N/A	#N/A	75	50	100	75	50	75	25	50		.
.	211	0	50	50	0	100	0	0	50	40	40	80	75	25	0	25	50	75	50	75	50	75	75	25	50	100	75	75	#N/A	#N/A	50	75	100	75	50	50	75	25		.
.	212	25	100	100	0	0	100	0	100	60	60	100	100	25	25	50	50	75	75	100	100	75	75	75	75	100	100	100	#N/A	#N/A	75	75	100	100	50	25	100	50		.
.	213	50	50	50	0	100	0	0	100	100	100	80	100	25	25	0	75	100	100	100	75	100	75	50	75	100	100	100	#N/A	#N/A	75	75	100	100	50	50	100	75		.
.	214	0	50	50	100	100	0	0	25	40	60	80	75	0	0	0	75	100	100	75	100	75	100	25	50	100	75	100	#N/A	#N/A	50	75	100	75	75	75	75	50		.
.	215	50	50	100	100	100	0	100	75	60	40	100	75	25	25	0	75	100	100	100	75	100	75	50	75	100	100	100	#N/A	#N/A	75	75	100	75	75	50	50	75		.
.	216	25	50	100	0	100	0	0	75	60	60	60	75	0	0	25	75	100	100	100	75	100	100	50	75	100	75	100	#N/A	#N/A	50	50	100	50	75	75	25	25		.
.	217	25	50	0	0	100	0	0	75	80	80	80	100	0	0	25	50	75	100	75	75	100	100	50	75	100	100	100	#N/A	#N/A	75	50	100	75	75	25	75	50		.
.	218	25	50	50	0	100	0	0	75	80	60	80	100	0	25	0	75	100	100	100	75	100	75	50	25	100	75	100	#N/A	#N/A	50	75	100	50	50	50	75	50		.
.	219	0	50	0	0	100	0	0	50	60	40	80	75	0	0	0	100	75	100	100	75	75	100	50	50	100	100	100	#N/A	#N/A	75	50	75	50	50	50	50	25		.
.	220	50	100	100	100	0	100	100	100	80	100	80	100	75	75	50	75	100	100	100	100	75	75	75	75	100	100	100	#N/A	#N/A	75	75	100	100	75	75	100	75		.
.	221	50	50	100	100	0	100	0	75	80	80	80	100	25	25	25	75	75	100	75	50	75	75	50	75	100	75	100	#N/A	#N/A	50	75	100	75	50	75	75	25		.
.	222	50	50	100	100	0	100	0	75	80	80	100	100	25	50	25	75	75	100	100	100	100	75	50	75	100	75	100	#N/A	#N/A	50	75	100	75	50	50	100	75		.
.	223	25	50	50	0	100	0	100	75	60	60	60	100	25	25	0	75	75	100	100	75	100	75	50	75	100	75	100	#N/A	#N/A	75	75	100	75	50	50	75	50		.
.	224	50	50	50	100	0	0	100	75	80	80	80	100	25	25	0	75	75	100	100	75	75	75	50	50	100	75	100	#N/A	#N/A	50	50	100	75	75	75	75	50		.
.	225	50	50	50	100	0	100	100	100	80	80	100	100	25	25	25	100	100	100	100	75	100	100	75	75	100	100	100	#N/A	#N/A	75	75	100	75	75	75	100	50		.
.	226	50	50	50	0	100	0	0	75	60	40	80	100	25	25	0	50	75	75	100	100	100	100	50	75	100	100	100	#N/A	#N/A	75	75	100	75	50	50	75	50		.
.	227	50	50	100	100	0	0	100	75	80	80	80	100	25	25	0	50	100	75	100	75	100	100	75	50	100	75	100	#N/A	#N/A	75	75	100	50	50	75	75	50		.
.	228	25	50	50	0	100	0	0	75	60	60	80	100	0	0	0	50	100	100	100	75	100	100	50	50	100	75	100	#N/A	#N/A	75	75	100	75	75	50	100	50		.
.	229	25	50	0	0	0	100	0	50	40	20	80	100	25	25	25	75	75	75	100	100	100	75	75	75	100	75	100	#N/A	#N/A	75	75	100	50	50	25	25	25		.
.	230	25	50	50	0	100	0	0	75	80	60	80	100	0	25	0	75	75	100	100	75	100	75	50	50	100	75	100	#N/A	#N/A	50	50	100	75	50	50	75	50		.
.	231	50	50	100	0	100	0	0	25	80	80	80	100	25	25	0	75	75	100	100	75	100	75	50	75	100	100	100	#N/A	#N/A	75	50	100	75	50	75	75	50		.
.	232	50	50	0	0	100	0	100	75	80	80	100	100	0	0	25	75	75	100	100	50	100	75	50	75	100	100	100	#N/A	#N/A	75	75	100	50	50	75	75	50		.
.	233	0	0	0	0	100	0	0	0	40	20	100	100	0	0	25	75	75	75	100	75	100	75	25	50	100	75	100	#N/A	#N/A	25	50	100	50	25	25	75	25		.
.	234	50	50	100	100	0	100	100	100	80	80	80	100	25	25	25	50	75	100	75	75	100	100	75	75	100	75	100	#N/A	#N/A	75	75	100	100	50	75	75	50		.
.	235	25	50	50	0	100	0	0	75	60	80	80	100	25	0	0	50	75	75	100	100	100	100	75	50	100	100	100	#N/A	#N/A	75	50	100	100	50	50	75	50		.
.	236	25	50	50	0	100	0	0	75	60	40	80	100	0	0	0	75	75	100	100	75	75	75	50	50	100	100	100	#N/A	#N/A	75	50	100	75	50	75	25	50		.
.	237	25	50	50	0	100	0	0	75	60	40	80	75	0	0	0	75	75	75	75	100	75	100	75	50	100	100	100	#N/A	#N/A	50	75	100	100	50	75	75	75		.
.	238	50	100	100	100	0	100	100	100	80	80	80	100	25	25	50	75	100	100	100	75	100	100	75	75	100	100	100	#N/A	#N/A	75	75	100	100	75	75	75	50		.
.	239	25	50	50	0	100	0	100	75	80	60	80	100	25	25	25	75	75	100	100	75	100	75	50	75	100	75	100	#N/A	#N/A	75	75	100	75	50	50	75	25		.
.	240	25	50	50	100	0	100	100	25	60	60	80	100	0	0	0	25	75	100	100	75	75	100	75	75	100	100	100	#N/A	#N/A	50	50	100	75	50	50	75	75		.
.	241	75	100	100	100	0	100	0	100	80	80	100	100	25	25	25	50	75	100	100	75	75	100	75	75	100	100	100	#N/A	#N/A	75	75	100	100	75	75	75	50		.
.	242	25	50	50	0	100	0	0	75	60	80	100	75	25	25	25	75	75	100	75	75	100	100	75	75	100	100	100	#N/A	#N/A	50	50	100	75	50	50	50	25		.
.	243	25	50	50	0	0	0	100	50	60	40	80	100	0	0	0	100	75	75	100	100	100	50	50	75	100	75	100	#N/A	#N/A	75	75	100	50	50	50	50	25		.
.	244	75	100	100	100	0	100	0	100	80	80	80	75	25	25	25	50	100	100	75	75	100	100	75	75	100	100	100	#N/A	#N/A	75	75	100	75	50	50	100	50		.
.	245	25	50	50	0	100	0	0	75	60	40	80	100	0	0	0	75	100	100	100	100	100	75	75	75	100	100	100	#N/A	#N/A	50	50	100	75	75	50	25	50		.
.	246	50	50	50	100	0	100	0	50	60	60	80	100	0	0	0	50	75	100	100	75	100	100	50	75	100	100	100	#N/A	#N/A	50	50	100	50	75	75	50	75		.
.	247	50	50	50	100	100	100	0	75	80	80	80	100	0	0	0	50	75	50	50	75	100	100	75	75	100	100	100	#N/A	#N/A	50	50	100	50	75	75	50	25		.
.	248	75	100	100	100	100	100	0	100	80	80	100	100	25	25	25	100	75	100	100	75	100	100	75	75	100	100	100	#N/A	#N/A	50	50	100	100	75	75	100	75		.
.	249	75	100	100	100	100	100	0	100	100	100	100	100	50	25	25	75	100	100	100	100	100	75	50	75	100	100	100	#N/A	#N/A	75	75	100	100	75	75	100	75		.
.	250	25	50	50	0	100	0	0	75	60	60	80	100	25	25	25	75	75	100	100	75	75	100	50	50	100	75	75	#N/A	#N/A	50	50	100	50	25	50	75	50		.
.	251	25	50	50	0	100	0	0	75	40	60	60	50	25	25	0	75	75	75	50	75	100	100	50	75	100	100	75	#N/A	#N/A	50	50	100	75	50	50	75	50		.
.	252	0	50	0	0	0	0	100	0	60	80	80	75	25	25	50	75	75	100	50	75	100	100	50	75	100	100	100	#N/A	#N/A	50	50	100	75	50	50	75	50		.
.	253	50	100	100	100	100	100	0	100	80	80	80	100	25	25	25	75	75	100	100	75	100	100	50	50	100	100	100	#N/A	#N/A	75	75	100	50	50	25	25	75		.
.	254	50	50	100	100	0	100	0	100	80	80	80	100	0	0	0	75	75	100	100	100	75	75	50	100	100	100	100	#N/A	#N/A	50	50	100	75	75	75	75	75		.
.	255	25	50	50	0	0	100	0	75	60	60	100	50	25	25	25	50	75	75	100	100	100	100	50	50	100	100	100	#N/A	#N/A	50	50	100	100	75	75	25	50		.
.	256	75	100	100	100	100	100	0	100	100	100	100	75	0	0	0	50	100	75	50	100	75	75	75	100	100	100	100	#N/A	#N/A	75	75	100	100	75	75	75	50		.
.	257	50	100	100	100	100	100	0	75	80	80	80	100	0	0	0	50	75	75	50	75	100	100	75	75	100	100	100	#N/A	#N/A	50	50	100	100	50	75	50	25		.
.	258	25	50	50	0	100	0	100	25	60	40	80	50	25	25	25	75	75	100	100	75	100	100	50	75	100	100	100	#N/A	#N/A	50	50	100	50	25	25	50	25		.
.	259	25	50	50	0	100	0	0	50	80	80	60	50	0	0	0	100	75	75	50	75	100	100	50	50	100	100	100	#N/A	#N/A	75	100	75	50	50	50	75	50		.
.	260	50	50	100	100	0	0	100	100	80	80	100	100	25	25	25	75	50	75	50	75	100	75	25	75	100	75	100	#N/A	#N/A	75	75	100	50	50	50	25	50		.
.	261	25	50	50	0	100	100	0	50	80	80	60	50	0	0	0	75	75	100	100	75	75	75	75	75	100	100	100	#N/A	#N/A	75	75	100	100	50	50	75	50		.
.	262	50	50	50	100	0	0	100	25	80	80	60	75	0	0	0	50	75	75	100	75	100	100	75	75	100	50	100	#N/A	#N/A	50	50	100	100	75	75	100	75		.
.	263	75	100	100	100	100	100	0	100	100	100	80	100	0	0	0	75	100	100	75	75	100	100	75	75	100	100	100	#N/A	#N/A	75	75	100	100	75	75	75	100		.
.	264	50	100	100	100	100	100	0	100	80	80	100	100	25	25	0	50	100	100	75	75	100	100	50	50	100	100	100	#N/A	#N/A	50	50	100	100	75	75	100	75		.
.	265	25	50	50	0	0	0	100	25	40	40	80	100	25	25	25	75	75	75	100	100	75	75	50	25	100	50	100	#N/A	#N/A	50	50	100	50	25	25	25	50		.
.	266	25	50	50	0	100	100	0	75	60	60	100	100	0	0	0	75	75	75	50	75	100	100	75	75	100	100	100	#N/A	#N/A	50	50	100	75	50	50	50	25		.
.	267	50	50	50	100	100	100	0	100	80	80	80	100	0	0	25	50	100	100	100	75	100	75	50	75	100	75	100	#N/A	#N/A	50	50	100	100	75	50	75	50		.
.	268	25	50	50	0	100	0	0	75	60	60	80	100	0	0	0	75	75	75	50	75	100	100	50	75	100	75	100	#N/A	#N/A	50	50	100	50	75	75	50	25		.
.	269	50	100	100	100	0	0	0	75	80	80	80	100	25	25	25	75	75	75	100	100	100	75	75	75	100	100	100	#N/A	#N/A	75	75	100	75	75	75	100	75		.
.	270	50	100	100	100	100	100	0	100	100	100	100	100	25	25	50	25	100	100	75	100	100	75	75	75	100	100	100	#N/A	#N/A	75	75	100	100	50	75	100	50		.
.	271	50	50	50	100	0	100	0	100	100	100	80	75	0	0	0	75	75	75	50	25	100	100	75	75	100	100	100	#N/A	#N/A	75	75	100	100	75	50	25	25		.
.	272	25	50	50	0	100	0	0	75	60	60	80	75	25	25	0	50	75	75	50	75	75	100	50	75	100	75	100	#N/A	#N/A	50	75	100	50	25	25	25	25		.
.	273	0	0	0	0	100	0	0	25	60	60	80	100	25	25	0	75	75	75	75	75	100	100	50	75	100	100	100	#N/A	#N/A	50	50	100	50	50	50	25	50		.
.	274	50	50	50	100	0	100	0	75	80	80	100	100	25	25	0	75	75	75	100	100	75	75	50	50	100	100	100	#N/A	#N/A	50	50	100	100	75	75	100	50		.
.	275	75	100	100	100	0	100	0	100	100	100	100	100	0	0	25	75	100	100	75	50	75	100	75	75	100	100	100	#N/A	#N/A	50	50	100	100	75	50	100	75		.
.	276	25	0	0	0	100	100	0	75	60	60	80	100	25	25	25	50	75	75	50	100	100	75	25	50	100	75	100	#N/A	#N/A	50	50	100	75	25	25	0	50		.
.	277	0	0	0	0	100	0	0	25	40	40	80	100	25	25	0	50	75	100	50	75	75	100	25	25	100	75	100	#N/A	#N/A	50	50	100	25	50	50	75	50		.
.	278	25	0	0	0	100	0	100	25	60	40	80	75	0	0	25	75	100	100	75	75	100	75	25	75	100	75	100	#N/A	#N/A	75	75	100	50	25	25	75	25		.
.	279	50	100	100	100	0	0	100	100	100	100	80	100	0	0	0	75	75	100	100	75	100	100	50	75	100	100	100	#N/A	#N/A	75	75	100	75	50	50	75	50		.
.	280	50	100	100	100	0	100	0	100	80	80	100	100	0	0	25	50	100	100	75	75	100	100	50	75	100	100	100	#N/A	#N/A	75	75	100	100	50	75	75	50		.
.	281	50	100	100	100	0	100	0	75	100	100	80	100	25	25	0	100	75	100	50	75	100	100	75	50	100	75	100	#N/A	#N/A	75	75	100	100	50	25	75	50		.
.	282	0	0	0	0	100	0	0	25	60	60	100	100	0	0	25	50	75	100	50	50	75	50	25	75	100	100	100	#N/A	#N/A	75	75	100	50	25	25	100	50		.
.	283	25	50	50	100	0	0	0	100	80	80	100	75	0	0	50	75	100	100	100	25	100	100	75	75	100	100	100	#N/A	#N/A	75	75	100	100	50	75	100	75		.
.	284	50	100	100	100	0	100	0	100	100	100	100	100	25	25	50	50	100	100	100	75	100	100	75	75	100	50	100	#N/A	#N/A	75	75	100	100	75	50	100	75		.
.	285	25	50	100	100	100	100	100	25	60	40	80	100	50	75	75	75	25	75	75	75	100	50	50	100	100	100	100	.	.	100	100	75	50	100	75	100	50		.
.	286	0	0	100	0	0	100	100	75	40	20	40	100	25	75	25	50	75	100	50	100	75	0	50	0	100	75	100	.	.	25	50	25	0	100	50	100	25		.
.	287	25	50	100	0	0	100	100	0	20	40	40	100	25	75	0	75	25	50	50	100	100	75	50	25	100	100	75	.	.	25	25	50	25	100	75	100	25		.
.	288	25	50	100	0	0	100	100	25	20	40	40	100	0	75	25	50	50	0	100	75	75	50	25	100	75	75	25	.	.	25	50	50	25	100	25	100	25		.
.	289	25	0	100	0	0	100	100	0	20	20	40	100	25	100	25	75	50	25	50	100	100	75	75	50	100	100	25	.	.	100	100	25	50	100	75	100	50		.
.	290	25	50	100	0	0	100	100	25	20	40	80	100	75	100	25	50	50	25	75	100	100	0	25	0	100	50	25	.	.	100	100	50	50	100	50	100	50		.
.	291	25	0	100	0	0	100	100	0	40	20	40	100	25	75	25	50	50	75	75	100	100	25	75	50	100	100	25	.	.	75	100	50	25	100	100	100	50		.
.	292	0	50	100	0	0	100	100	50	40	20	40	100	25	75	25	50	75	100	50	100	100	0	25	0	100	50	25	.	.	25	25	50	25	100	50	100	0		.
.	293	50	50	100	100	100	100	100	25	40	20	20	100	25	75	75	50	50	100	75	100	100	25	75	0	100	75	25	.	.	100	100	75	25	100	75	100	75		.
.	294	25	0	100	0	0	0	100	0	20	20	60	75	25	75	25	0	75	100	50	100	50	0	25	25	100	50	100	.	.	100	100	0	0	100	50	100	0		.
.	295	50	50	100	100	0	100	100	75	40	60	80	100	75	75	25	75	75	100	50	100	75	75	75	75	100	50	100	.	.	100	100	50	25	100	75	100	50		.
.	296	50	100	100	100	100	100	100	75	80	80	100	100	100	100	75	75	75	75	100	100	100	75	100	50	100	100	25	.	.	100	100	75	75	100	100	100	25		.
.	297	50	50	0	100	100	100	100	75	80	60	60	100	75	75	25	75	75	100	100	100	100	75	50	25	100	100	50	.	.	100	100	100	100	100	75	100	50		.
.	298	25	0	100	100	100	100	100	25	20	40	40	100	0	75	25	50	75	100	50	100	100	0	25	0	100	75	0	.	.	25	50	75	25	100	75	100	25		.
.	299	50	50	100	0	100	100	100	50	40	40	40	100	25	75	25	50	75	75	100	100	100	50	75	50	100	75	100	.	.	75	100	50	50	100	50	100	75		.
.	300	25	50	100	0	0	0	100	0	40	40	40	75	0	75	25	50	50	75	50	100	100	25	50	0	100	50	100	.	.	25	25	50	25	100	75	100	25		.
.	301	25	50	50	0	0	100	100	25	20	40	80	100	0	75	25	25	25	75	50	100	75	25	50	75	100	50	100	.	.	0	50	50	25	100	50	100	25		.
.	302	0	0	100	0	0	100	100	0	40	40	20	100	0	25	25	25	50	75	100	100	25	25	50	25	100	50	0	.	.	50	50	25	25	100	75	100	0		.
.	303	25	50	50	0	0	0	100	50	40	20	20	75	25	25	25	25	25	75	25	100	50	25	25	25	100	50	25	.	.	25	25	50	50	100	50	100	25		.
.	304	25	50	50	0	0	100	100	0	40	60	60	75	25	75	25	50	50	75	25	100	100	50	50	25	100	75	50	.	.	50	50	25	50	100	75	100	25		.
.	305	25	50	100	0	0	100	100	50	40	60	60	100	0	50	25	50	75	50	50	100	75	50	75	25	100	75	50	.	.	50	50	50	25	100	75	100	50		.
.	306	50	50	100	0	100	0	100	50	20	40	20	50	25	25	0	50	50	75	50	25	75	25	50	50	100	75	75	.	.	50	50	50	75	100	75	100	50		.
.	307	50	50	50	0	0	100	100	25	40	40	40	100	0	25	25	50	25	100	75	75	50	50	75	75	100	75	100	.	.	25	75	50	75	100	75	100	50		.
.	308	50	100	50	100	100	100	100	50	60	40	20	100	25	75	25	75	50	75	75	100	75	25	50	75	100	50	100	.	.	75	75	75	100	100	75	100	75		.
.	309	50	50	0	100	100	100	100	25	20	60	80	25	75	75	50	50	100	75	100	100	75	75	75	50	100	100	100	.	.	75	75	50	50	100	75	100	50		.
.	310	25	50	50	0	100	100	100	25	40	20	40	100	0	0	25	25	25	75	50	75	25	25	50	25	100	25	75	.	.	25	25	50	50	100	50	100	25		.
.	311	25	50	100	0	100	100	100	50	40	20	40	100	25	75	25	50	50	100	75	100	75	50	50	75	100	50	100	.	.	75	75	50	25	100	50	100	50		.
.	312	50	50	50	0	100	100	100	50	40	40	40	100	75	75	75	75	75	100	100	100	50	75	100	75	100	75	100	.	.	100	100	75	100	100	100	100	75		.
.	313	25	50	100	0	0	100	100	25	40	20	60	100	0	75	25	50	50	75	100	100	100	50	50	25	100	100	100	.	.	50	50	50	25	100	75	100	50		.
.	314	50	100	100	100	100	100	100	75	60	60	60	100	75	75	25	50	50	100	100	75	50	75	100	25	100	100	50	.	.	100	100	75	100	100	75	100	75		.
.	315	25	50	50	0	100	100	100	0	20	20	40	100	25	75	25	75	25	100	75	100	75	50	75	75	100	100	100	.	.	25	50	75	75	100	50	100	50		.
.	316	50	50	100	0	0	100	100	25	40	20	60	100	0	25	25	50	50	100	25	100	50	75	75	0	100	25	100	.	.	50	100	75	75	100	75	100	50		.
.	317	50	50	50	0	0	100	100	50	40	60	40	100	25	25	25	75	75	100	50	100	75	75	75	25	100	75	100	.	.	75	75	50	75	100	75	100	75		.
.	318	25	50	100	0	100	0	100	50	40	20	60	100	25	25	25	50	75	75	25	100	50	75	75	25	100	50	100	.	.	75	75	50	25	100	50	100	25		.
.	319	50	0	50	0	100	100	100	50	60	40	80	100	75	100	75	50	75	100	100	100	50	75	75	0	100	50	100	.	.	75	100	75	75	100	75	100	75		.
.	320	25	50	50	0	100	100	100	50	40	20	80	100	25	75	25	25	75	100	100	100	100	75	75	25	100	50	100	.	.	50	50	75	25	100	50	100	50		.
.	321	25	50	100	0	100	0	100	50	40	20	80	100	75	75	25	50	75	100	50	100	25	75	50	25	100	50	100	.	.	75	100	75	25	100	50	100	50		.
.	322	0	50	50	0	100	0	100	50	40	20	40	75	25	75	25	50	75	50	50	100	50	0	25	0	100	50	75	.	.	50	50	50	25	100	50	100	25		.
.	323	0	50	50	0	100	0	100	0	40	20	60	75	0	25	0	50	25	50	75	100	50	25	50	50	100	50	100	.	.	25	75	50	25	100	50	100	25		.
.	324	50	100	100	100	0	100	100	50	60	40	80	100	75	75	75	75	75	100	100	100	50	75	75	25	100	75	100	.	.	100	100	75	75	100	75	100	75		.
.	325	0	0	100	0	0	0	0	25	40	20	40	75	0	25	25	50	50	100	100	75	50	25	50	25	100	50	100	.	.	50	75	75	50	100	50	100	25		.
.	326	0	0	100	0	100	0	100	50	40	20	60	50	0	0	25	25	75	75	100	100	25	25	50	25	100	25	100	.	.	50	75	25	25	100	50	100	25		.
.	327	50	100	50	0	100	100	100	25	40	20	40	100	75	75	75	25	75	100	100	100	100	75	75	50	100	100	100	.	.	75	100	50	75	100	75	100	75		.
.	328	0	50	100	0	0	0	100	0	40	20	60	50	0	25	0	25	50	100	100	75	75	25	25	0	100	50	75	.	.	50	75	25	25	100	50	100	25		.
.	329	25	50	100	0	100	0	100	25	40	20	40	100	25	75	25	50	75	100	100	50	25	50	50	50	100	50	100	.	.	75	75	25	25	100	50	100	25		.
.	330	25	50	50	0	100	100	100	50	60	40	80	100	75	75	25	50	75	100	100	50	100	75	75	50	100	100	100	.	.	100	100	75	50	100	75	100	75		.
.	331	25	50	100	0	0	100	100	0	40	20	60	100	75	75	25	50	25	100	50	100	50	75	75	25	100	50	25	.	.	75	100	50	75	100	50	100	50		.
.	332	25	50	100	0	100	0	100	0	60	20	40	75	25	75	25	50	25	75	25	75	50	25	25	25	100	25	100	.	.	25	50	50	25	100	50	100	25		.
.	333	25	50	50	0	100	100	100	25	40	20	40	100	25	25	25	25	50	75	25	100	50	50	50	25	100	75	100	.	.	25	75	25	25	100	25	100	0		.
.	334	50	50	50	0	100	0	100	50	40	20	40	100	25	75	25	50	50	50	25	75	50	25	50	25	100	50	25	.	.	50	50	50	75	100	75	100	25		.
.	335	25	50	50	0	0	100	100	50	60	40	40	100	75	75	25	50	75	100	75	100	50	75	75	50	100	100	25	.	.	75	100	50	50	100	50	100	75		.
.	336	25	50	50	0	100	0	100	75	40	20	40	75	25	25	25	50	25	50	50	50	25	25	50	25	100	50	25	.	.	25	50	50	25	100	50	100	25		.
.	337	25	0	0	0	0	100	100	50	20	20	40	50	0	25	25	25	75	100	100	50	50	75	50	50	100	75	50	.	.	25	75	50	25	100	75	100	0		.
.	338	50	50	50	0	100	0	100	50	60	40	60	75	25	25	25	50	25	75	50	75	50	25	50	25	100	50	50	.	.	75	75	50	50	100	50	100	50		.
.	339	25	0	100	0	100	0	100	50	40	20	40	75	25	25	25	25	50	100	50	75	75	50	50	50	100	75	25	.	.	25	75	25	25	100	25	100	25		.
.	340	50	50	100	0	0	0	100	25	40	20	60	75	25	0	0	25	75	50	50	75	25	50	25	25	100	50	25	.	.	75	75	25	0	100	75	100	25		.
.	341	50	100	50	100	100	100	100	50	60	40	80	100	75	75	25	50	50	100	75	100	75	50	75	50	100	100	50	.	.	75	75	50	75	100	75	100	75		.
.	342	25	50	100	0	0	0	100	25	40	20	40	100	25	75	25	50	50	50	50	75	25	25	25	50	100	25	25	.	.	50	75	25	25	100	50	100	25		.
.	343	50	50	100	0	100	100	100	50	40	20	60	100	75	75	25	50	75	100	100	75	50	50	50	25	100	75	50	.	.	75	75	50	50	100	75	100	50		.
.	344	0	0	0	0	0	100	100	25	40	20	60	75	0	25	25	25	50	100	50	100	75	50	75	25	100	100	25	.	.	25	50	50	50	100	25	100	25		.
.	345	25	50	100	0	100	100	100	25	20	20	40	100	25	75	25	50	75	100	100	100	75	50	50	75	100	75	25	.	.	25	50	50	25	100	50	100	25		.
.	346	0	50	100	0	0	0	100	0	40	20	40	75	0	0	0	25	50	100	50	100	75	25	25	25	100	75	25	.	.	25	50	25	25	100	50	100	0		.
.	347	25	50	100	0	100	100	100	25	40	20	40	100	25	75	25	25	25	100	100	100	50	50	50	50	100	50	25	.	.	75	100	25	50	100	75	100	25		.
.	348	0	100	100	0	100	0	100	25	20	0	60	75	0	0	0	25	75	75	100	100	50	25	25	0	100	50	50	.	.	25	50	25	25	100	25	100	0		.
.	349	25	0	100	0	0	100	100	25	20	20	40	75	25	25	0	25	25	100	50	100	50	25	25	0	100	75	75	.	.	25	50	25	25	100	50	100	25		.
.	350	0	0	100	0	0	0	100	50	40	20	80	75	0	25	25	25	50	75	25	100	50	0	25	25	100	50	50	.	.	50	50	25	50	100	50	100	0		.
.	351	25	50	100	0	100	100	100	50	40	20	60	75	25	25	25	50	75	75	75	100	75	25	50	25	100	75	75	.	.	50	75	50	75	100	75	100	50		.
.	352	50	50	50	0	100	100	100	50	40	20	60	100	25	75	75	50	50	100	75	100	50	50	50	75	100	75	100	.	.	75	75	50	75	100	75	100	75		.
.	353	50	0	50	100	100	100	100	50	60	60	80	100	75	75	25	50	100	100	100	50	100	75	100	25	100	100	50	.	.	100	100	75	100	100	100	100	75		.
.	354	25	50	100	0	100	0	100	25	40	20	40	75	25	25	0	25	50	100	75	50	50	25	25	50	100	75	25	.	.	25	50	25	25	100	50	100	25		.
.	355	25	50	100	100	100	0	100	50	20	20	60	100	0	0	0	25	25	50	25	75	25	0	0	0	100	25	50	.	.	0	0	25	50	100	25	100	0		.
.	356	50	50	100	0	100	100	100	25	40	20	40	100	75	75	25	75	75	100	50	75	50	50	75	50	100	25	100	.	.	25	75	50	50	100	50	100	50		.
.	357	25	50	100	0	0	0	100	50	60	20	40	75	0	0	25	25	75	100	50	75	50	50	75	75	100	25	100	.	.	25	25	50	50	100	75	100	25		.
.	358	0	0	100	0	0	100	100	25	40	20	40	100	0	0	25	25	50	100	25	75	50	25	25	50	100	50	100	.	.	25	50	75	50	100	50	100	25		.
.	359	50	50	50	0	100	100	100	50	60	40	40	100	75	75	25	50	75	100	100	75	50	75	75	50	100	75	100	.	.	75	75	75	100	100	75	100	75		.
.	360	0	0	50	0	100	100	100	50	40	20	40	75	0	25	0	25	75	100	50	100	100	50	75	25	100	75	75	.	.	25	50	25	25	100	50	100	25		.
.	361	25	50	50	0	0	0	100	50	40	20	40	75	0	25	0	50	75	75	50	50	25	25	50	50	100	50	75	.	.	25	75	75	50	100	75	100	50		.
.	362	25	50	50	0	0	0	100	50	60	40	60	100	0	0	25	50	75	100	25	75	25	50	75	50	100	50	100	.	.	25	25	50	50	100	75	100	25		.
.	363	25	50	100	0	0	100	100	50	60	20	40	75	25	25	0	25	75	75	100	50	100	50	25	50	100	25	100	.	.	25	75	75	50	100	75	100	50		.
.	364	0	0	0	0	0	100	100	50	60	20	60	100	25	75	25	75	50	100	50	75	50	25	50	50	100	50	75	.	.	75	75	50	25	100	75	100	50		.
.	365	25	50	50	0	0	100	100	50	40	20	40	100	0	0	25	50	50	100	75	75	50	25	50	50	100	50	75	.	.	25	50	50	50	100	75	100	25		.
.	366	25	0	50	0	0	100	100	50	40	20	60	100	0	25	0	75	75	100	50	100	50	25	75	25	100	50	75	.	.	25	75	50	50	100	75	100	25		.
.	367	0	50	0	0	100	100	100	50	60	20	60	75	25	75	25	50	75	100	50	100	100	25	25	50	100	75	50	.	.	25	75	50	25	100	50	100	25		.
.	368	50	0	50	0	100	100	100	25	60	20	40	100	25	75	25	75	75	50	25	100	25	50	25	75	100	100	100	.	.	75	75	50	75	100	75	100	50		.
.	369	50	100	50	100	100	100	100	50	60	20	40	100	25	25	75	75	75	100	75	100	50	100	75	75	100	50	50	.	.	100	75	75	75	100	100	100	75		.
.	370	25	50	50	0	100	100	100	0	60	20	60	100	75	75	25	75	50	100	50	100	100	25	50	75	100	100	100	.	.	75	100	75	50	100	75	100	50		.
.	371	25	50	100	0	100	100	100	50	40	20	60	75	75	75	25	50	50	100	50	100	75	25	25	50	100	25	100	.	.	100	100	50	50	100	75	100	50		.
.	372	0	50	100	0	0	100	100	50	40	20	40	100	25	25	25	50	75	100	50	100	75	50	50	75	100	75	100	.	.	25	50	50	25	100	50	100	25		.
.	373	25	50	50	0	100	100	100	25	60	40	40	100	25	25	25	75	25	100	50	75	50	50	25	75	100	75	100	.	.	75	75	50	25	100	50	100	50		.
.	374	0	50	0	100	100	0	100	50	20	20	60	75	25	75	0	25	75	50	25	50	50	25	25	50	100	75	100	.	.	100	100	25	25	100	50	100	25		.
.	375	25	0	0	0	0	0	100	25	40	20	80	75	25	25	0	25	75	25	25	100	75	25	25	0	100	25	100	.	.	25	50	50	25	100	25	100	25		.
.	376	25	50	50	0	100	100	100	50	60	40	80	100	25	75	0	75	50	100	75	100	25	75	50	25	100	75	100	.	.	0	50	50	50	100	75	100	50		.
.	377	25	50	100	100	100	0	100	50	40	20	60	75	75	75	25	50	75	100	25	100	50	50	25	25	100	50	75	.	.	75	75	50	25	100	75	100	50		.
.	378	25	50	50	0	0	0	100	50	60	20	60	100	25	25	0	75	75	75	50	100	50	25	25	50	100	100	100	.	.	25	75	75	50	100	75	100	25		.
.	379	0	0	0	0	0	0	100	75	20	20	20	50	0	75	0	25	25	100	50	100	25	75	25	25	100	25	100	.	.	25	75	25	25	100	75	100	25		.
.	380	0	0	0	0	0	0	0	50	20	0	60	75	0	75	0	25	50	100	75	100	50	25	50	0	100	25	25	.	.	0	75	50	25	100	75	100	0		.
.	381	0	0	100	0	0	100	100	0	40	0	20	100	0	75	25	50	0	100	75	25	25	0	0	25	75	25	25	.	.	50	50	25	0	100	75	100	0		.
.	382	0	50	0	0	0	0	0	25	20	0	20	50	0	75	0	25	50	100	25	50	25	25	0	0	100	25	50	.	.	75	75	25	0	100	75	100	0		.
.	383	25	0	100	0	0	100	100	25	40	20	60	100	0	75	0	50	75	100	50	75	50	25	0	50	100	0	50	.	.	0	50	50	25	100	50	100	0		.
.	384	25	0	100	0	100	100	100	50	60	20	60	100	25	25	0	25	75	100	50	75	25	50	25	50	100	75	100	.	.	25	75	50	25	100	75	100	25		.
.	385	0	0	0	0	0	100	100	25	60	20	40	75	0	75	25	50	25	25	50	50	25	50	25	25	100	75	50	.	.	25	25	50	50	100	50	100	25		.
.	386	25	50	0	0	0	100	100	0	40	20	60	100	0	75	0	75	25	100	75	100	75	50	50	25	100	50	25	.	.	75	75	50	25	100	75	100	25		.
.	387	50	100	50	100	100	100	100	50	80	40	80	100	75	75	25	75	50	100	100	75	50	50	25	50	100	100	100	.	.	75	50	75	50	100	100	100	50		.
.	388	50	100	50	100	100	100	100	75	80	40	100	100	75	75	0	50	75	100	100	75	25	75	25	25	100	100	25	.	.	100	100	75	75	100	100	100	75		.
.	389	25	50	100	0	0	0	100	50	60	20	80	100	0	0	25	25	25	100	50	100	50	25	75	0	100	50	75	.	.	75	75	75	25	100	75	100	50		.
.	390	25	50	100	0	0	0	100	50	40	20	40	75	0	75	25	25	50	100	0	75	25	50	25	0	100	0	75	.	.	75	75	50	25	100	50	100	25		.
.	391	50	50	100	100	100	100	100	25	60	40	60	100	75	75	0	75	75	100	100	100	50	75	50	50	100	100	25	.	.	100	100	75	75	100	100	100	50		.
.	392	25	50	50	0	0	100	100	50	60	40	60	100	0	0	0	75	50	75	50	100	25	50	25	25	100	25	25	.	.	25	50	50	25	100	100	100	25		.
.	393	25	50	50	0	0	100	100	25	40	20	80	100	0	75	25	50	50	100	25	100	50	25	25	50	100	100	75	.	.	25	25	75	50	100	75	100	50		.
.	394	0	0	100	0	0	0	0	50	20	0	20	50	0	0	0	25	50	75	25	25	50	25	25	50	100	25	100	.	.	75	75	25	0	100	25	100	25		.
.	395	25	50	0	0	0	0	100	0	40	20	40	100	0	25	0	50	75	100	25	50	50	25	25	50	100	25	100	.	.	50	75	25	50	100	25	100	50		.
.	396	25	0	0	0	0	0	0	25	60	20	20	50	25	75	0	50	50	100	25	75	25	50	25	25	100	50	100	.	.	75	75	50	25	100	50	100	25		.
.	397	0	0	100	0	0	0	0	0	20	0	40	50	0	75	25	25	25	25	25	75	50	25	50	50	100	50	75	.	.	100	100	25	0	100	75	100	0		.
.	398	0	0	0	0	0	100	100	50	40	0	40	100	25	75	25	25	75	25	50	50	25	0	0	50	100	50	100	.	.	75	75	25	25	100	50	100	25		.
.	399	25	0	0	0	0	0	0	50	40	20	40	75	25	75	0	25	75	100	50	25	50	0	0	25	100	50	100	.	.	75	75	25	50	100	50	100	25		.
.	400	25	50	0	0	0	0	0	50	20	20	40	100	25	75	0	25	75	75	25	50	75	25	25	25	100	25	100	.	.	75	75	25	50	100	50	100	50		.
.	401	0	0	0	0	0	0	0	75	40	0	40	50	0	0	0	25	50	50	25	50	25	25	25	50	100	25	75	.	.	50	50	25	0	100	75	100	0		.
.	402	50	50	0	0	100	100	100	50	60	20	80	100	75	25	25	50	75	25	50	75	50	25	50	25	100	50	100	.	.	75	75	25	75	100	75	100	50		.
.	403	50	50	50	0	0	100	100	50	60	40	40	100	25	75	0	75	75	75	25	100	50	25	50	50	100	75	100	.	.	50	75	50	75	100	75	100	50		.
.	404	0	0	0	0	0	0	0	25	40	20	40	50	25	25	0	25	50	100	25	50	75	50	50	25	100	50	100	.	.	25	50	25	25	100	50	100	25		.
.	405	0	0	100	0	0	0	0	50	20	0	20	50	0	25	0	0	50	25	25	50	75	25	0	0	75	25	75	.	.	75	75	25	0	100	50	100	0		.
.	406	0	0	100	0	0	0	0	50	20	0	20	75	0	75	0	25	75	50	50	75	25	25	0	0	75	25	50	.	.	25	50	25	0	75	75	100	0		.
.	407	25	50	0	0	0	0	100	50	40	20	60	75	0	25	0	50	75	50	50	75	50	25	0	50	100	25	100	.	.	75	100	50	75	100	75	100	50		.
.	408	0	0	100	0	0	0	100	25	60	0	40	75	25	25	0	25	50	50	25	50	25	0	25	50	100	25	50	.	.	25	50	50	25	75	50	100	25		.
.	409	25	50	50	0	0	100	100	50	60	20	40	100	25	25	0	50	50	100	50	75	25	50	25	25	100	50	100	.	.	75	75	50	50	100	50	100	25		.
.	410	25	50	100	0	100	100	100	25	40	20	40	100	25	75	0	50	75	100	50	75	50	25	25	50	100	25	100	.	.	75	75	50	25	100	75	100	25		.
.	411	25	50	100	0	100	100	100	0	20	20	40	100	25	75	25	50	50	100	25	75	50	25	0	50	100	50	100	.	.	100	100	50	50	100	75	100	25		.
.	412	0	0	100	0	0	0	100	25	40	20	40	75	25	25	0	25	75	100	0	75	25	0	0	25	100	25	100	.	.	50	50	50	25	100	50	100	25		.
.	413	25	0	0	0	100	0	100	25	40	20	60	75	25	75	0	25	50	75	50	75	50	25	0	0	100	25	75	.	.	75	75	50	25	100	50	100	50		.
.	414	50	50	50	100	100	100	100	25	60	20	40	75	25	75	0	50	75	75	25	25	75	50	25	25	75	50	50	.	.	75	75	75	50	100	75	100	50		.
.	415	0	0	0	0	0	0	0	50	40	0	40	50	25	75	0	25	75	100	25	75	25	50	25	50	100	25	75	.	.	25	50	50	25	100	100	100	25		.
.	416	25	50	0	0	0	100	100	25	40	0	60	75	0	75	0	25	50	100	50	25	75	25	25	0	100	0	50	.	.	75	75	25	25	100	75	100	25		.
.	417	25	50	100	0	0	100	100	75	40	20	60	100	25	75	25	50	25	100	25	100	75	25	50	0	100	25	75	.	.	75	75	50	25	100	75	100	50		.
.	418	25	0	0	0	0	100	100	25	40	20	40	100	0	25	0	25	25	75	25	50	25	25	0	0	100	25	50	.	.	75	75	50	25	100	75	100	25		.
.	419	50	50	100	100	100	100	100	50	40	20	60	100	25	25	0	25	25	100	25	75	75	25	0	25	100	0	50	.	.	75	75	25	0	100	50	100	50		.
.	420	0	0	0	0	0	100	100	0	0	60	40	25	75	50	50	50	25	50	100	75	25	0	0	0	100	25	50	.	.	75	75	25	0	100	75	100	25		.
.	421	0	0	100	0	0	0	0	0	40	20	40	50	0	0	0	25	75	25	50	75	75	25	25	0	100	50	50	.	.	25	50	50	25	100	50	50	0		.
.	422	25	50	0	0	0	0	100	25	40	20	40	75	25	25	0	50	25	50	25	75	50	25	50	25	100	25	75	.	.	75	75	50	75	100	75	100	50		.
.	423	25	50	100	0	0	0	0	50	60	20	40	50	0	25	0	25	75	100	25	50	25	50	25	25	100	50	100	.	.	25	50	50	25	100	75	100	25		.
.	424	25	50	0	0	0	100	100	25	40	20	60	75	25	75	0	50	75	25	50	100	50	50	25	50	100	25	50	.	.	75	75	50	50	100	75	100	25		.
.	425	0	0	100	0	0	0	0	0	40	0	40	50	25	25	0	50	25	100	50	75	50	25	25	25	100	25	100	.	.	25	25	50	25	100	50	100	25		.
.	426	0	0	0	0	0	0	0	50	60	0	40	75	0	25	0	25	75	25	50	75	75	25	0	25	100	25	100	.	.	25	75	50	25	100	50	100	25		.
.	427	0	0	100	0	0	0	0	0	20	0	20	50	0	25	0	25	50	25	50	75	25	0	0	50	100	50	100	.	.	50	50	25	0	100	50	100	0		.
.	428	50	50	100	0	0	100	100	25	60	20	80	100	25	0	0	25	50	100	25	50	50	25	25	50	100	25	100	.	.	50	75	50	50	100	75	100	25		.
.	429	25	0	0	0	0	0	0	25	60	20	40	75	0	25	25	50	75	25	50	50	25	25	0	0	100	25	75	.	.	50	75	25	75	100	75	100	25		.
.	430	0	0	0	0	0	0	0	0	20	0	20	25	0	0	0	25	25	75	25	50	25	0	25	50	100	25	50	.	.	25	50	25	0	100	75	75	0		.
.	.	.	.	.	.	.	.	.	.	.	.	.	.	.	.	.	.	.	.	.	.	.	.	.	.	.	.	.	.	.	.	.	.	.	.	.	.	.		.
.	.	.	.	.	.	.	.	.	.	.	.	.	.	.	.	.	.	.	.	.	.	.	.	.	.	.	.	.	.	.	.	.	.	.	.	.	.	.		.
.	.	.	.	.	.	.	.	.	.	.	.	.	.	.	.	.	.	.	.	.	.	.	.	.	.	.	.	.	.	.	.	.	.	.	.	.	.	.		.
.	.	.	.	.	.	.	.	.	.	.	.	.	.	.	.	.	.	.	.	.	.	.	.	.	.	.	.	.	.	.	.	.	.	.	.	.	.	.		.
.	.	.	.	.	.	.	.	.	.	.	.	.	.	.	.	.	.	.	.	.	.	.	.	.	.	.	.	.	.	.	.	.	.	.	.	.	.	.		.
.	.	.	.	.	.	.	.	.	.	.	.	.	.	.	.	.	.	.	.	.	.	.	.	.	.	.	.	.	.	.	.	.	.	.	.	.	.	.		.
.	.	.	.	.	.	.	.	.	.	.	.	.	.	.	.	.	.	.	.	.	.	.	.	.	.	.	.	.	.	.	.	.	.	.	.	.	.	.		.
.	.	.	.	.	.	.	.	.	.	.	.	.	.	.	.	.	.	.	.	.	.	.	.	.	.	.	.	.	.	.	.	.	.	.	.	.	.	.		.
.	.	.	.	.	.	.	.	.	.	.	.	.	.	.	.	.	.	.	.	.	.	.	.	.	.	.	.	.	.	.	.	.	.	.	.	.	.	.		.
.	.	.	.	.	.	.	.	.	.	.	.	.	.	.	.	.	.	.	.	.	.	.	.	.	.	.	.	.	.	.	.	.	.	.	.	.	.	.		.
.	.	.	.	.	.	.	.	.	.	.	.	.	.	.	.	.	.	.	.	.	.	.	.	.	.	.	.	.	.	.	.	.	.	.	.	.	.	.		.
.	.	.	.	.	.	.	.	.	.	.	.	.	.	.	.	.	.	.	.	.	.	.	.	.	.	.	.	.	.	.	.	.	.	.	.	.	.	.		.
.	.	.	.	.	.	.	.	.	.	.	.	.	.	.	.	.	.	.	.	.	.	.	.	.	.	.	.	.	.	.	.	.	.	.	.	.	.	.		.
.	.	.	.	.	.	.	.	.	.	.	.	.	.	.	.	.	.	.	.	.	.	.	.	.	.	.	.	.	.	.	.	.	.	.	.	.	.	.		.
.	.	.	.	.	.	.	.	.	.	.	.	.	.	.	.	.	.	.	.	.	.	.	.	.	.	.	.	.	.	.	.	.	.	.	.	.	.	.		.
.	.	.	.	.	.	.	.	.	.	.	.	.	.	.	.	.	.	.	.	.	.	.	.	.	.	.	.	.	.	.	.	.	.	.	.	.	.	.		.
.	.	.	.	.	.	.	.	.	.	.	.	.	.	.	.	.	.	.	.	.	.	.	.	.	.	.	.	.	.	.	.	.	.	.	.	.	.	.		.
.	.	.	.	.	.	.	.	.	.	.	.	.	.	.	.	.	.	.	.	.	.	.	.	.	.	.	.	.	.	.	.	.	.	.	.	.	.	.		.
.	.	.	.	.	.	.	.	.	.	.	.	.	.	.	.	.	.	.	.	.	.	.	.	.	.	.	.	.	.	.	.	.	.	.	.	.	.	.		.
.	.	.	.	.	.	.	.	.	.	.	.	.	.	.	.	.	.	.	.	.	.	.	.	.	.	.	.	.	.	.	.	.	.	.	.	.	.	.		.
.	.	.	.	.	.	.	.	.	.	.	.	.	.	.	.	.	.	.	.	.	.	.	.	.	.	.	.	.	.	.	.	.	.	.	.	.	.	.		.
.	.	.	.	.	.	.	.	.	.	.	.	.	.	.	.	.	.	.	.	.	.	.	.	.	.	.	.	.	.	.	.	.	.	.	.	.	.	.		.
.	.	.	.	.	.	.	.	.	.	.	.	.	.	.	.	.	.	.	.	.	.	.	.	.	.	.	.	.	.	.	.	.	.	.	.	.	.	.		.
.	.	.	.	.	.	.	.	.	.	.	.	.	.	.	.	.	.	.	.	.	.	.	.	.	.	.	.	.	.	.	.	.	.	.	.	.	.	.		.
.	.	.	.	.	.	.	.	.	.	.	.	.	.	.	.	.	.	.	.	.	.	.	.	.	.	.	.	.	.	.	.	.	.	.	.	.	.	.		.
.	.	.	.	.	.	.	.	.	.	.	.	.	.	.	.	.	.	.	.	.	.	.	.	.	.	.	.	.	.	.	.	.	.	.	.	.	.	.		.
.	.	.	.	.	.	.	.	.	.	.	.	.	.	.	.	.	.	.	.	.	.	.	.	.	.	.	.	.	.	.	.	.	.	.	.	.	.	.		.
.	.	.	.	.	.	.	.	.	.	.	.	.	.	.	.	.	.	.	.	.	.	.	.	.	.	.	.	.	.	.	.	.	.	.	.	.	.	.		.
.	.	.	.	.	.	.	.	.	.	.	.	.	.	.	.	.	.	.	.	.	.	.	.	.	.	.	.	.	.	.	.	.	.	.	.	.	.	.		.
.	.	.	.	.	.	.	.	.	.	.	.	.	.	.	.	.	.	.	.	.	.	.	.	.	.	.	.	.	.	.	.	.	.	.	.	.	.	.		.
.	.	.	.	.	.	.	.	.	.	.	.	.	.	.	.	.	.	.	.	.	.	.	.	.	.	.	.	.	.	.	.	.	.	.	.	.	.	.		.
.	.	.	.	.	.	.	.	.	.	.	.	.	.	.	.	.	.	.	.	.	.	.	.	.	.	.	.	.	.	.	.	.	.	.	.	.	.	.		.
.	.	.	.	.	.	.	.	.	.	.	.	.	.	.	.	.	.	.	.	.	.	.	.	.	.	.	.	.	.	.	.	.	.	.	.	.	.	.		.
.	.	.	.	.	.	.	.	.	.	.	.	.	.	.	.	.	.	.	.	.	.	.	.	.	.	.	.	.	.	.	.	.	.	.	.	.	.	.		.
.	.	.	.	.	.	.	.	.	.	.	.	.	.	.	.	.	.	.	.	.	.	.	.	.	.	.	.	.	.	.	.	.	.	.	.	.	.	.		.
.	.	.	.	.	.	.	.	.	.	.	.	.	.	.	.	.	.	.	.	.	.	.	.	.	.	.	.	.	.	.	.	.	.	.	.	.	.	.		.
.	.	.	.	.	.	.	.	.	.	.	.	.	.	.	.	.	.	.	.	.	.	.	.	.	.	.	.	.	.	.	.	.	.	.	.	.	.	.		.
.	.	.	.	.	.	.	.	.	.	.	.	.	.	.	.	.	.	.	.	.	.	.	.	.	.	.	.	.	.	.	.	.	.	.	.	.	.	.		.
.	.	.	.	.	.	.	.	.	.	.	.	.	.	.	.	.	.	.	.	.	.	.	.	.	.	.	.	.	.	.	.	.	.	.	.	.	.	.		.
.	.	.	.	.	.	.	.	.	.	.	.	.	.	.	.	.	.	.	.	.	.	.	.	.	.	.	.	.	.	.	.	.	.	.	.	.	.	.		.
.	.	.	.	.	.	.	.	.	.	.	.	.	.	.	.	.	.	.	.	.	.	.	.	.	.	.	.	.	.	.	.	.	.	.	.	.	.	.		.
.	.	.	.	.	.	.	.	.	.	.	.	.	.	.	.	.	.	.	.	.	.	.	.	.	.	.	.	.	.	.	.	.	.	.	.	.	.	.		.
.	.	.	.	.	.	.	.	.	.	.	.	.	.	.	.	.	.	.	.	.	.	.	.	.	.	.	.	.	.	.	.	.	.	.	.	.	.	.		.
.	.	.	.	.	.	.	.	.	.	.	.	.	.	.	.	.	.	.	.	.	.	.	.	.	.	.	.	.	.	.	.	.	.	.	.	.	.	.		.
.	.	.	.	.	.	.	.	.	.	.	.	.	.	.	.	.	.	.	.	.	.	.	.	.	.	.	.	.	.	.	.	.	.	.	.	.	.	.		.
.	.	.	.	.	.	.	.	.	.	.	.	.	.	.	.	.	.	.	.	.	.	.	.	.	.	.	.	.	.	.	.	.	.	.	.	.	.	.		.
.	.	.	.	.	.	.	.	.	.	.	.	.	.	.	.	.	.	.	.	.	.	.	.	.	.	.	.	.	.	.	.	.	.	.	.	.	.	.		.
.	.	.	.	.	.	.	.	.	.	.	.	.	.	.	.	.	.	.	.	.	.	.	.	.	.	.	.	.	.	.	.	.	.	.	.	.	.	.		.
.	.	.	.	.	.	.	.	.	.	.	.	.	.	.	.	.	.	.	.	.	.	.	.	.	.	.	.	.	.	.	.	.	.	.	.	.	.	.		.
.	.	.	.	.	.	.	.	.	.	.	.	.	.	.	.	.	.	.	.	.	.	.	.	.	.	.	.	.	.	.	.	.	.	.	.	.	.	.		.
.	.	.	.	.	.	.	.	.	.	.	.	.	.	.	.	.	.	.	.	.	.	.	.	.	.	.	.	.	.	.	.	.	.	.	.	.	.	.		.
.	.	.	.	.	.	.	.	.	.	.	.	.	.	.	.	.	.	.	.	.	.	.	.	.	.	.	.	.	.	.	.	.	.	.	.	.	.	.		.
.	.	.	.	.	.	.	.	.	.	.	.	.	.	.	.	.	.	.	.	.	.	.	.	.	.	.	.	.	.	.	.	.	.	.	.	.	.	.		.
.	.	.	.	.	.	.	.	.	.	.	.	.	.	.	.	.	.	.	.	.	.	.	.	.	.	.	.	.	.	.	.	.	.	.	.	.	.	.		.
.	.	.	.	.	.	.	.	.	.	.	.	.	.	.	.	.	.	.	.	.	.	.	.	.	.	.	.	.	.	.	.	.	.	.	.	.	.	.		.
.	.	.	.	.	.	.	.	.	.	.	.	.	.	.	.	.	.	.	.	.	.	.	.	.	.	.	.	.	.	.	.	.	.	.	.	.	.	.		.
.	.	.	.	.	.	.	.	.	.	.	.	.	.	.	.	.	.	.	.	.	.	.	.	.	.	.	.	.	.	.	.	.	.	.	.	.	.	.		.
.	.	.	.	.	.	.	.	.	.	.	.	.	.	.	.	.	.	.	.	.	.	.	.	.	.	.	.	.	.	.	.	.	.	.	.	.	.	.		.
.	.	.	.	.	.	.	.	.	.	.	.	.	.	.	.	.	.	.	.	.	.	.	.	.	.	.	.	.	.	.	.	.	.	.	.	.	.	.		.
.	.	.	.	.	.	.	.	.	.	.	.	.	.	.	.	.	.	.	.	.	.	.	.	.	.	.	.	.	.	.	.	.	.	.	.	.	.	.		.
.	.	.	.	.	.	.	.	.	.	.	.	.	.	.	.	.	.	.	.	.	.	.	.	.	.	.	.	.	.	.	.	.	.	.	.	.	.	.		.
.	.	.	.	.	.	.	.	.	.	.	.	.	.	.	.	.	.	.	.	.	.	.	.	.	.	.	.	.	.	.	.	.	.	.	.	.	.	.		.
.	.	.	.	.	.	.	.	.	.	.	.	.	.	.	.	.	.	.	.	.	.	.	.	.	.	.	.	.	.	.	.	.	.	.	.	.	.	.		.
.	.	.	.	.	.	.	.	.	.	.	.	.	.	.	.	.	.	.	.	.	.	.	.	.	.	.	.	.	.	.	.	.	.	.	.	.	.	.		.
.	.	.	.	.	.	.	.	.	.	.	.	.	.	.	.	.	.	.	.	.	.	.	.	.	.	.	.	.	.	.	.	.	.	.	.	.	.	.		.
.	.	.	.	.	.	.	.	.	.	.	.	.	.	.	.	.	.	.	.	.	.	.	.	.	.	.	.	.	.	.	.	.	.	.	.	.	.	.		.
.	.	.	.	.	.	.	.	.	.	.	.	.	.	.	.	.	.	.	.	.	.	.	.	.	.	.	.	.	.	.	.	.	.	.	.	.	.	.		.
.	.	.	.	.	.	.	.	.	.	.	.	.	.	.	.	.	.	.	.	.	.	.	.	.	.	.	.	.	.	.	.	.	.	.	.	.	.	.		.
.	.	.	.	.	.	.	.	.	.	.	.	.	.	.	.	.	.	.	.	.	.	.	.	.	.	.	.	.	.	.	.	.	.	.	.	.	.	.		.
.	.	.	.	.	.	.	.	.	.	.	.	.	.	.	.	.	.	.	.	.	.	.	.	.	.	.	.	.	.	.	.	.	.	.	.	.	.	.		.
.	.	.	.	.	.	.	.	.	.	.	.	.	.	.	.	.	.	.	.	.	.	.	.	.	.	.	.	.	.	.	.	.	.	.	.	.	.	.		.
.	.	.	.	.	.	.	.	.	.	.	.	.	.	.	.	.	.	.	.	.	.	.	.	.	.	.	.	.	.	.	.	.	.	.	.	.	.	.		.
.	.	.	.	.	.	.	.	.	.	.	.	.	.	.	.	.	.	.	.	.	.	.	.	.	.	.	.	.	.	.	.	.	.	.	.	.	.	.		.
.	.	.	.	.	.	.	.	.	.	.	.	.	.	.	.	.	.	.	.	.	.	.	.	.	.	.	.	.	.	.	.	.	.	.	.	.	.	.		.
.	.	.	.	.	.	.	.	.	.	.	.	.	.	.	.	.	.	.	.	.	.	.	.	.	.	.	.	.	.	.	.	.	.	.	.	.	.	.		.
.	.	.	.	.	.	.	.	.	.	.	.	.	.	.	.	.	.	.	.	.	.	.	.	.	.	.	.	.	.	.	.	.	.	.	.	.	.	.		.
.	.	.	.	.	.	.	.	.	.	.	.	.	.	.	.	.	.	.	.	.	.	.	.	.	.	.	.	.	.	.	.	.	.	.	.	.	.	.		.
.	.	.	.	.	.	.	.	.	.	.	.	.	.	.	.	.	.	.	.	.	.	.	.	.	.	.	.	.	.	.	.	.	.	.	.	.	.	.		.
.	.	.	.	.	.	.	.	.	.	.	.	.	.	.	.	.	.	.	.	.	.	.	.	.	.	.	.	.	.	.	.	.	.	.	.	.	.	.		.
.	.	.	.	.	.	.	.	.	.	.	.	.	.	.	.	.	.	.	.	.	.	.	.	.	.	.	.	.	.	.	.	.	.	.	.	.	.	.		.
.	.	.	.	.	.	.	.	.	.	.	.	.	.	.	.	.	.	.	.	.	.	.	.	.	.	.	.	.	.	.	.	.	.	.	.	.	.	.		.
.	.	.	.	.	.	.	.	.	.	.	.	.	.	.	.	.	.	.	.	.	.	.	.	.	.	.	.	.	.	.	.	.	.	.	.	.	.	.		.
.	.	.	.	.	.	.	.	.	.	.	.	.	.	.	.	.	.	.	.	.	.	.	.	.	.	.	.	.	.	.	.	.	.	.	.	.	.	.		.
.	.	.	.	.	.	.	.	.	.	.	.	.	.	.	.	.	.	.	.	.	.	.	.	.	.	.	.	.	.	.	.	.	.	.	.	.	.	.		.
.	.	.	.	.	.	.	.	.	.	.	.	.	.	.	.	.	.	.	.	.	.	.	.	.	.	.	.	.	.	.	.	.	.	.	.	.	.	.		.
.	.	.	.	.	.	.	.	.	.	.	.	.	.	.	.	.	.	.	.	.	.	.	.	.	.	.	.	.	.	.	.	.	.	.	.	.	.	.		.
.	.	.	.	.	.	.	.	.	.	.	.	.	.	.	.	.	.	.	.	.	.	.	.	.	.	.	.	.	.	.	.	.	.	.	.	.	.	.		.
.	.	.	.	.	.	.	.	.	.	.	.	.	.	.	.	.	.	.	.	.	.	.	.	.	.	.	.	.	.	.	.	.	.	.	.	.	.	.		.
.	.	.	.	.	.	.	.	.	.	.	.	.	.	.	.	.	.	.	.	.	.	.	.	.	.	.	.	.	.	.	.	.	.	.	.	.	.	.		.
.	.	.	.	.	.	.	.	.	.	.	.	.	.	.	.	.	.	.	.	.	.	.	.	.	.	.	.	.	.	.	.	.	.	.	.	.	.	.		.
.	.	.	.	.	.	.	.	.	.	.	.	.	.	.	.	.	.	.	.	.	.	.	.	.	.	.	.	.	.	.	.	.	.	.	.	.	.	.		.
.	.	.	.	.	.	.	.	.	.	.	.	.	.	.	.	.	.	.	.	.	.	.	.	.	.	.	.	.	.	.	.	.	.	.	.	.	.	.		.
.	.	.	.	.	.	.	.	.	.	.	.	.	.	.	.	.	.	.	.	.	.	.	.	.	.	.	.	.	.	.	.	.	.	.	.	.	.	.		.
.	.	.	.	.	.	.	.	.	.	.	.	.	.	.	.	.	.	.	.	.	.	.	.	.	.	.	.	.	.	.	.	.	.	.	.	.	.	.		.
.	.	.	.	.	.	.	.	.	.	.	.	.	.	.	.	.	.	.	.	.	.	.	.	.	.	.	.	.	.	.	.	.	.	.	.	.	.	.		.
.	.	.	.	.	.	.	.	.	.	.	.	.	.	.	.	.	.	.	.	.	.	.	.	.	.	.	.	.	.	.	.	.	.	.	.	.	.	.		.
.	.	.	.	.	.	.	.	.	.	.	.	.	.	.	.	.	.	.	.	.	.	.	.	.	.	.	.	.	.	.	.	.	.	.	.	.	.	.		.
.	.	.	.	.	.	.	.	.	.	.	.	.	.	.	.	.	.	.	.	.	.	.	.	.	.	.	.	.	.	.	.	.	.	.	.	.	.	.		.
.	.	.	.	.	.	.	.	.	.	.	.	.	.	.	.	.	.	.	.	.	.	.	.	.	.	.	.	.	.	.	.	.	.	.	.	.	.	.		.
.	.	.	.	.	.	.	.	.	.	.	.	.	.	.	.	.	.	.	.	.	.	.	.	.	.	.	.	.	.	.	.	.	.	.	.	.	.	.		.
.	.	.	.	.	.	.	.	.	.	.	.	.	.	.	.	.	.	.	.	.	.	.	.	.	.	.	.	.	.	.	.	.	.	.	.	.	.	.		.
.	.	.	.	.	.	.	.	.	.	.	.	.	.	.	.	.	.	.	.	.	.	.	.	.	.	.	.	.	.	.	.	.	.	.	.	.	.	.		.
.	.	.	.	.	.	.	.	.	.	.	.	.	.	.	.	.	.	.	.	.	.	.	.	.	.	.	.	.	.	.	.	.	.	.	.	.	.	.		.
.	.	.	.	.	.	.	.	.	.	.	.	.	.	.	.	.	.	.	.	.	.	.	.	.	.	.	.	.	.	.	.	.	.	.	.	.	.	.		.
.	.	.	.	.	.	.	.	.	.	.	.	.	.	.	.	.	.	.	.	.	.	.	.	.	.	.	.	.	.	.	.	.	.	.	.	.	.	.		.
.	.	.	.	.	.	.	.	.	.	.	.	.	.	.	.	.	.	.	.	.	.	.	.	.	.	.	.	.	.	.	.	.	.	.	.	.	.	.		.
.	.	.	.	.	.	.	.	.	.	.	.	.	.	.	.	.	.	.	.	.	.	.	.	.	.	.	.	.	.	.	.	.	.	.	.	.	.	.		.
.	.	.	.	.	.	.	.	.	.	.	.	.	.	.	.	.	.	.	.	.	.	.	.	.	.	.	.	.	.	.	.	.	.	.	.	.	.	.		.
.	.	.	.	.	.	.	.	.	.	.	.	.	.	.	.	.	.	.	.	.	.	.	.	.	.	.	.	.	.	.	.	.	.	.	.	.	.	.		.
.	.	.	.	.	.	.	.	.	.	.	.	.	.	.	.	.	.	.	.	.	.	.	.	.	.	.	.	.	.	.	.	.	.	.	.	.	.	.		.
.	.	.	.	.	.	.	.	.	.	.	.	.	.	.	.	.	.	.	.	.	.	.	.	.	.	.	.	.	.	.	.	.	.	.	.	.	.	.		.
.	.	.	.	.	.	.	.	.	.	.	.	.	.	.	.	.	.	.	.	.	.	.	.	.	.	.	.	.	.	.	.	.	.	.	.	.	.	.		.
.	.	.	.	.	.	.	.	.	.	.	.	.	.	.	.	.	.	.	.	.	.	.	.	.	.	.	.	.	.	.	.	.	.	.	.	.	.	.		.
.	.	.	.	.	.	.	.	.	.	.	.	.	.	.	.	.	.	.	.	.	.	.	.	.	.	.	.	.	.	.	.	.	.	.	.	.	.	.		.
.	.	.	.	.	.	.	.	.	.	.	.	.	.	.	.	.	.	.	.	.	.	.	.	.	.	.	.	.	.	.	.	.	.	.	.	.	.	.		.
.	.	.	.	.	.	.	.	.	.	.	.	.	.	.	.	.	.	.	.	.	.	.	.	.	.	.	.	.	.	.	.	.	.	.	.	.	.	.		.
.	.	.	.	.	.	.	.	.	.	.	.	.	.	.	.	.	.	.	.	.	.	.	.	.	.	.	.	.	.	.	.	.	.	.	.	.	.	.		.
.	.	.	.	.	.	.	.	.	.	.	.	.	.	.	.	.	.	.	.	.	.	.	.	.	.	.	.	.	.	.	.	.	.	.	.	.	.	.		.
.	.	.	.	.	.	.	.	.	.	.	.	.	.	.	.	.	.	.	.	.	.	.	.	.	.	.	.	.	.	.	.	.	.	.	.	.	.	.		.
.	.	.	.	.	.	.	.	.	.	.	.	.	.	.	.	.	.	.	.	.	.	.	.	.	.	.	.	.	.	.	.	.	.	.	.	.	.	.		.
.	.	.	.	.	.	.	.	.	.	.	.	.	.	.	.	.	.	.	.	.	.	.	.	.	.	.	.	.	.	.	.	.	.	.	.	.	.	.		.
.	.	.	.	.	.	.	.	.	.	.	.	.	.	.	.	.	.	.	.	.	.	.	.	.	.	.	.	.	.	.	.	.	.	.	.	.	.	.		.
.	.	.	.	.	.	.	.	.	.	.	.	.	.	.	.	.	.	.	.	.	.	.	.	.	.	.	.	.	.	.	.	.	.	.	.	.	.	.		.
.	.	.	.	.	.	.	.	.	.	.	.	.	.	.	.	.	.	.	.	.	.	.	.	.	.	.	.	.	.	.	.	.	.	.	.	.	.	.		.
.	.	.	.	.	.	.	.	.	.	.	.	.	.	.	.	.	.	.	.	.	.	.	.	.	.	.	.	.	.	.	.	.	.	.	.	.	.	.		.
.	.	.	.	.	.	.	.	.	.	.	.	.	.	.	.	.	.	.	.	.	.	.	.	.	.	.	.	.	.	.	.	.	.	.	.	.	.	.		.
.	.	.	.	.	.	.	.	.	.	.	.	.	.	.	.	.	.	.	.	.	.	.	.	.	.	.	.	.	.	.	.	.	.	.	.	.	.	.		.
.	.	.	.	.	.	.	.	.	.	.	.	.	.	.	.	.	.	.	.	.	.	.	.	.	.	.	.	.	.	.	.	.	.	.	.	.	.	.		.
.	.	.	.	.	.	.	.	.	.	.	.	.	.	.	.	.	.	.	.	.	.	.	.	.	.	.	.	.	.	.	.	.	.	.	.	.	.	.		.
.	.	.	.	.	.	.	.	.	.	.	.	.	.	.	.	.	.	.	.	.	.	.	.	.	.	.	.	.	.	.	.	.	.	.	.	.	.	.		.
.	.	.	.	.	.	.	.	.	.	.	.	.	.	.	.	.	.	.	.	.	.	.	.	.	.	.	.	.	.	.	.	.	.	.	.	.	.	.		.
.	.	.	.	.	.	.	.	.	.	.	.	.	.	.	.	.	.	.	.	.	.	.	.	.	.	.	.	.	.	.	.	.	.	.	.	.	.	.		.
.	.	.	.	.	.	.	.	.	.	.	.	.	.	.	.	.	.	.	.	.	.	.	.	.	.	.	.	.	.	.	.	.	.	.	.	.	.	.		.
.	.	.	.	.	.	.	.	.	.	.	.	.	.	.	.	.	.	.	.	.	.	.	.	.	.	.	.	.	.	.	.	.	.	.	.	.	.	.		.
.	.	.	.	.	.	.	.	.	.	.	.	.	.	.	.	.	.	.	.	.	.	.	.	.	.	.	.	.	.	.	.	.	.	.	.	.	.	.		.
.	.	.	.	.	.	.	.	.	.	.	.	.	.	.	.	.	.	.	.	.	.	.	.	.	.	.	.	.	.	.	.	.	.	.	.	.	.	.		.
.	.	.	.	.	.	.	.	.	.	.	.	.	.	.	.	.	.	.	.	.	.	.	.	.	.	.	.	.	.	.	.	.	.	.	.	.	.	.		.
.	.	.	.	.	.	.	.	.	.	.	.	.	.	.	.	.	.	.	.	.	.	.	.	.	.	.	.	.	.	.	.	.	.	.	.	.	.	.		.
.	.	.	.	.	.	.	.	.	.	.	.	.	.	.	.	.	.	.	.	.	.	.	.	.	.	.	.	.	.	.	.	.	.	.	.	.	.	.		.
.	.	.	.	.	.	.	.	.	.	.	.	.	.	.	.	.	.	.	.	.	.	.	.	.	.	.	.	.	.	.	.	.	.	.	.	.	.	.		.
.	.	.	.	.	.	.	.	.	.	.	.	.	.	.	.	.	.	.	.	.	.	.	.	.	.	.	.	.	.	.	.	.	.	.	.	.	.	.		.
.	.	.	.	.	.	.	.	.	.	.	.	.	.	.	.	.	.	.	.	.	.	.	.	.	.	.	.	.	.	.	.	.	.	.	.	.	.	.		.
.	.	.	.	.	.	.	.	.	.	.	.	.	.	.	.	.	.	.	.	.	.	.	.	.	.	.	.	.	.	.	.	.	.	.	.	.	.	.		.
.	.	.	.	.	.	.	.	.	.	.	.	.	.	.	.	.	.	.	.	.	.	.	.	.	.	.	.	.	.	.	.	.	.	.	.	.	.	.		.
.	.	.	.	.	.	.	.	.	.	.	.	.	.	.	.	.	.	.	.	.	.	.	.	.	.	.	.	.	.	.	.	.	.	.	.	.	.	.		.
.	.	.	.	.	.	.	.	.	.	.	.	.	.	.	.	.	.	.	.	.	.	.	.	.	.	.	.	.	.	.	.	.	.	.	.	.	.	.		.
.	.	.	.	.	.	.	.	.	.	.	.	.	.	.	.	.	.	.	.	.	.	.	.	.	.	.	.	.	.	.	.	.	.	.	.	.	.	.		.
.	.	.	.	.	.	.	.	.	.	.	.	.	.	.	.	.	.	.	.	.	.	.	.	.	.	.	.	.	.	.	.	.	.	.	.	.	.	.		.
.	.	.	.	.	.	.	.	.	.	.	.	.	.	.	.	.	.	.	.	.	.	.	.	.	.	.	.	.	.	.	.	.	.	.	.	.	.	.		.
.	.	.	.	.	.	.	.	.	.	.	.	.	.	.	.	.	.	.	.	.	.	.	.	.	.	.	.	.	.	.	.	.	.	.	.	.	.	.		.
.	.	.	.	.	.	.	.	.	.	.	.	.	.	.	.	.	.	.	.	.	.	.	.	.	.	.	.	.	.	.	.	.	.	.	.	.	.	.		.
.	.	.	.	.	.	.	.	.	.	.	.	.	.	.	.	.	.	.	.	.	.	.	.	.	.	.	.	.	.	.	.	.	.	.	.	.	.	.		.
.	.	.	.	.	.	.	.	.	.	.	.	.	.	.	.	.	.	.	.	.	.	.	.	.	.	.	.	.	.	.	.	.	.	.	.	.	.	.		.
.	.	.	.	.	.	.	.	.	.	.	.	.	.	.	.	.	.	.	.	.	.	.	.	.	.	.	.	.	.	.	.	.	.	.	.	.	.	.		.
.	.	.	.	.	.	.	.	.	.	.	.	.	.	.	.	.	.	.	.	.	.	.	.	.	.	.	.	.	.	.	.	.	.	.	.	.	.	.		.
.	.	.	.	.	.	.	.	.	.	.	.	.	.	.	.	.	.	.	.	.	.	.	.	.	.	.	.	.	.	.	.	.	.	.	.	.	.	.		.
.	.	.	.	.	.	.	.	.	.	.	.	.	.	.	.	.	.	.	.	.	.	.	.	.	.	.	.	.	.	.	.	.	.	.	.	.	.	.		.
.	.	.	.	.	.	.	.	.	.	.	.	.	.	.	.	.	.	.	.	.	.	.	.	.	.	.	.	.	.	.	.	.	.	.	.	.	.	.		.
.	.	.	.	.	.	.	.	.	.	.	.	.	.	.	.	.	.	.	.	.	.	.	.	.	.	.	.	.	.	.	.	.	.	.	.	.	.	.		.
.	.	.	.	.	.	.	.	.	.	.	.	.	.	.	.	.	.	.	.	.	.	.	.	.	.	.	.	.	.	.	.	.	.	.	.	.	.	.		.
.	.	.	.	.	.	.	.	.	.	.	.	.	.	.	.	.	.	.	.	.	.	.	.	.	.	.	.	.	.	.	.	.	.	.	.	.	.	.		.
.	.	.	.	.	.	.	.	.	.	.	.	.	.	.	.	.	.	.	.	.	.	.	.	.	.	.	.	.	.	.	.	.	.	.	.	.	.	.		.
.	.	.	.	.	.	.	.	.	.	.	.	.	.	.	.	.	.	.	.	.	.	.	.	.	.	.	.	.	.	.	.	.	.	.	.	.	.	.		.
.	.	.	.	.	.	.	.	.	.	.	.	.	.	.	.	.	.	.	.	.	.	.	.	.	.	.	.	.	.	.	.	.	.	.	.	.	.	.		.
.	.	.	.	.	.	.	.	.	.	.	.	.	.	.	.	.	.	.	.	.	.	.	.	.	.	.	.	.	.	.	.	.	.	.	.	.	.	.		.
.	.	.	.	.	.	.	.	.	.	.	.	.	.	.	.	.	.	.	.	.	.	.	.	.	.	.	.	.	.	.	.	.	.	.	.	.	.	.		.
.	.	.	.	.	.	.	.	.	.	.	.	.	.	.	.	.	.	.	.	.	.	.	.	.	.	.	.	.	.	.	.	.	.	.	.	.	.	.		.
.	.	.	.	.	.	.	.	.	.	.	.	.	.	.	.	.	.	.	.	.	.	.	.	.	.	.	.	.	.	.	.	.	.	.	.	.	.	.		.
.	.	.	.	.	.	.	.	.	.	.	.	.	.	.	.	.	.	.	.	.	.	.	.	.	.	.	.	.	.	.	.	.	.	.	.	.	.	.		.
.	.	.	.	.	.	.	.	.	.	.	.	.	.	.	.	.	.	.	.	.	.	.	.	.	.	.	.	.	.	.	.	.	.	.	.	.	.	.		.
.	.	.	.	.	.	.	.	.	.	.	.	.	.	.	.	.	.	.	.	.	.	.	.	.	.	.	.	.	.	.	.	.	.	.	.	.	.	.		.
.	.	.	.	.	.	.	.	.	.	.	.	.	.	.	.	.	.	.	.	.	.	.	.	.	.	.	.	.	.	.	.	.	.	.	.	.	.	.		.
.	.	.	.	.	.	.	.	.	.	.	.	.	.	.	.	.	.	.	.	.	.	.	.	.	.	.	.	.	.	.	.	.	.	.	.	.	.	.		.
.	.	.	.	.	.	.	.	.	.	.	.	.	.	.	.	.	.	.	.	.	.	.	.	.	.	.	.	.	.	.	.	.	.	.	.	.	.	.		.
.	.	.	.	.	.	.	.	.	.	.	.	.	.	.	.	.	.	.	.	.	.	.	.	.	.	.	.	.	.	.	.	.	.	.	.	.	.	.		.
.	.	.	.	.	.	.	.	.	.	.	.	.	.	.	.	.	.	.	.	.	.	.	.	.	.	.	.	.	.	.	.	.	.	.	.	.	.	.		.
.	.	.	.	.	.	.	.	.	.	.	.	.	.	.	.	.	.	.	.	.	.	.	.	.	.	.	.	.	.	.	.	.	.	.	.	.	.	.		.
.	.	.	.	.	.	.	.	.	.	.	.	.	.	.	.	.	.	.	.	.	.	.	.	.	.	.	.	.	.	.	.	.	.	.	.	.	.	.		.
.	.	.	.	.	.	.	.	.	.	.	.	.	.	.	.	.	.	.	.	.	.	.	.	.	.	.	.	.	.	.	.	.	.	.	.	.	.	.		.
.	.	.	.	.	.	.	.	.	.	.	.	.	.	.	.	.	.	.	.	.	.	.	.	.	.	.	.	.	.	.	.	.	.	.	.	.	.	.		.
.	.	.	.	.	.	.	.	.	.	.	.	.	.	.	.	.	.	.	.	.	.	.	.	.	.	.	.	.	.	.	.	.	.	.	.	.	.	.		.
.	.	.	.	.	.	.	.	.	.	.	.	.	.	.	.	.	.	.	.	.	.	.	.	.	.	.	.	.	.	.	.	.	.	.	.	.	.	.		.
.	.	.	.	.	.	.	.	.	.	.	.	.	.	.	.	.	.	.	.	.	.	.	.	.	.	.	.	.	.	.	.	.	.	.	.	.	.	.		.
.	.	.	.	.	.	.	.	.	.	.	.	.	.	.	.	.	.	.	.	.	.	.	.	.	.	.	.	.	.	.	.	.	.	.	.	.	.	.		.
.	.	.	.	.	.	.	.	.	.	.	.	.	.	.	.	.	.	.	.	.	.	.	.	.	.	.	.	.	.	.	.	.	.	.	.	.	.	.		.
.	.	.	.	.	.	.	.	.	.	.	.	.	.	.	.	.	.	.	.	.	.	.	.	.	.	.	.	.	.	.	.	.	.	.	.	.	.	.		.
.	.	.	.	.	.	.	.	.	.	.	.	.	.	.	.	.	.	.	.	.	.	.	.	.	.	.	.	.	.	.	.	.	.	.	.	.	.	.		.
.	.	.	.	.	.	.	.	.	.	.	.	.	.	.	.	.	.	.	.	.	.	.	.	.	.	.	.	.	.	.	.	.	.	.	.	.	.	.		.
.	.	.	.	.	.	.	.	.	.	.	.	.	.	.	.	.	.	.	.	.	.	.	.	.	.	.	.	.	.	.	.	.	.	.	.	.	.	.		.
.	.	.	.	.	.	.	.	.	.	.	.	.	.	.	.	.	.	.	.	.	.	.	.	.	.	.	.	.	.	.	.	.	.	.	.	.	.	.		.
.	.	.	.	.	.	.	.	.	.	.	.	.	.	.	.	.	.	.	.	.	.	.	.	.	.	.	.	.	.	.	.	.	.	.	.	.	.	.		.
.	.	.	.	.	.	.	.	.	.	.	.	.	.	.	.	.	.	.	.	.	.	.	.	.	.	.	.	.	.	.	.	.	.	.	.	.	.	.		.
.	.	.	.	.	.	.	.	.	.	.	.	.	.	.	.	.	.	.	.	.	.	.	.	.	.	.	.	.	.	.	.	.	.	.	.	.	.	.		.
.	.	.	.	.	.	.	.	.	.	.	.	.	.	.	.	.	.	.	.	.	.	.	.	.	.	.	.	.	.	.	.	.	.	.	.	.	.	.		.
.	.	.	.	.	.	.	.	.	.	.	.	.	.	.	.	.	.	.	.	.	.	.	.	.	.	.	.	.	.	.	.	.	.	.	.	.	.	.		.
.	.	.	.	.	.	.	.	.	.	.	.	.	.	.	.	.	.	.	.	.	.	.	.	.	.	.	.	.	.	.	.	.	.	.	.	.	.	.		.
.	.	.	.	.	.	.	.	.	.	.	.	.	.	.	.	.	.	.	.	.	.	.	.	.	.	.	.	.	.	.	.	.	.	.	.	.	.	.		.
.	.	.	.	.	.	.	.	.	.	.	.	.	.	.	.	.	.	.	.	.	.	.	.	.	.	.	.	.	.	.	.	.	.	.	.	.	.	.		.
.	.	.	.	.	.	.	.	.	.	.	.	.	.	.	.	.	.	.	.	.	.	.	.	.	.	.	.	.	.	.	.	.	.	.	.	.	.	.		.
.	.	.	.	.	.	.	.	.	.	.	.	.	.	.	.	.	.	.	.	.	.	.	.	.	.	.	.	.	.	.	.	.	.	.	.	.	.	.		.
.	.	.	.	.	.	.	.	.	.	.	.	.	.	.	.	.	.	.	.	.	.	.	.	.	.	.	.	.	.	.	.	.	.	.	.	.	.	.		.
.	.	.	.	.	.	.	.	.	.	.	.	.	.	.	.	.	.	.	.	.	.	.	.	.	.	.	.	.	.	.	.	.	.	.	.	.	.	.		.
.	.	.	.	.	.	.	.	.	.	.	.	.	.	.	.	.	.	.	.	.	.	.	.	.	.	.	.	.	.	.	.	.	.	.	.	.	.	.		.
.	.	.	.	.	.	.	.	.	.	.	.	.	.	.	.	.	.	.	.	.	.	.	.	.	.	.	.	.	.	.	.	.	.	.	.	.	.	.		.
.	.	.	.	.	.	.	.	.	.	.	.	.	.	.	.	.	.	.	.	.	.	.	.	.	.	.	.	.	.	.	.	.	.	.	.	.	.	.		.
.	.	.	.	.	.	.	.	.	.	.	.	.	.	.	.	.	.	.	.	.	.	.	.	.	.	.	.	.	.	.	.	.	.	.	.	.	.	.		.
.	.	.	.	.	.	.	.	.	.	.	.	.	.	.	.	.	.	.	.	.	.	.	.	.	.	.	.	.	.	.	.	.	.	.	.	.	.	.		.
.	.	.	.	.	.	.	.	.	.	.	.	.	.	.	.	.	.	.	.	.	.	.	.	.	.	.	.	.	.	.	.	.	.	.	.	.	.	.		.
.	.	.	.	.	.	.	.	.	.	.	.	.	.	.	.	.	.	.	.	.	.	.	.	.	.	.	.	.	.	.	.	.	.	.	.	.	.	.		.
.	.	.	.	.	.	.	.	.	.	.	.	.	.	.	.	.	.	.	.	.	.	.	.	.	.	.	.	.	.	.	.	.	.	.	.	.	.	.		.
.	.	.	.	.	.	.	.	.	.	.	.	.	.	.	.	.	.	.	.	.	.	.	.	.	.	.	.	.	.	.	.	.	.	.	.	.	.	.		.
.	.	.	.	.	.	.	.	.	.	.	.	.	.	.	.	.	.	.	.	.	.	.	.	.	.	.	.	.	.	.	.	.	.	.	.	.	.	.		.
.	.	.	.	.	.	.	.	.	.	.	.	.	.	.	.	.	.	.	.	.	.	.	.	.	.	.	.	.	.	.	.	.	.	.	.	.	.	.		.
.	.	.	.	.	.	.	.	.	.	.	.	.	.	.	.	.	.	.	.	.	.	.	.	.	.	.	.	.	.	.	.	.	.	.	.	.	.	.		.
.	.	.	.	.	.	.	.	.	.	.	.	.	.	.	.	.	.	.	.	.	.	.	.	.	.	.	.	.	.	.	.	.	.	.	.	.	.	.		.
.	.	.	.	.	.	.	.	.	.	.	.	.	.	.	.	.	.	.	.	.	.	.	.	.	.	.	.	.	.	.	.	.	.	.	.	.	.	.		.
.	.	.	.	.	.	.	.	.	.	.	.	.	.	.	.	.	.	.	.	.	.	.	.	.	.	.	.	.	.	.	.	.	.	.	.	.	.	.		.
.	.	.	.	.	.	.	.	.	.	.	.	.	.	.	.	.	.	.	.	.	.	.	.	.	.	.	.	.	.	.	.	.	.	.	.	.	.	.		.
.	.	.	.	.	.	.	.	.	.	.	.	.	.	.	.	.	.	.	.	.	.	.	.	.	.	.	.	.	.	.	.	.	.	.	.	.	.	.		.
.	.	.	.	.	.	.	.	.	.	.	.	.	.	.	.	.	.	.	.	.	.	.	.	.	.	.	.	.	.	.	.	.	.	.	.	.	.	.		.
.	.	.	.	.	.	.	.	.	.	.	.	.	.	.	.	.	.	.	.	.	.	.	.	.	.	.	.	.	.	.	.	.	.	.	.	.	.	.		.
.	.	.	.	.	.	.	.	.	.	.	.	.	.	.	.	.	.	.	.	.	.	.	.	.	.	.	.	.	.	.	.	.	.	.	.	.	.	.		.
.	.	.	.	.	.	.	.	.	.	.	.	.	.	.	.	.	.	.	.	.	.	.	.	.	.	.	.	.	.	.	.	.	.	.	.	.	.	.		.
.	.	.	.	.	.	.	.	.	.	.	.	.	.	.	.	.	.	.	.	.	.	.	.	.	.	.	.	.	.	.	.	.	.	.	.	.	.	.		.
.	.	.	.	.	.	.	.	.	.	.	.	.	.	.	.	.	.	.	.	.	.	.	.	.	.	.	.	.	.	.	.	.	.	.	.	.	.	.		.
.	.	.	.	.	.	.	.	.	.	.	.	.	.	.	.	.	.	.	.	.	.	.	.	.	.	.	.	.	.	.	.	.	.	.	.	.	.	.		.
.	.	.	.	.	.	.	.	.	.	.	.	.	.	.	.	.	.	.	.	.	.	.	.	.	.	.	.	.	.	.	.	.	.	.	.	.	.	.		.
.	.	.	.	.	.	.	.	.	.	.	.	.	.	.	.	.	.	.	.	.	.	.	.	.	.	.	.	.	.	.	.	.	.	.	.	.	.	.		.
.	.	.	.	.	.	.	.	.	.	.	.	.	.	.	.	.	.	.	.	.	.	.	.	.	.	.	.	.	.	.	.	.	.	.	.	.	.	.		.
.	.	.	.	.	.	.	.	.	.	.	.	.	.	.	.	.	.	.	.	.	.	.	.	.	.	.	.	.	.	.	.	.	.	.	.	.	.	.		.
.	.	.	.	.	.	.	.	.	.	.	.	.	.	.	.	.	.	.	.	.	.	.	.	.	.	.	.	.	.	.	.	.	.	.	.	.	.	.		.
.	.	.	.	.	.	.	.	.	.	.	.	.	.	.	.	.	.	.	.	.	.	.	.	.	.	.	.	.	.	.	.	.	.	.	.	.	.	.		.
.	.	.	.	.	.	.	.	.	.	.	.	.	.	.	.	.	.	.	.	.	.	.	.	.	.	.	.	.	.	.	.	.	.	.	.	.	.	.		.
.	.	.	.	.	.	.	.	.	.	.	.	.	.	.	.	.	.	.	.	.	.	.	.	.	.	.	.	.	.	.	.	.	.	.	.	.	.	.		.
.	.	.	.	.	.	.	.	.	.	.	.	.	.	.	.	.	.	.	.	.	.	.	.	.	.	.	.	.	.	.	.	.	.	.	.	.	.	.		.
.	.	.	.	.	.	.	.	.	.	.	.	.	.	.	.	.	.	.	.	.	.	.	.	.	.	.	.	.	.	.	.	.	.	.	.	.	.	.		.
.	.	.	.	.	.	.	.	.	.	.	.	.	.	.	.	.	.	.	.	.	.	.	.	.	.	.	.	.	.	.	.	.	.	.	.	.	.	.		.
.	.	.	.	.	.	.	.	.	.	.	.	.	.	.	.	.	.	.	.	.	.	.	.	.	.	.	.	.	.	.	.	.	.	.	.	.	.	.		.
.	.	.	.	.	.	.	.	.	.	.	.	.	.	.	.	.	.	.	.	.	.	.	.	.	.	.	.	.	.	.	.	.	.	.	.	.	.	.		.
.	.	.	.	.	.	.	.	.	.	.	.	.	.	.	.	.	.	.	.	.	.	.	.	.	.	.	.	.	.	.	.	.	.	.	.	.	.	.		.
.	.	.	.	.	.	.	.	.	.	.	.	.	.	.	.	.	.	.	.	.	.	.	.	.	.	.	.	.	.	.	.	.	.	.	.	.	.	.		.
.	.	.	.	.	.	.	.	.	.	.	.	.	.	.	.	.	.	.	.	.	.	.	.	.	.	.	.	.	.	.	.	.	.	.	.	.	.	.		.
.	.	.	.	.	.	.	.	.	.	.	.	.	.	.	.	.	.	.	.	.	.	.	.	.	.	.	.	.	.	.	.	.	.	.	.	.	.	.		.
.	.	.	.	.	.	.	.	.	.	.	.	.	.	.	.	.	.	.	.	.	.	.	.	.	.	.	.	.	.	.	.	.	.	.	.	.	.	.		.
.	.	.	.	.	.	.	.	.	.	.	.	.	.	.	.	.	.	.	.	.	.	.	.	.	.	.	.	.	.	.	.	.	.	.	.	.	.	.		.
.	.	.	.	.	.	.	.	.	.	.	.	.	.	.	.	.	.	.	.	.	.	.	.	.	.	.	.	.	.	.	.	.	.	.	.	.	.	.		.
.	.	.	.	.	.	.	.	.	.	.	.	.	.	.	.	.	.	.	.	.	.	.	.	.	.	.	.	.	.	.	.	.	.	.	.	.	.	.		.
.	.	.	.	.	.	.	.	.	.	.	.	.	.	.	.	.	.	.	.	.	.	.	.	.	.	.	.	.	.	.	.	.	.	.	.	.	.	.		.
.	.	.	.	.	.	.	.	.	.	.	.	.	.	.	.	.	.	.	.	.	.	.	.	.	.	.	.	.	.	.	.	.	.	.	.	.	.	.		.
.	.	.	.	.	.	.	.	.	.	.	.	.	.	.	.	.	.	.	.	.	.	.	.	.	.	.	.	.	.	.	.	.	.	.	.	.	.	.		.
.	.	.	.	.	.	.	.	.	.	.	.	.	.	.	.	.	.	.	.	.	.	.	.	.	.	.	.	.	.	.	.	.	.	.	.	.	.	.		.
.	.	.	.	.	.	.	.	.	.	.	.	.	.	.	.	.	.	.	.	.	.	.	.	.	.	.	.	.	.	.	.	.	.	.	.	.	.	.		.
.	.	.	.	.	.	.	.	.	.	.	.	.	.	.	.	.	.	.	.	.	.	.	.	.	.	.	.	.	.	.	.	.	.	.	.	.	.	.		.
.	.	.	.	.	.	.	.	.	.	.	.	.	.	.	.	.	.	.	.	.	.	.	.	.	.	.	.	.	.	.	.	.	.	.	.	.	.	.		.
.	.	.	.	.	.	.	.	.	.	.	.	.	.	.	.	.	.	.	.	.	.	.	.	.	.	.	.	.	.	.	.	.	.	.	.	.	.	.		.
.	.	.	.	.	.	.	.	.	.	.	.	.	.	.	.	.	.	.	.	.	.	.	.	.	.	.	.	.	.	.	.	.	.	.	.	.	.	.		.
.	.	.	.	.	.	.	.	.	.	.	.	.	.	.	.	.	.	.	.	.	.	.	.	.	.	.	.	.	.	.	.	.	.	.	.	.	.	.		.
.	.	.	.	.	.	.	.	.	.	.	.	.	.	.	.	.	.	.	.	.	.	.	.	.	.	.	.	.	.	.	.	.	.	.	.	.	.	.		.
.	.	.	.	.	.	.	.	.	.	.	.	.	.	.	.	.	.	.	.	.	.	.	.	.	.	.	.	.	.	.	.	.	.	.	.	.	.	.		.
.	.	.	.	.	.	.	.	.	.	.	.	.	.	.	.	.	.	.	.	.	.	.	.	.	.	.	.	.	.	.	.	.	.	.	.	.	.	.		.
.	.	.	.	.	.	.	.	.	.	.	.	.	.	.	.	.	.	.	.	.	.	.	.	.	.	.	.	.	.	.	.	.	.	.	.	.	.	.		.
.	.	.	.	.	.	.	.	.	.	.	.	.	.	.	.	.	.	.	.	.	.	.	.	.	.	.	.	.	.	.	.	.	.	.	.	.	.	.		.
.	.	.	.	.	.	.	.	.	.	.	.	.	.	.	.	.	.	.	.	.	.	.	.	.	.	.	.	.	.	.	.	.	.	.	.	.	.	.		.
.	.	.	.	.	.	.	.	.	.	.	.	.	.	.	.	.	.	.	.	.	.	.	.	.	.	.	.	.	.	.	.	.	.	.	.	.	.	.		.
.	.	.	.	.	.	.	.	.	.	.	.	.	.	.	.	.	.	.	.	.	.	.	.	.	.	.	.	.	.	.	.	.	.	.	.	.	.	.		.
.	.	.	.	.	.	.	.	.	.	.	.	.	.	.	.	.	.	.	.	.	.	.	.	.	.	.	.	.	.	.	.	.	.	.	.	.	.	.		.
.	.	.	.	.	.	.	.	.	.	.	.	.	.	.	.	.	.	.	.	.	.	.	.	.	.	.	.	.	.	.	.	.	.	.	.	.	.	.		.
.	.	.	.	.	.	.	.	.	.	.	.	.	.	.	.	.	.	.	.	.	.	.	.	.	.	.	.	.	.	.	.	.	.	.	.	.	.	.		.
.	.	.	.	.	.	.	.	.	.	.	.	.	.	.	.	.	.	.	.	.	.	.	.	.	.	.	.	.	.	.	.	.	.	.	.	.	.	.		.
.	.	.	.	.	.	.	.	.	.	.	.	.	.	.	.	.	.	.	.	.	.	.	.	.	.	.	.	.	.	.	.	.	.	.	.	.	.	.		.
.	.	.	.	.	.	.	.	.	.	.	.	.	.	.	.	.	.	.	.	.	.	.	.	.	.	.	.	.	.	.	.	.	.	.	.	.	.	.		.
.	.	.	.	.	.	.	.	.	.	.	.	.	.	.	.	.	.	.	.	.	.	.	.	.	.	.	.	.	.	.	.	.	.	.	.	.	.	.		.
.	.	.	.	.	.	.	.	.	.	.	.	.	.	.	.	.	.	.	.	.	.	.	.	.	.	.	.	.	.	.	.	.	.	.	.	.	.	.		.
.	.	.	.	.	.	.	.	.	.	.	.	.	.	.	.	.	.	.	.	.	.	.	.	.	.	.	.	.	.	.	.	.	.	.	.	.	.	.		.
.	.	.	.	.	.	.	.	.	.	.	.	.	.	.	.	.	.	.	.	.	.	.	.	.	.	.	.	.	.	.	.	.	.	.	.	.	.	.		.
.	.	.	.	.	.	.	.	.	.	.	.	.	.	.	.	.	.	.	.	.	.	.	.	.	.	.	.	.	.	.	.	.	.	.	.	.	.	.		.
.	.	.	.	.	.	.	.	.	.	.	.	.	.	.	.	.	.	.	.	.	.	.	.	.	.	.	.	.	.	.	.	.	.	.	.	.	.	.		.
.	.	.	.	.	.	.	.	.	.	.	.	.	.	.	.	.	.	.	.	.	.	.	.	.	.	.	.	.	.	.	.	.	.	.	.	.	.	.		.
.	.	.	.	.	.	.	.	.	.	.	.	.	.	.	.	.	.	.	.	.	.	.	.	.	.	.	.	.	.	.	.	.	.	.	.	.	.	.		.
.	.	.	.	.	.	.	.	.	.	.	.	.	.	.	.	.	.	.	.	.	.	.	.	.	.	.	.	.	.	.	.	.	.	.	.	.	.	.		.
.	.	.	.	.	.	.	.	.	.	.	.	.	.	.	.	.	.	.	.	.	.	.	.	.	.	.	.	.	.	.	.	.	.	.	.	.	.	.		.
.	.	.	.	.	.	.	.	.	.	.	.	.	.	.	.	.	.	.	.	.	.	.	.	.	.	.	.	.	.	.	.	.	.	.	.	.	.	.		.
.	.	.	.	.	.	.	.	.	.	.	.	.	.	.	.	.	.	.	.	.	.	.	.	.	.	.	.	.	.	.	.	.	.	.	.	.	.	.		.
.	.	.	.	.	.	.	.	.	.	.	.	.	.	.	.	.	.	.	.	.	.	.	.	.	.	.	.	.	.	.	.	.	.	.	.	.	.	.		.
.	.	.	.	.	.	.	.	.	.	.	.	.	.	.	.	.	.	.	.	.	.	.	.	.	.	.	.	.	.	.	.	.	.	.	.	.	.	.		.
.	.	.	.	.	.	.	.	.	.	.	.	.	.	.	.	.	.	.	.	.	.	.	.	.	.	.	.	.	.	.	.	.	.	.	.	.	.	.		.
.	.	.	.	.	.	.	.	.	.	.	.	.	.	.	.	.	.	.	.	.	.	.	.	.	.	.	.	.	.	.	.	.	.	.	.	.	.	.		.
.	.	.	.	.	.	.	.	.	.	.	.	.	.	.	.	.	.	.	.	.	.	.	.	.	.	.	.	.	.	.	.	.	.	.	.	.	.	.		.
.	.	.	.	.	.	.	.	.	.	.	.	.	.	.	.	.	.	.	.	.	.	.	.	.	.	.	.	.	.	.	.	.	.	.	.	.	.	.		.
.	.	.	.	.	.	.	.	.	.	.	.	.	.	.	.	.	.	.	.	.	.	.	.	.	.	.	.	.	.	.	.	.	.	.	.	.	.	.		.
.	.	.	.	.	.	.	.	.	.	.	.	.	.	.	.	.	.	.	.	.	.	.	.	.	.	.	.	.	.	.	.	.	.	.	.	.	.	.		.
.	.	.	.	.	.	.	.	.	.	.	.	.	.	.	.	.	.	.	.	.	.	.	.	.	.	.	.	.	.	.	.	.	.	.	.	.	.	.		.
.	.	.	.	.	.	.	.	.	.	.	.	.	.	.	.	.	.	.	.	.	.	.	.	.	.	.	.	.	.	.	.	.	.	.	.	.	.	.		.
.	.	.	.	.	.	.	.	.	.	.	.	.	.	.	.	.	.	.	.	.	.	.	.	.	.	.	.	.	.	.	.	.	.	.	.	.	.	.		.
.	.	.	.	.	.	.	.	.	.	.	.	.	.	.	.	.	.	.	.	.	.	.	.	.	.	.	.	.	.	.	.	.	.	.	.	.	.	.		.
.	.	.	.	.	.	.	.	.	.	.	.	.	.	.	.	.	.	.	.	.	.	.	.	.	.	.	.	.	.	.	.	.	.	.	.	.	.	.		.
.	.	.	.	.	.	.	.	.	.	.	.	.	.	.	.	.	.	.	.	.	.	.	.	.	.	.	.	.	.	.	.	.	.	.	.	.	.	.		.
.	.	.	.	.	.	.	.	.	.	.	.	.	.	.	.	.	.	.	.	.	.	.	.	.	.	.	.	.	.	.	.	.	.	.	.	.	.	.		.
.	.	.	.	.	.	.	.	.	.	.	.	.	.	.	.	.	.	.	.	.	.	.	.	.	.	.	.	.	.	.	.	.	.	.	.	.	.	.		.
.	.	.	.	.	.	.	.	.	.	.	.	.	.	.	.	.	.	.	.	.	.	.	.	.	.	.	.	.	.	.	.	.	.	.	.	.	.	.		.
.	.	.	.	.	.	.	.	.	.	.	.	.	.	.	.	.	.	.	.	.	.	.	.	.	.	.	.	.	.	.	.	.	.	.	.	.	.	.		.
.	.	.	.	.	.	.	.	.	.	.	.	.	.	.	.	.	.	.	.	.	.	.	.	.	.	.	.	.	.	.	.	.	.	.	.	.	.	.		.
.	.	.	.	.	.	.	.	.	.	.	.	.	.	.	.	.	.	.	.	.	.	.	.	.	.	.	.	.	.	.	.	.	.	.	.	.	.	.		.
.	.	.	.	.	.	.	.	.	.	.	.	.	.	.	.	.	.	.	.	.	.	.	.	.	.	.	.	.	.	.	.	.	.	.	.	.	.	.		.
.	.	.	.	.	.	.	.	.	.	.	.	.	.	.	.	.	.	.	.	.	.	.	.	.	.	.	.	.	.	.	.	.	.	.	.	.	.	.		.
.	.	.	.	.	.	.	.	.	.	.	.	.	.	.	.	.	.	.	.	.	.	.	.	.	.	.	.	.	.	.	.	.	.	.	.	.	.	.		.
.	.	.	.	.	.	.	.	.	.	.	.	.	.	.	.	.	.	.	.	.	.	.	.	.	.	.	.	.	.	.	.	.	.	.	.	.	.	.		.
.	.	.	.	.	.	.	.	.	.	.	.	.	.	.	.	.	.	.	.	.	.	.	.	.	.	.	.	.	.	.	.	.	.	.	.	.	.	.		.
.	.	.	.	.	.	.	.	.	.	.	.	.	.	.	.	.	.	.	.	.	.	.	.	.	.	.	.	.	.	.	.	.	.	.	.	.	.	.		.
.	.	.	.	.	.	.	.	.	.	.	.	.	.	.	.	.	.	.	.	.	.	.	.	.	.	.	.	.	.	.	.	.	.	.	.	.	.	.		.
.	.	.	.	.	.	.	.	.	.	.	.	.	.	.	.	.	.	.	.	.	.	.	.	.	.	.	.	.	.	.	.	.	.	.	.	.	.	.		.
.	.	.	.	.	.	.	.	.	.	.	.	.	.	.	.	.	.	.	.	.	.	.	.	.	.	.	.	.	.	.	.	.	.	.	.	.	.	.		.
.	.	.	.	.	.	.	.	.	.	.	.	.	.	.	.	.	.	.	.	.	.	.	.	.	.	.	.	.	.	.	.	.	.	.	.	.	.	.		.
.	.	.	.	.	.	.	.	.	.	.	.	.	.	.	.	.	.	.	.	.	.	.	.	.	.	.	.	.	.	.	.	.	.	.	.	.	.	.		.
.	.	.	.	.	.	.	.	.	.	.	.	.	.	.	.	.	.	.	.	.	.	.	.	.	.	.	.	.	.	.	.	.	.	.	.	.	.	.		.
.	.	.	.	.	.	.	.	.	.	.	.	.	.	.	.	.	.	.	.	.	.	.	.	.	.	.	.	.	.	.	.	.	.	.	.	.	.	.		.
.	.	.	.	.	.	.	.	.	.	.	.	.	.	.	.	.	.	.	.	.	.	.	.	.	.	.	.	.	.	.	.	.	.	.	.	.	.	.		.
.	.	.	.	.	.	.	.	.	.	.	.	.	.	.	.	.	.	.	.	.	.	.	.	.	.	.	.	.	.	.	.	.	.	.	.	.	.	.		.
.	.	.	.	.	.	.	.	.	.	.	.	.	.	.	.	.	.	.	.	.	.	.	.	.	.	.	.	.	.	.	.	.	.	.	.	.	.	.		.
.	.	.	.	.	.	.	.	.	.	.	.	.	.	.	.	.	.	.	.	.	.	.	.	.	.	.	.	.	.	.	.	.	.	.	.	.	.	.		.
.	.	.	.	.	.	.	.	.	.	.	.	.	.	.	.	.	.	.	.	.	.	.	.	.	.	.	.	.	.	.	.	.	.	.	.	.	.	.		.
.	.	.	.	.	.	.	.	.	.	.	.	.	.	.	.	.	.	.	.	.	.	.	.	.	.	.	.	.	.	.	.	.	.	.	.	.	.	.		.
.	.	.	.	.	.	.	.	.	.	.	.	.	.	.	.	.	.	.	.	.	.	.	.	.	.	.	.	.	.	.	.	.	.	.	.	.	.	.		.
.	.	.	.	.	.	.	.	.	.	.	.	.	.	.	.	.	.	.	.	.	.	.	.	.	.	.	.	.	.	.	.	.	.	.	.	.	.	.		.
.	.	.	.	.	.	.	.	.	.	.	.	.	.	.	.	.	.	.	.	.	.	.	.	.	.	.	.	.	.	.	.	.	.	.	.	.	.	.		.
.	.	.	.	.	.	.	.	.	.	.	.	.	.	.	.	.	.	.	.	.	.	.	.	.	.	.	.	.	.	.	.	.	.	.	.	.	.	.		.
.	.	.	.	.	.	.	.	.	.	.	.	.	.	.	.	.	.	.	.	.	.	.	.	.	.	.	.	.	.	.	.	.	.	.	.	.	.	.		.
.	.	.	.	.	.	.	.	.	.	.	.	.	.	.	.	.	.	.	.	.	.	.	.	.	.	.	.	.	.	.	.	.	.	.	.	.	.	.		.
.	.	.	.	.	.	.	.	.	.	.	.	.	.	.	.	.	.	.	.	.	.	.	.	.	.	.	.	.	.	.	.	.	.	.	.	.	.	.		.
.	.	.	.	.	.	.	.	.	.	.	.	.	.	.	.	.	.	.	.	.	.	.	.	.	.	.	.	.	.	.	.	.	.	.	.	.	.	.		.
.	.	.	.	.	.	.	.	.	.	.	.	.	.	.	.	.	.	.	.	.	.	.	.	.	.	.	.	.	.	.	.	.	.	.	.	.	.	.		.
.	.	.	.	.	.	.	.	.	.	.	.	.	.	.	.	.	.	.	.	.	.	.	.	.	.	.	.	.	.	.	.	.	.	.	.	.	.	.		.
.	.	.	.	.	.	.	.	.	.	.	.	.	.	.	.	.	.	.	.	.	.	.	.	.	.	.	.	.	.	.	.	.	.	.	.	.	.	.		.
.	.	.	.	.	.	.	.	.	.	.	.	.	.	.	.	.	.	.	.	.	.	.	.	.	.	.	.	.	.	.	.	.	.	.	.	.	.	.		.
.	.	.	.	.	.	.	.	.	.	.	.	.	.	.	.	.	.	.	.	.	.	.	.	.	.	.	.	.	.	.	.	.	.	.	.	.	.	.		.
.	.	.	.	.	.	.	.	.	.	.	.	.	.	.	.	.	.	.	.	.	.	.	.	.	.	.	.	.	.	.	.	.	.	.	.	.	.	.		.
.	.	.	.	.	.	.	.	.	.	.	.	.	.	.	.	.	.	.	.	.	.	.	.	.	.	.	.	.	.	.	.	.	.	.	.	.	.	.		.
.	.	.	.	.	.	.	.	.	.	.	.	.	.	.	.	.	.	.	.	.	.	.	.	.	.	.	.	.	.	.	.	.	.	.	.	.	.	.		.
.	.	.	.	.	.	.	.	.	.	.	.	.	.	.	.	.	.	.	.	.	.	.	.	.	.	.	.	.	.	.	.	.	.	.	.	.	.	.		.
.	.	.	.	.	.	.	.	.	.	.	.	.	.	.	.	.	.	.	.	.	.	.	.	.	.	.	.	.	.	.	.	.	.	.	.	.	.	.		.
.	.	.	.	.	.	.	.	.	.	.	.	.	.	.	.	.	.	.	.	.	.	.	.	.	.	.	.	.	.	.	.	.	.	.	.	.	.	.		.
.	.	.	.	.	.	.	.	.	.	.	.	.	.	.	.	.	.	.	.	.	.	.	.	.	.	.	.	.	.	.	.	.	.	.	.	.	.	.		.
.	.	.	.	.	.	.	.	.	.	.	.	.	.	.	.	.	.	.	.	.	.	.	.	.	.	.	.	.	.	.	.	.	.	.	.	.	.	.		.
.	.	.	.	.	.	.	.	.	.	.	.	.	.	.	.	.	.	.	.	.	.	.	.	.	.	.	.	.	.	.	.	.	.	.	.	.	.	.		.
.	.	.	.	.	.	.	.	.	.	.	.	.	.	.	.	.	.	.	.	.	.	.	.	.	.	.	.	.	.	.	.	.	.	.	.	.	.	.		.
.	.	.	.	.	.	.	.	.	.	.	.	.	.	.	.	.	.	.	.	.	.	.	.	.	.	.	.	.	.	.	.	.	.	.	.	.	.	.		.
.	.	.	.	.	.	.	.	.	.	.	.	.	.	.	.	.	.	.	.	.	.	.	.	.	.	.	.	.	.	.	.	.	.	.	.	.	.	.		.
.	.	.	.	.	.	.	.	.	.	.	.	.	.	.	.	.	.	.	.	.	.	.	.	.	.	.	.	.	.	.	.	.	.	.	.	.	.	.		.
.	.	.	.	.	.	.	.	.	.	.	.	.	.	.	.	.	.	.	.	.	.	.	.	.	.	.	.	.	.	.	.	.	.	.	.	.	.	.		.
.	.	.	.	.	.	.	.	.	.	.	.	.	.	.	.	.	.	.	.	.	.	.	.	.	.	.	.	.	.	.	.	.	.	.	.	.	.	.		.
.	.	.	.	.	.	.	.	.	.	.	.	.	.	.	.	.	.	.	.	.	.	.	.	.	.	.	.	.	.	.	.	.	.	.	.	.	.	.		.
.	.	.	.	.	.	.	.	.	.	.	.	.	.	.	.	.	.	.	.	.	.	.	.	.	.	.	.	.	.	.	.	.	.	.	.	.	.	.		.
.	.	.	.	.	.	.	.	.	.	.	.	.	.	.	.	.	.	.	.	.	.	.	.	.	.	.	.	.	.	.	.	.	.	.	.	.	.	.		.
.	.	.	.	.	.	.	.	.	.	.	.	.	.	.	.	.	.	.	.	.	.	.	.	.	.	.	.	.	.	.	.	.	.	.	.	.	.	.		.
.	.	.	.	.	.	.	.	.	.	.	.	.	.	.	.	.	.	.	.	.	.	.	.	.	.	.	.	.	.	.	.	.	.	.	.	.	.	.		.
.	.	.	.	.	.	.	.	.	.	.	.	.	.	.	.	.	.	.	.	.	.	.	.	.	.	.	.	.	.	.	.	.	.	.	.	.	.	.		.
.	.	.	.	.	.	.	.	.	.	.	.	.	.	.	.	.	.	.	.	.	.	.	.	.	.	.	.	.	.	.	.	.	.	.	.	.	.	.		.
.	.	.	.	.	.	.	.	.	.	.	.	.	.	.	.	.	.	.	.	.	.	.	.	.	.	.	.	.	.	.	.	.	.	.	.	.	.	.		.
.	.	.	.	.	.	.	.	.	.	.	.	.	.	.	.	.	.	.	.	.	.	.	.	.	.	.	.	.	.	.	.	.	.	.	.	.	.	.		.
.	.	.	.	.	.	.	.	.	.	.	.	.	.	.	.	.	.	.	.	.	.	.	.	.	.	.	.	.	.	.	.	.	.	.	.	.	.	.		.
.	.	.	.	.	.	.	.	.	.	.	.	.	.	.	.	.	.	.	.	.	.	.	.	.	.	.	.	.	.	.	.	.	.	.	.	.	.	.		.
.	.	.	.	.	.	.	.	.	.	.	.	.	.	.	.	.	.	.	.	.	.	.	.	.	.	.	.	.	.	.	.	.	.	.	.	.	.	.		.
.	.	.	.	.	.	.	.	.	.	.	.	.	.	.	.	.	.	.	.	.	.	.	.	.	.	.	.	.	.	.	.	.	.	.	.	.	.	.		.
.	.	.	.	.	.	.	.	.	.	.	.	.	.	.	.	.	.	.	.	.	.	.	.	.	.	.	.	.	.	.	.	.	.	.	.	.	.	.		.
.	.	.	.	.	.	.	.	.	.	.	.	.	.	.	.	.	.	.	.	.	.	.	.	.	.	.	.	.	.	.	.	.	.	.	.	.	.	.		.
.	.	.	.	.	.	.	.	.	.	.	.	.	.	.	.	.	.	.	.	.	.	.	.	.	.	.	.	.	.	.	.	.	.	.	.	.	.	.		.
.	.	.	.	.	.	.	.	.	.	.	.	.	.	.	.	.	.	.	.	.	.	.	.	.	.	.	.	.	.	.	.	.	.	.	.	.	.	.		.
.	.	.	.	.	.	.	.	.	.	.	.	.	.	.	.	.	.	.	.	.	.	.	.	.	.	.	.	.	.	.	.	.	.	.	.	.	.	.		.
.	.	.	.	.	.	.	.	.	.	.	.	.	.	.	.	.	.	.	.	.	.	.	.	.	.	.	.	.	.	.	.	.	.	.	.	.	.	.		.
.	.	.	.	.	.	.	.	.	.	.	.	.	.	.	.	.	.	.	.	.	.	.	.	.	.	.	.	.	.	.	.	.	.	.	.	.	.	.		.
.	.	.	.	.	.	.	.	.	.	.	.	.	.	.	.	.	.	.	.	.	.	.	.	.	.	.	.	.	.	.	.	.	.	.	.	.	.	.		.
.	.	.	.	.	.	.	.	.	.	.	.	.	.	.	.	.	.	.	.	.	.	.	.	.	.	.	.	.	.	.	.	.	.	.	.	.	.	.		.
.	.	.	.	.	.	.	.	.	.	.	.	.	.	.	.	.	.	.	.	.	.	.	.	.	.	.	.	.	.	.	.	.	.	.	.	.	.	.		.
.	.	.	.	.	.	.	.	.	.	.	.	.	.	.	.	.	.	.	.	.	.	.	.	.	.	.	.	.	.	.	.	.	.	.	.	.	.	.		.
.	.	.	.	.	.	.	.	.	.	.	.	.	.	.	.	.	.	.	.	.	.	.	.	.	.	.	.	.	.	.	.	.	.	.	.	.	.	.		.
.	.	.	.	.	.	.	.	.	.	.	.	.	.	.	.	.	.	.	.	.	.	.	.	.	.	.	.	.	.	.	.	.	.	.	.	.	.	.		.
.	.	.	.	.	.	.	.	.	.	.	.	.	.	.	.	.	.	.	.	.	.	.	.	.	.	.	.	.	.	.	.	.	.	.	.	.	.	.		.
.	.	.	.	.	.	.	.	.	.	.	.	.	.	.	.	.	.	.	.	.	.	.	.	.	.	.	.	.	.	.	.	.	.	.	.	.	.	.		.
.	.	.	.	.	.	.	.	.	.	.	.	.	.	.	.	.	.	.	.	.	.	.	.	.	.	.	.	.	.	.	.	.	.	.	.	.	.	.		.
.	.	.	.	.	.	.	.	.	.	.	.	.	.	.	.	.	.	.	.	.	.	.	.	.	.	.	.	.	.	.	.	.	.	.	.	.	.	.		.
.	.	.	.	.	.	.	.	.	.	.	.	.	.	.	.	.	.	.	.	.	.	.	.	.	.	.	.	.	.	.	.	.	.	.	.	.	.	.		.
.	.	.	.	.	.	.	.	.	.	.	.	.	.	.	.	.	.	.	.	.	.	.	.	.	.	.	.	.	.	.	.	.	.	.	.	.	.	.		.
.	.	.	.	.	.	.	.	.	.	.	.	.	.	.	.	.	.	.	.	.	.	.	.	.	.	.	.	.	.	.	.	.	.	.	.	.	.	.		.
.	.	.	.	.	.	.	.	.	.	.	.	.	.	.	.	.	.	.	.	.	.	.	.	.	.	.	.	.	.	.	.	.	.	.	.	.	.	.		.
.	.	.	.	.	.	.	.	.	.	.	.	.	.	.	.	.	.	.	.	.	.	.	.	.	.	.	.	.	.	.	.	.	.	.	.	.	.	.		.
.	.	.	.	.	.	.	.	.	.	.	.	.	.	.	.	.	.	.	.	.	.	.	.	.	.	.	.	.	.	.	.	.	.	.	.	.	.	.		.
.	.	.	.	.	.	.	.	.	.	.	.	.	.	.	.	.	.	.	.	.	.	.	.	.	.	.	.	.	.	.	.	.	.	.	.	.	.	.		.
.	.	.	.	.	.	.	.	.	.	.	.	.	.	.	.	.	.	.	.	.	.	.	.	.	.	.	.	.	.	.	.	.	.	.	.	.	.	.		.
.	.	.	.	.	.	.	.	.	.	.	.	.	.	.	.	.	.	.	.	.	.	.	.	.	.	.	.	.	.	.	.	.	.	.	.	.	.	.		.
.	.	.	.	.	.	.	.	.	.	.	.	.	.	.	.	.	.	.	.	.	.	.	.	.	.	.	.	.	.	.	.	.	.	.	.	.	.	.		.
.	.	.	.	.	.	.	.	.	.	.	.	.	.	.	.	.	.	.	.	.	.	.	.	.	.	.	.	.	.	.	.	.	.	.	.	.	.	.		.
.	.	.	.	.	.	.	.	.	.	.	.	.	.	.	.	.	.	.	.	.	.	.	.	.	.	.	.	.	.	.	.	.	.	.	.	.	.	.		.
.	.	.	.	.	.	.	.	.	.	.	.	.	.	.	.	.	.	.	.	.	.	.	.	.	.	.	.	.	.	.	.	.	.	.	.	.	.	.		.
.	.	.	.	.	.	.	.	.	.	.	.	.	.	.	.	.	.	.	.	.	.	.	.	.	.	.	.	.	.	.	.	.	.	.	.	.	.	.		.
.	.	.	.	.	.	.	.	.	.	.	.	.	.	.	.	.	.	.	.	.	.	.	.	.	.	.	.	.	.	.	.	.	.	.	.	.	.	.		.
.	.	.	.	.	.	.	.	.	.	.	.	.	.	.	.	.	.	.	.	.	.	.	.	.	.	.	.	.	.	.	.	.	.	.	.	.	.	.		.
.	.	.	.	.	.	.	.	.	.	.	.	.	.	.	.	.	.	.	.	.	.	.	.	.	.	.	.	.	.	.	.	.	.	.	.	.	.	.		.
.	.	.	.	.	.	.	.	.	.	.	.	.	.	.	.	.	.	.	.	.	.	.	.	.	.	.	.	.	.	.	.	.	.	.	.	.	.	.		.
.	.	.	.	.	.	.	.	.	.	.	.	.	.	.	.	.	.	.	.	.	.	.	.	.	.	.	.	.	.	.	.	.	.	.	.	.	.	.		.
.	.	.	.	.	.	.	.	.	.	.	.	.	.	.	.	.	.	.	.	.	.	.	.	.	.	.	.	.	.	.	.	.	.	.	.	.	.	.		.
.	.	.	.	.	.	.	.	.	.	.	.	.	.	.	.	.	.	.	.	.	.	.	.	.	.	.	.	.	.	.	.	.	.	.	.	.	.	.		.
.	.	.	.	.	.	.	.	.	.	.	.	.	.	.	.	.	.	.	.	.	.	.	.	.	.	.	.	.	.	.	.	.	.	.	.	.	.	.		.
.	.	.	.	.	.	.	.	.	.	.	.	.	.	.	.	.	.	.	.	.	.	.	.	.	.	.	.	.	.	.	.	.	.	.	.	.	.	.		.
.	.	.	.	.	.	.	.	.	.	.	.	.	.	.	.	.	.	.	.	.	.	.	.	.	.	.	.	.	.	.	.	.	.	.	.	.	.	.		.
.	.	.	.	.	.	.	.	.	.	.	.	.	.	.	.	.	.	.	.	.	.	.	.	.	.	.	.	.	.	.	.	.	.	.	.	.	.	.		.
.	.	.	.	.	.	.	.	.	.	.	.	.	.	.	.	.	.	.	.	.	.	.	.	.	.	.	.	.	.	.	.	.	.	.	.	.	.	.		.
.	.	.	.	.	.	.	.	.	.	.	.	.	.	.	.	.	.	.	.	.	.	.	.	.	.	.	.	.	.	.	.	.	.	.	.	.	.	.		.
.	.	.	.	.	.	.	.	.	.	.	.	.	.	.	.	.	.	.	.	.	.	.	.	.	.	.	.	.	.	.	.	.	.	.	.	.	.	.		.
.	.	.	.	.	.	.	.	.	.	.	.	.	.	.	.	.	.	.	.	.	.	.	.	.	.	.	.	.	.	.	.	.	.	.	.	.	.	.		.
.	.	.	.	.	.	.	.	.	.	.	.	.	.	.	.	.	.	.	.	.	.	.	.	.	.	.	.	.	.	.	.	.	.	.	.	.	.	.		.
.	.	.	.	.	.	.	.	.	.	.	.	.	.	.	.	.	.	.	.	.	.	.	.	.	.	.	.	.	.	.	.	.	.	.	.	.	.	.		.
.	.	.	.	.	.	.	.	.	.	.	.	.	.	.	.	.	.	.	.	.	.	.	.	.	.	.	.	.	.	.	.	.	.	.	.	.	.	.		.
.	.	.	.	.	.	.	.	.	.	.	.	.	.	.	.	.	.	.	.	.	.	.	.	.	.	.	.	.	.	.	.	.	.	.	.	.	.	.		.
.	.	.	.	.	.	.	.	.	.	.	.	.	.	.	.	.	.	.	.	.	.	.	.	.	.	.	.	.	.	.	.	.	.	.	.	.	.	.		.
.	.	.	.	.	.	.	.	.	.	.	.	.	.	.	.	.	.	.	.	.	.	.	.	.	.	.	.	.	.	.	.	.	.	.	.	.	.	.		.
.	.	.	.	.	.	.	.	.	.	.	.	.	.	.	.	.	.	.	.	.	.	.	.	.	.	.	.	.	.	.	.	.	.	.	.	.	.	.		.
.	.	.	.	.	.	.	.	.	.	.	.	.	.	.	.	.	.	.	.	.	.	.	.	.	.	.	.	.	.	.	.	.	.	.	.	.	.	.		.
.	.	.	.	.	.	.	.	.	.	.	.	.	.	.	.	.	.	.	.	.	.	.	.	.	.	.	.	.	.	.	.	.	.	.	.	.	.	.		.
.	.	.	.	.	.	.	.	.	.	.	.	.	.	.	.	.	.	.	.	.	.	.	.	.	.	.	.	.	.	.	.	.	.	.	.	.	.	.		.
.	.	.	.	.	.	.	.	.	.	.	.	.	.	.	.	.	.	.	.	.	.	.	.	.	.	.	.	.	.	.	.	.	.	.	.	.	.	.		.
.	.	.	.	.	.	.	.	.	.	.	.	.	.	.	.	.	.	.	.	.	.	.	.	.	.	.	.	.	.	.	.	.	.	.	.	.	.	.		.
.	.	.	.	.	.	.	.	.	.	.	.	.	.	.	.	.	.	.	.	.	.	.	.	.	.	.	.	.	.	.	.	.	.	.	.	.	.	.		.
.	.	.	.	.	.	.	.	.	.	.	.	.	.	.	.	.	.	.	.	.	.	.	.	.	.	.	.	.	.	.	.	.	.	.	.	.	.	.		.
.	.	.	.	.	.	.	.	.	.	.	.	.	.	.	.	.	.	.	.	.	.	.	.	.	.	.	.	.	.	.	.	.	.	.	.	.	.	.		.
.	.	.	.	.	.	.	.	.	.	.	.	.	.	.	.	.	.	.	.	.	.	.	.	.	.	.	.	.	.	.	.	.	.	.	.	.	.	.		.
.	.	.	.	.	.	.	.	.	.	.	.	.	.	.	.	.	.	.	.	.	.	.	.	.	.	.	.	.	.	.	.	.	.	.	.	.	.	.		.
.	.	.	.	.	.	.	.	.	.	.	.	.	.	.	.	.	.	.	.	.	.	.	.	.	.	.	.	.	.	.	.	.	.	.	.	.	.	.		.
.	.	.	.	.	.	.	.	.	.	.	.	.	.	.	.	.	.	.	.	.	.	.	.	.	.	.	.	.	.	.	.	.	.	.	.	.	.	.		.
.	.	.	.	.	.	.	.	.	.	.	.	.	.	.	.	.	.	.	.	.	.	.	.	.	.	.	.	.	.	.	.	.	.	.	.	.	.	.		.
.	.	.	.	.	.	.	.	.	.	.	.	.	.	.	.	.	.	.	.	.	.	.	.	.	.	.	.	.	.	.	.	.	.	.	.	.	.	.		.
.	.	.	.	.	.	.	.	.	.	.	.	.	.	.	.	.	.	.	.	.	.	.	.	.	.	.	.	.	.	.	.	.	.	.	.	.	.	.		.
.	.	.	.	.	.	.	.	.	.	.	.	.	.	.	.	.	.	.	.	.	.	.	.	.	.	.	.	.	.	.	.	.	.	.	.	.	.	.		.
.	.	.	.	.	.	.	.	.	.	.	.	.	.	.	.	.	.	.	.	.	.	.	.	.	.	.	.	.	.	.	.	.	.	.	.	.	.	.		.
.	.	.	.	.	.	.	.	.	.	.	.	.	.	.	.	.	.	.	.	.	.	.	.	.	.	.	.	.	.	.	.	.	.	.	.	.	.	.		.
.	.	.	.	.	.	.	.	.	.	.	.	.	.	.	.	.	.	.	.	.	.	.	.	.	.	.	.	.	.	.	.	.	.	.	.	.	.	.		.
.	.	.	.	.	.	.	.	.	.	.	.	.	.	.	.	.	.	.	.	.	.	.	.	.	.	.	.	.	.	.	.	.	.	.	.	.	.	.		.
.	.	.	.	.	.	.	.	.	.	.	.	.	.	.	.	.	.	.	.	.	.	.	.	.	.	.	.	.	.	.	.	.	.	.	.	.	.	.		.
.	.	.	.	.	.	.	.	.	.	.	.	.	.	.	.	.	.	.	.	.	.	.	.	.	.	.	.	.	.	.	.	.	.	.	.	.	.	.		.
.	.	.	.	.	.	.	.	.	.	.	.	.	.	.	.	.	.	.	.	.	.	.	.	.	.	.	.	.	.	.	.	.	.	.	.	.	.	.		.
.	.	.	.	.	.	.	.	.	.	.	.	.	.	.	.	.	.	.	.	.	.	.	.	.	.	.	.	.	.	.	.	.	.	.	.	.	.	.		.
.	.	.	.	.	.	.	.	.	.	.	.	.	.	.	.	.	.	.	.	.	.	.	.	.	.	.	.	.	.	.	.	.	.	.	.	.	.	.		.
.	.	.	.	.	.	.	.	.	.	.	.	.	.	.	.	.	.	.	.	.	.	.	.	.	.	.	.	.	.	.	.	.	.	.	.	.	.	.		.
.	.	.	.	.	.	.	.	.	.	.	.	.	.	.	.	.	.	.	.	.	.	.	.	.	.	.	.	.	.	.	.	.	.	.	.	.	.	.		.
.	.	.	.	.	.	.	.	.	.	.	.	.	.	.	.	.	.	.	.	.	.	.	.	.	.	.	.	.	.	.	.	.	.	.	.	.	.	.		.
.	.	.	.	.	.	.	.	.	.	.	.	.	.	.	.	.	.	.	.	.	.	.	.	.	.	.	.	.	.	.	.	.	.	.	.	.	.	.		.
.	.	.	.	.	.	.	.	.	.	.	.	.	.	.	.	.	.	.	.	.	.	.	.	.	.	.	.	.	.	.	.	.	.	.	.	.	.	.		.
.	.	.	.	.	.	.	.	.	.	.	.	.	.	.	.	.	.	.	.	.	.	.	.	.	.	.	.	.	.	.	.	.	.	.	.	.	.	.		.
.	.	.	.	.	.	.	.	.	.	.	.	.	.	.	.	.	.	.	.	.	.	.	.	.	.	.	.	.	.	.	.	.	.	.	.	.	.	.		.
.	.	.	.	.	.	.	.	.	.	.	.	.	.	.	.	.	.	.	.	.	.	.	.	.	.	.	.	.	.	.	.	.	.	.	.	.	.	.		.
.	.	.	.	.	.	.	.	.	.	.	.	.	.	.	.	.	.	.	.	.	.	.	.	.	.	.	.	.	.	.	.	.	.	.	.	.	.	.		.
.	.	.	.	.	.	.	.	.	.	.	.	.	.	.	.	.	.	.	.	.	.	.	.	.	.	.	.	.	.	.	.	.	.	.	.	.	.	.		.
.	.	.	.	.	.	.	.	.	.	.	.	.	.	.	.	.	.	.	.	.	.	.	.	.	.	.	.	.	.	.	.	.	.	.	.	.	.	.		.
.	.	.	.	.	.	.	.	.	.	.	.	.	.	.	.	.	.	.	.	.	.	.	.	.	.	.	.	.	.	.	.	.	.	.	.	.	.	.		.
.	.	.	.	.	.	.	.	.	.	.	.	.	.	.	.	.	.	.	.	.	.	.	.	.	.	.	.	.	.	.	.	.	.	.	.	.	.	.		.
.	.	.	.	.	.	.	.	.	.	.	.	.	.	.	.	.	.	.	.	.	.	.	.	.	.	.	.	.	.	.	.	.	.	.	.	.	.	.		.
.	.	.	.	.	.	.	.	.	.	.	.	.	.	.	.	.	.	.	.	.	.	.	.	.	.	.	.	.	.	.	.	.	.	.	.	.	.	.		.
.	.	.	.	.	.	.	.	.	.	.	.	.	.	.	.	.	.	.	.	.	.	.	.	.	.	.	.	.	.	.	.	.	.	.	.	.	.	.		.
.	.	.	.	.	.	.	.	.	.	.	.	.	.	.	.	.	.	.	.	.	.	.	.	.	.	.	.	.	.	.	.	.	.	.	.	.	.	.		.
.	.	.	.	.	.	.	.	.	.	.	.	.	.	.	.	.	.	.	.	.	.	.	.	.	.	.	.	.	.	.	.	.	.	.	.	.	.	.		.
.	.	.	.	.	.	.	.	.	.	.	.	.	.	.	.	.	.	.	.	.	.	.	.	.	.	.	.	.	.	.	.	.	.	.	.	.	.	.		.
.	.	.	.	.	.	.	.	.	.	.	.	.	.	.	.	.	.	.	.	.	.	.	.	.	.	.	.	.	.	.	.	.	.	.	.	.	.	.		.
.	.	.	.	.	.	.	.	.	.	.	.	.	.	.	.	.	.	.	.	.	.	.	.	.	.	.	.	.	.	.	.	.	.	.	.	.	.	.		.
.	.	.	.	.	.	.	.	.	.	.	.	.	.	.	.	.	.	.	.	.	.	.	.	.	.	.	.	.	.	.	.	.	.	.	.	.	.	.		.
.	.	.	.	.	.	.	.	.	.	.	.	.	.	.	.	.	.	.	.	.	.	.	.	.	.	.	.	.	.	.	.	.	.	.	.	.	.	.		.
.	.	.	.	.	.	.	.	.	.	.	.	.	.	.	.	.	.	.	.	.	.	.	.	.	.	.	.	.	.	.	.	.	.	.	.	.	.	.		.
.	.	.	.	.	.	.	.	.	.	.	.	.	.	.	.	.	.	.	.	.	.	.	.	.	.	.	.	.	.	.	.	.	.	.	.	.	.	.		.
.	.	.	.	.	.	.	.	.	.	.	.	.	.	.	.	.	.	.	.	.	.	.	.	.	.	.	.	.	.	.	.	.	.	.	.	.	.	.		.
.	.	.	.	.	.	.	.	.	.	.	.	.	.	.	.	.	.	.	.	.	.	.	.	.	.	.	.	.	.	.	.	.	.	.	.	.	.	.		.
.	.	.	.	.	.	.	.	.	.	.	.	.	.	.	.	.	.	.	.	.	.	.	.	.	.	.	.	.	.	.	.	.	.	.	.	.	.	.		.
.	.	.	.	.	.	.	.	.	.	.	.	.	.	.	.	.	.	.	.	.	.	.	.	.	.	.	.	.	.	.	.	.	.	.	.	.	.	.		.
.	.	.	.	.	.	.	.	.	.	.	.	.	.	.	.	.	.	.	.	.	.	.	.	.	.	.	.	.	.	.	.	.	.	.	.	.	.	.		.
.	.	.	.	.	.	.	.	.	.	.	.	.	.	.	.	.	.	.	.	.	.	.	.	.	.	.	.	.	.	.	.	.	.	.	.	.	.	.		.
.	.	.	.	.	.	.	.	.	.	.	.	.	.	.	.	.	.	.	.	.	.	.	.	.	.	.	.	.	.	.	.	.	.	.	.	.	.	.		.
.	.	.	.	.	.	.	.	.	.	.	.	.	.	.	.	.	.	.	.	.	.	.	.	.	.	.	.	.	.	.	.	.	.	.	.	.	.	.		.
.	.	.	.	.	.	.	.	.	.	.	.	.	.	.	.	.	.	.	.	.	.	.	.	.	.	.	.	.	.	.	.	.	.	.	.	.	.	.		.
.	.	.	.	.	.	.	.	.	.	.	.	.	.	.	.	.	.	.	.	.	.	.	.	.	.	.	.	.	.	.	.	.	.	.	.	.	.	.		.
.	.	.	.	.	.	.	.	.	.	.	.	.	.	.	.	.	.	.	.	.	.	.	.	.	.	.	.	.	.	.	.	.	.	.	.	.	.	.		.
.	.	.	.	.	.	.	.	.	.	.	.	.	.	.	.	.	.	.	.	.	.	.	.	.	.	.	.	.	.	.	.	.	.	.	.	.	.	.		.
.	.	.	.	.	.	.	.	.	.	.	.	.	.	.	.	.	.	.	.	.	.	.	.	.	.	.	.	.	.	.	.	.	.	.	.	.	.	.		.
.	.	.	.	.	.	.	.	.	.	.	.	.	.	.	.	.	.	.	.	.	.	.	.	.	.	.	.	.	.	.	.	.	.	.	.	.	.	.		.
.	.	.	.	.	.	.	.	.	.	.	.	.	.	.	.	.	.	.	.	.	.	.	.	.	.	.	.	.	.	.	.	.	.	.	.	.	.	.		.
.	.	.	.	.	.	.	.	.	.	.	.	.	.	.	.	.	.	.	.	.	.	.	.	.	.	.	.	.	.	.	.	.	.	.	.	.	.	.		.
.	.	.	.	.	.	.	.	.	.	.	.	.	.	.	.	.	.	.	.	.	.	.	.	.	.	.	.	.	.	.	.	.	.	.	.	.	.	.		.
.	.	.	.	.	.	.	.	.	.	.	.	.	.	.	.	.	.	.	.	.	.	.	.	.	.	.	.	.	.	.	.	.	.	.	.	.	.	.		.
.	.	.	.	.	.	.	.	.	.	.	.	.	.	.	.	.	.	.	.	.	.	.	.	.	.	.	.	.	.	.	.	.	.	.	.	.	.	.		.
.	.	.	.	.	.	.	.	.	.	.	.	.	.	.	.	.	.	.	.	.	.	.	.	.	.	.	.	.	.	.	.	.	.	.	.	.	.	.		.
.	.	.	.	.	.	.	.	.	.	.	.	.	.	.	.	.	.	.	.	.	.	.	.	.	.	.	.	.	.	.	.	.	.	.	.	.	.	.		.
.	.	.	.	.	.	.	.	.	.	.	.	.	.	.	.	.	.	.	.	.	.	.	.	.	.	.	.	.	.	.	.	.	.	.	.	.	.	.		.
.	.	.	.	.	.	.	.	.	.	.	.	.	.	.	.	.	.	.	.	.	.	.	.	.	.	.	.	.	.	.	.	.	.	.	.	.	.	.		.
.	.	.	.	.	.	.	.	.	.	.	.	.	.	.	.	.	.	.	.	.	.	.	.	.	.	.	.	.	.	.	.	.	.	.	.	.	.	.		.
.	.	.	.	.	.	.	.	.	.	.	.	.	.	.	.	.	.	.	.	.	.	.	.	.	.	.	.	.	.	.	.	.	.	.	.	.	.	.		.
.	.	.	.	.	.	.	.	.	.	.	.	.	.	.	.	.	.	.	.	.	.	.	.	.	.	.	.	.	.	.	.	.	.	.	.	.	.	.		.
.	.	.	.	.	.	.	.	.	.	.	.	.	.	.	.	.	.	.	.	.	.	.	.	.	.	.	.	.	.	.	.	.	.	.	.	.	.	.		.
.	.	.	.	.	.	.	.	.	.	.	.	.	.	.	.	.	.	.	.	.	.	.	.	.	.	.	.	.	.	.	.	.	.	.	.	.	.	.		.
.	.	.	.	.	.	.	.	.	.	.	.	.	.	.	.	.	.	.	.	.	.	.	.	.	.	.	.	.	.	.	.	.	.	.	.	.	.	.		.
.	.	.	.	.	.	.	.	.	.	.	.	.	.	.	.	.	.	.	.	.	.	.	.	.	.	.	.	.	.	.	.	.	.	.	.	.	.	.		.
.	.	.	.	.	.	.	.	.	.	.	.	.	.	.	.	.	.	.	.	.	.	.	.	.	.	.	.	.	.	.	.	.	.	.	.	.	.	.		.
.	.	.	.	.	.	.	.	.	.	.	.	.	.	.	.	.	.	.	.	.	.	.	.	.	.	.	.	.	.	.	.	.	.	.	.	.	.	.		.
.	.	.	.	.	.	.	.	.	.	.	.	.	.	.	.	.	.	.	.	.	.	.	.	.	.	.	.	.	.	.	.	.	.	.	.	.	.	.		.
.	.	.	.	.	.	.	.	.	.	.	.	.	.	.	.	.	.	.	.	.	.	.	.	.	.	.	.	.	.	.	.	.	.	.	.	.	.	.		.
.	.	.	.	.	.	.	.	.	.	.	.	.	.	.	.	.	.	.	.	.	.	.	.	.	.	.	.	.	.	.	.	.	.	.	.	.	.	.		.
.	.	.	.	.	.	.	.	.	.	.	.	.	.	.	.	.	.	.	.	.	.	.	.	.	.	.	.	.	.	.	.	.	.	.	.	.	.	.		.
.	.	.	.	.	.	.	.	.	.	.	.	.	.	.	.	.	.	.	.	.	.	.	.	.	.	.	.	.	.	.	.	.	.	.	.	.	.	.		.
.	.	.	.	.	.	.	.	.	.	.	.	.	.	.	.	.	.	.	.	.	.	.	.	.	.	.	.	.	.	.	.	.	.	.	.	.	.	.		.
.	.	.	.	.	.	.	.	.	.	.	.	.	.	.	.	.	.	.	.	.	.	.	.	.	.	.	.	.	.	.	.	.	.	.	.	.	.	.		.
.	.	.	.	.	.	.	.	.	.	.	.	.	.	.	.	.	.	.	.	.	.	.	.	.	.	.	.	.	.	.	.	.	.	.	.	.	.	.		.
.	.	.	.	.	.	.	.	.	.	.	.	.	.	.	.	.	.	.	.	.	.	.	.	.	.	.	.	.	.	.	.	.	.	.	.	.	.	.		.
.	.	.	.	.	.	.	.	.	.	.	.	.	.	.	.	.	.	.	.	.	.	.	.	.	.	.	.	.	.	.	.	.	.	.	.	.	.	.		.
.	.	.	.	.	.	.	.	.	.	.	.	.	.	.	.	.	.	.	.	.	.	.	.	.	.	.	.	.	.	.	.	.	.	.	.	.	.	.		.
.	.	.	.	.	.	.	.	.	.	.	.	.	.	.	.	.	.	.	.	.	.	.	.	.	.	.	.	.	.	.	.	.	.	.	.	.	.	.		.
.	.	.	.	.	.	.	.	.	.	.	.	.	.	.	.	.	.	.	.	.	.	.	.	.	.	.	.	.	.	.	.	.	.	.	.	.	.	.		.
.	.	.	.	.	.	.	.	.	.	.	.	.	.	.	.	.	.	.	.	.	.	.	.	.	.	.	.	.	.	.	.	.	.	.	.	.	.	.		.
.	.	.	.	.	.	.	.	.	.	.	.	.	.	.	.	.	.	.	.	.	.	.	.	.	.	.	.	.	.	.	.	.	.	.	.	.	.	.		.
.	.	.	.	.	.	.	.	.	.	.	.	.	.	.	.	.	.	.	.	.	.	.	.	.	.	.	.	.	.	.	.	.	.	.	.	.	.	.		.
.	.	.	.	.	.	.	.	.	.	.	.	.	.	.	.	.	.	.	.	.	.	.	.	.	.	.	.	.	.	.	.	.	.	.	.	.	.	.		.
.	.	.	.	.	.	.	.	.	.	.	.	.	.	.	.	.	.	.	.	.	.	.	.	.	.	.	.	.	.	.	.	.	.	.	.	.	.	.		.
.	.	.	.	.	.	.	.	.	.	.	.	.	.	.	.	.	.	.	.	.	.	.	.	.	.	.	.	.	.	.	.	.	.	.	.	.	.	.		.
.	.	.	.	.	.	.	.	.	.	.	.	.	.	.	.	.	.	.	.	.	.	.	.	.	.	.	.	.	.	.	.	.	.	.	.	.	.	.		.
.	.	.	.	.	.	.	.	.	.	.	.	.	.	.	.	.	.	.	.	.	.	.	.	.	.	.	.	.	.	.	.	.	.	.	.	.	.	.		.
.	.	.	.	.	.	.	.	.	.	.	.	.	.	.	.	.	.	.	.	.	.	.	.	.	.	.	.	.	.	.	.	.	.	.	.	.	.	.		.
.	.	.	.	.	.	.	.	.	.	.	.	.	.	.	.	.	.	.	.	.	.	.	.	.	.	.	.	.	.	.	.	.	.	.	.	.	.	.		.
.	.	.	.	.	.	.	.	.	.	.	.	.	.	.	.	.	.	.	.	.	.	.	.	.	.	.	.	.	.	.	.	.	.	.	.	.	.	.		.
.	.	.	.	.	.	.	.	.	.	.	.	.	.	.	.	.	.	.	.	.	.	.	.	.	.	.	.	.	.	.	.	.	.	.	.	.	.	.		.
.	.	.	.	.	.	.	.	.	.	.	.	.	.	.	.	.	.	.	.	.	.	.	.	.	.	.	.	.	.	.	.	.	.	.	.	.	.	.		.
.	.	.	.	.	.	.	.	.	.	.	.	.	.	.	.	.	.	.	.	.	.	.	.	.	.	.	.	.	.	.	.	.	.	.	.	.	.	.		.
.	.	.	.	.	.	.	.	.	.	.	.	.	.	.	.	.	.	.	.	.	.	.	.	.	.	.	.	.	.	.	.	.	.	.	.	.	.	.		.
.	.	.	.	.	.	.	.	.	.	.	.	.	.	.	.	.	.	.	.	.	.	.	.	.	.	.	.	.	.	.	.	.	.	.	.	.	.	.		.
.	.	.	.	.	.	.	.	.	.	.	.	.	.	.	.	.	.	.	.	.	.	.	.	.	.	.	.	.	.	.	.	.	.	.	.	.	.	.		.
.	.	.	.	.	.	.	.	.	.	.	.	.	.	.	.	.	.	.	.	.	.	.	.	.	.	.	.	.	.	.	.	.	.	.	.	.	.	.		.
.	.	.	.	.	.	.	.	.	.	.	.	.	.	.	.	.	.	.	.	.	.	.	.	.	.	.	.	.	.	.	.	.	.	.	.	.	.	.		.
.	.	.	.	.	.	.	.	.	.	.	.	.	.	.	.	.	.	.	.	.	.	.	.	.	.	.	.	.	.	.	.	.	.	.	.	.	.	.		.
.	.	.	.	.	.	.	.	.	.	.	.	.	.	.	.	.	.	.	.	.	.	.	.	.	.	.	.	.	.	.	.	.	.	.	.	.	.	.		.
.	.	.	.	.	.	.	.	.	.	.	.	.	.	.	.	.	.	.	.	.	.	.	.	.	.	.	.	.	.	.	.	.	.	.	.	.	.	.		.
.	.	.	.	.	.	.	.	.	.	.	.	.	.	.	.	.	.	.	.	.	.	.	.	.	.	.	.	.	.	.	.	.	.	.	.	.	.	.		.
.	.	.	.	.	.	.	.	.	.	.	.	.	.	.	.	.	.	.	.	.	.	.	.	.	.	.	.	.	.	.	.	.	.	.	.	.	.	.		.
.	.	.	.	.	.	.	.	.	.	.	.	.	.	.	.	.	.	.	.	.	.	.	.	.	.	.	.	.	.	.	.	.	.	.	.	.	.	.		.
.	.	.	.	.	.	.	.	.	.	.	.	.	.	.	.	.	.	.	.	.	.	.	.	.	.	.	.	.	.	.	.	.	.	.	.	.	.	.		.
.	.	.	.	.	.	.	.	.	.	.	.	.	.	.	.	.	.	.	.	.	.	.	.	.	.	.	.	.	.	.	.	.	.	.	.	.	.	.		.
.	.	.	.	.	.	.	.	.	.	.	.	.	.	.	.	.	.	.	.	.	.	.	.	.	.	.	.	.	.	.	.	.	.	.	.	.	.	.		.
.	.	.	.	.	.	.	.	.	.	.	.	.	.	.	.	.	.	.	.	.	.	.	.	.	.	.	.	.	.	.	.	.	.	.	.	.	.	.		.
.	.	.	.	.	.	.	.	.	.	.	.	.	.	.	.	.	.	.	.	.	.	.	.	.	.	.	.	.	.	.	.	.	.	.	.	.	.	.		.
.	.	.	.	.	.	.	.	.	.	.	.	.	.	.	.	.	.	.	.	.	.	.	.	.	.	.	.	.	.	.	.	.	.	.	.	.	.	.		.
.	.	.	.	.	.	.	.	.	.	.	.	.	.	.	.	.	.	.	.	.	.	.	.	.	.	.	.	.	.	.	.	.	.	.	.	.	.	.		.
.	.	.	.	.	.	.	.	.	.	.	.	.	.	.	.	.	.	.	.	.	.	.	.	.	.	.	.	.	.	.	.	.	.	.	.	.	.	.		.
.	.	.	.	.	.	.	.	.	.	.	.	.	.	.	.	.	.	.	.	.	.	.	.	.	.	.	.	.	.	.	.	.	.	.	.	.	.	.		.
.	.	.	.	.	.	.	.	.	.	.	.	.	.	.	.	.	.	.	.	.	.	.	.	.	.	.	.	.	.	.	.	.	.	.	.	.	.	.		.
.	.	.	.	.	.	.	.	.	.	.	.	.	.	.	.	.	.	.	.	.	.	.	.	.	.	.	.	.	.	.	.	.	.	.	.	.	.	.		.
.	.	.	.	.	.	.	.	.	.	.	.	.	.	.	.	.	.	.	.	.	.	.	.	.	.	.	.	.	.	.	.	.	.	.	.	.	.	.		.
.	.	.	.	.	.	.	.	.	.	.	.	.	.	.	.	.	.	.	.	.	.	.	.	.	.	.	.	.	.	.	.	.	.	.	.	.	.	.		.
.	.	.	.	.	.	.	.	.	.	.	.	.	.	.	.	.	.	.	.	.	.	.	.	.	.	.	.	.	.	.	.	.	.	.	.	.	.	.		.
.	.	.	.	.	.	.	.	.	.	.	.	.	.	.	.	.	.	.	.	.	.	.	.	.	.	.	.	.	.	.	.	.	.	.	.	.	.	.		.
.	.	.	.	.	.	.	.	.	.	.	.	.	.	.	.	.	.	.	.	.	.	.	.	.	.	.	.	.	.	.	.	.	.	.	.	.	.	.		.
.	.	.	.	.	.	.	.	.	.	.	.	.	.	.	.	.	.	.	.	.	.	.	.	.	.	.	.	.	.	.	.	.	.	.	.	.	.	.		.
.	.	.	.	.	.	.	.	.	.	.	.	.	.	.	.	.	.	.	.	.	.	.	.	.	.	.	.	.	.	.	.	.	.	.	.	.	.	.		.
.	.	.	.	.	.	.	.	.	.	.	.	.	.	.	.	.	.	.	.	.	.	.	.	.	.	.	.	.	.	.	.	.	.	.	.	.	.	.		.
.	.	.	.	.	.	.	.	.	.	.	.	.	.	.	.	.	.	.	.	.	.	.	.	.	.	.	.	.	.	.	.	.	.	.	.	.	.	.		.
.	.	.	.	.	.	.	.	.	.	.	.	.	.	.	.	.	.	.	.	.	.	.	.	.	.	.	.	.	.	.	.	.	.	.	.	.	.	.		.
.	.	.	.	.	.	.	.	.	.	.	.	.	.	.	.	.	.	.	.	.	.	.	.	.	.	.	.	.	.	.	.	.	.	.	.	.	.	.		.
.	.	.	.	.	.	.	.	.	.	.	.	.	.	.	.	.	.	.	.	.	.	.	.	.	.	.	.	.	.	.	.	.	.	.	.	.	.	.		.
.	.	.	.	.	.	.	.	.	.	.	.	.	.	.	.	.	.	.	.	.	.	.	.	.	.	.	.	.	.	.	.	.	.	.	.	.	.	.		.
.	.	.	.	.	.	.	.	.	.	.	.	.	.	.	.	.	.	.	.	.	.	.	.	.	.	.	.	.	.	.	.	.	.	.	.	.	.	.		.
.	.	.	.	.	.	.	.	.	.	.	.	.	.	.	.	.	.	.	.	.	.	.	.	.	.	.	.	.	.	.	.	.	.	.	.	.	.	.		.
.	.	.	.	.	.	.	.	.	.	.	.	.	.	.	.	.	.	.	.	.	.	.	.	.	.	.	.	.	.	.	.	.	.	.	.	.	.	.		.
.	.	.	.	.	.	.	.	.	.	.	.	.	.	.	.	.	.	.	.	.	.	.	.	.	.	.	.	.	.	.	.	.	.	.	.	.	.	.		.
.	.	.	.	.	.	.	.	.	.	.	.	.	.	.	.	.	.	.	.	.	.	.	.	.	.	.	.	.	.	.	.	.	.	.	.	.	.	.		.
.	.	.	.	.	.	.	.	.	.	.	.	.	.	.	.	.	.	.	.	.	.	.	.	.	.	.	.	.	.	.	.	.	.	.	.	.	.	.		.
.	.	.	.	.	.	.	.	.	.	.	.	.	.	.	.	.	.	.	.	.	.	.	.	.	.	.	.	.	.	.	.	.	.	.	.	.	.	.		.
.	.	.	.	.	.	.	.	.	.	.	.	.	.	.	.	.	.	.	.	.	.	.	.	.	.	.	.	.	.	.	.	.	.	.	.	.	.	.		.
.	.	.	.	.	.	.	.	.	.	.	.	.	.	.	.	.	.	.	.	.	.	.	.	.	.	.	.	.	.	.	.	.	.	.	.	.	.	.		.
.	.	.	.	.	.	.	.	.	.	.	.	.	.	.	.	.	.	.	.	.	.	.	.	.	.	.	.	.	.	.	.	.	.	.	.	.	.	.		.

## Sheet: scale
KDQOL™-36 Scoring Program (v 2.0)
Copyright © UCLA Division of General Internal Medicine and Health Services Research, 2001.
SCORE
DATE	ID	Symptom/ problem list	Effects of kidney disease	Burden of kidney disease	SF-12 Physical Composite	SF-12 Mental Composite
.	1	77.2727	71.875	68.75	38.1091	55.6234
.	2	68.1818	59.375	43.75	39.3273	51.5772
.	3	79.5455	56.25	37.5	49.9944	58.8264
.	4	77.2727	34.375	25	37.0821	45.3922
.	5	72.7273	53.125	31.25	45.1464	52.0354
.	6	81.8182	75	43.75	30.4274	48.1519
.	7	68.1818	59.375	25	26.5246	48.9795
.	8	43.1818	46.875	12.5	31.574	34.7415
.	9	70.4545	59.375	18.75	31.4833	48.7235
.	10	70.4545	62.5	31.25	34.6789	50.5387
.	11	65.9091	56.25	25	38.7888	44.3945
.	12	63.6364	50	25	59.0563	27.8262
.	13	63.6364	46.875	25	27.0131	53.8807
.	14	68.1818	59.375	18.75	43.1274	44.4838
.	15	70.4545	56.25	25	33.8216	52.3323
.	16	65.9091	71.875	25	46.9706	39.7437
.	17	84.0909	46.875	31.25	43.2719	43.3661
.	18	65.9091	53.125	18.75	39.9511	37.9415
.	19	68.1818	40.625	12.5	30.8162	46.5537
.	20	77.2727	65.625	25	43.9404	41.7521
.	21	72.7273	65.625	25	47.3567	36.3912
.	22	63.6364	53.125	25	23.6548	41.4266
.	23	72.7273	56.25	18.75	41.7827	46.6576
.	24	45.4545	43.75	12.5	24.3031	49.7019
.	25	72.7273	50	25	39.9542	38.5364
.	26	72.7273	50	31.25	37.4214	46.0604
.	27	88.6364	71.875	12.5	44.8167	54.2594
.	28	50	40.625	12.5	18.7449	34.5317
.	29	81.8182	84.375	62.5	48.8005	54.4939
.	30	77.2727	56.25	43.75	33.4706	59.4066
.	31	65.9091	50	31.25	22.3928	55.4153
.	32	59.0909	40.625	12.5	21.3157	46.0923
.	33	72.7273	53.125	25	33.9678	50.6276
.	34	65.9091	56.25	25	32.3983	44.4195
.	35	68.1818	59.375	25	32.8034	50.8118
.	36	79.5455	65.625	37.5	52.7272	51.1679
.	37	47.7273	40.625	18.75	25.052	36.5022
.	38	75	56.25	37.5	46.3909	41.1399
.	39	68.1818	59.375	43.75	46.3191	46.3196
.	40	63.6364	53.125	25	36.6462	40.2615
.	41	68.1818	53.125	18.75	28.9148	49.0403
.	42	61.3636	53.125	37.5	38.6626	53.4497
.	43	56.8182	28.125	18.75	20.1924	46.7984
.	44	88.6364	71.875	43.75	42.2953	55.9878
.	45	77.2727	75	43.75	37.1185	48.3581
.	46	72.7273	43.75	31.25	31.5838	48.2322
.	47	63.6364	50	18.75	37.4875	44.5766
.	48	77.2727	62.5	31.25	40.1043	46.3647
.	49	56.8182	37.5	12.5	27.9585	33.5976
.	50	63.6364	43.75	18.75	25.776	36.6412
.	51	81.8182	78.125	62.5	47.0293	47.2047
.	52	68.1818	62.5	31.25	37.9487	47.0997
.	53	81.8182	75	31.25	47.4678	36.118
.	54	56.8182	56.25	25	37.891	36.2398
.	55	75	59.375	37.5	42.0317	50.9102
.	56	84.0909	68.75	37.5	39.729	41.4189
.	57	86.3636	62.5	18.75	46.6895	38.478
.	58	79.5455	78.125	31.25	38.8009	42.1516
.	59	81.8182	68.75	62.5	44.6714	44.4218
.	60	68.1818	59.375	25	32.8492	41.6156
.	61	86.3636	62.5	43.75	40.1004	44.7403
.	62	72.7273	50	43.75	44.783	42.2021
.	63	70.4545	53.125	37.5	36.2744	41.7568
.	64	77.2727	59.375	18.75	46.3558	46.4106
.	65	79.5455	78.125	25	35.4501	44.5362
.	66	75	40.625	6.25	31.8989	48.1541
.	67	86.3636	71.875	43.75	45.0833	35.2185
.	68	75	59.375	37.5	26.7162	49.2441
.	69	81.8182	62.5	31.25	37.8217	45.2339
.	70	65.9091	40.625	25	29.1487	42.7695
.	71	75	53.125	18.75	26.2206	51.4437
.	72	79.5455	65.625	31.25	34.7265	43.8166
.	73	65.9091	56.25	31.25	38.8576	34.2479
.	74	77.2727	62.5	25	34.5269	41.8968
.	75	81.8182	59.375	37.5	33.3339	46.6815
.	76	79.5455	65.625	31.25	39.9055	46.3751
.	77	81.8182	53.125	25	39.1632	39.7305
.	78	77.2727	40.625	31.25	21.0699	41.7215
.	79	77.2727	65.625	37.5	42.8178	28.9815
.	80	81.8182	62.5	25	31.4524	40.6696
.	81	81.8182	68.75	37.5	40.1156	49.2078
.	82	72.7273	59.375	37.5	47.2149	33.1693
.	83	79.5455	59.375	18.75	44.3274	34.669
.	84	79.5455	62.5	31.25	29.0553	46.6696
.	85	75	65.625	31.25	32.1922	45.0244
.	86	84.0909	75	31.25	37.0572	43.5814
.	87	77.2727	62.5	18.75	39.5004	39.9828
.	88	77.2727	68.75	37.5	41.6625	49.5643
.	89	72.7273	50	37.5	35.7049	26.1677
.	90	84.0909	62.5	18.75	33.905	47.8718
.	91	88.6364	65.625	37.5	30.8699	37.6515
.	92	88.6364	75	50	59.7877	27.8088
.	93	63.6364	37.5	18.75	18.5345	37.4607
.	94	72.7273	68.75	50	45.5348	42.1699
.	95	77.2727	50	25	37.092	47.4548
.	96	68.1818	68.75	50	32.6562	54.1742
.	97	72.7273	53.125	37.5	37.3036	41.3946
.	98	68.1818	56.25	18.75	36.2676	39.8103
.	99	72.7273	43.75	25	30.0409	37.1257
.	100	68.1818	56.25	31.25	34.2007	48.581
.	101	68.1818	43.75	12.5	19.922	32.0626
.	102	86.3636	56.25	37.5	34.5513	47.251
.	103	84.0909	65.625	31.25	40.2204	42.111
.	104	77.2727	62.5	31.25	37.7491	35.9685
.	105	68.1818	68.75	25	39.037	49.0063
.	106	72.7273	65.625	18.75	29.4482	47.9287
.	107	75	56.25	43.75	41.1642	45.8013
.	108	81.8182	71.875	25	47.1334	41.7292
.	109	81.8182	71.875	43.75	48.2704	40.7389
.	110	84.0909	68.75	18.75	33.1837	42.8817
.	111	77.2727	68.75	31.25	35.5448	49.7345
.	112	81.8182	65.625	25	37.3403	47.939
.	113	77.2727	68.75	31.25	35.8858	51.5256
.	114	84.0909	78.125	18.75	41.455	39.5213
.	115	81.8182	65.625	37.5	36.8806	38.5997
.	116	77.2727	68.75	31.25	33.3401	35.9176
.	117	90.9091	68.75	31.25	34.3867	49.9035
.	118	77.2727	75	56.25	45.8544	39.6186
.	119	86.3636	71.875	37.5	45.0037	36.8826
.	120	84.0909	59.375	31.25	40.1323	40.1433
.	121	86.3636	68.75	18.75	43.7661	32.6086
.	122	81.8182	53.125	37.5	39.4642	43.8398
.	123	81.8182	62.5	31.25	37.8243	46.7954
.	124	84.0909	53.125	25	49.3005	28.925
.	125	84.0909	68.75	25	42.5765	47.7089
.	126	84.0909	65.625	25	28.4863	46.6138
.	127	84.0909	71.875	31.25	46.4057	42.7042
.	128	81.8182	68.75	25	39.2484	53.0076
.	129	88.6364	78.125	43.75	42.445	57.0371
.	130	81.8182	68.75	31.25	38.7845	40.7012
.	131	88.6364	65.625	37.5	34.441	50.0359
.	132	81.8182	75	31.25	44.1547	42.394
.	133	77.2727	46.875	37.5	37.8436	49.7405
.	134	90.9091	78.125	37.5	40.2113	48.1945
.	135	86.3636	75	31.25	32.8939	48.0177
.	136	81.8182	62.5	25	32.9552	47.6522
.	137	84.0909	65.625	25	42.9806	40.3242
.	138	86.3636	75	25	47.8979	44.5735
.	139	84.0909	75	31.25	36.5239	43.1922
.	140	72.7273	43.75	43.75	31.1099	40.8229
.	141	84.0909	68.75	43.75	44.7831	43.4483
.	142	84.0909	65.625	31.25	31.8474	47.841
.	143	84.0909	68.75	37.5	34.3867	49.9035
.	144	86.3636	75	25	38.025	42.1258
.	145	75	59.375	37.5	37.8268	42.1955
.	146	75	56.25	25	35.1218	30.5213
.	147	81.8182	68.75	25	35.6034	41.0048
.	148	86.3636	71.875	43.75	36.7078	52.8038
.	149	93.1818	78.125	68.75	49.795	39.8835
.	150	90.9091	65.625	31.25	36.9126	45.0267
.	151	79.5455	65.625	31.25	32.9184	49.1132
.	152	68.1818	46.875	25	46.0524	36.0633
.	153	79.5455	53.125	25	27.6233	37.9018
.	154	77.2727	65.625	25	29.7202	45.1768
.	155	75	53.125	37.5	42.7241	30.5837
.	156	84.0909	65.625	25	41.2689	46.3176
.	157	88.6364	65.625	18.75	41.5936	46.2607
.	158	77.2727	68.75	18.75	33.7625	45.3865
.	159	86.3636	71.875	56.25	43.5317	53.4715
.	160	77.2727	71.875	37.5	38.8375	47.6899
.	161	75	78.125	37.5	36.1313	42.4412
.	162	77.2727	65.625	31.25	40.5471	39.4093
.	163	75	62.5	37.5	42.6874	45.5031
.	164	84.0909	68.75	25	47.0046	39.8024
.	165	86.3636	81.25	25	39.009	38.2659
.	166	86.3636	78.125	25	35.2114	43.2055
.	167	90.9091	78.125	43.75	32.3318	44.7095
.	168	79.5455	71.875	25	37.845	47.345
.	169	90.9091	81.25	43.75	37.7936	45.753
.	170	84.0909	75	31.25	32.6928	51.5484
.	171	86.3636	78.125	31.25	47.3623	41.3529
.	172	88.6364	75	18.75	36.5497	54.2152
.	173	90.9091	71.875	43.75	35.8405	39.9473
.	174	63.6364	53.125	18.75	27.3171	36.5123
.	175	81.8182	62.5	25	33.0656	45.7508
.	176	70.4545	59.375	25	27.6738	46.2617
.	177	88.6364	75	31.25	46.5043	47.5519
.	178	75	68.75	18.75	37.7763	59.5586
.	179	88.6364	68.75	25	37.7923	47.1646
.	180	77.2727	71.875	25	39.2475	50.3241
.	181	84.0909	78.125	37.5	46.8161	51.0672
.	182	86.3636	84.375	37.5	47.3201	49.6986
.	183	86.3636	75	25	40.1337	53.7356
.	184	88.6364	78.125	37.5	37.1332	57.9395
.	185	86.3636	71.875	43.75	41.4272	35.3345
.	186	81.8182	59.375	37.5	40.2445	26.7328
.	187	84.0909	75	25	43.9361	43.6157
.	188	88.6364	68.75	37.5	40.1291	53.767
.	189	86.3636	75	31.25	42.5137	42.8583
.	190	84.0909	78.125	18.75	45.6741	46.8739
.	191	93.1818	71.875	37.5	37.0307	57.7308
.	192	88.6364	68.75	31.25	43.2667	42.7485
.	193	88.6364	68.75	18.75	39.7686	42.5195
.	194	79.5455	53.125	25	35.1609	42.5193
.	195	84.0909	50	25	43.5317	53.4715
.	196	84.0909	65.625	25	44.7318	47.7672
.	197	77.2727	68.75	31.25	38.4339	42.0311
.	198	86.3636	71.875	25	43.3726	54.6557
.	199	81.8182	62.5	31.25	45.9509	52.0745
.	200	84.0909	78.125	43.75	48.2783	59.5922
.	201	81.8182	62.5	31.25	43.2054	44.2018
.	202	79.5455	62.5	18.75	41.5255	42.7595
.	203	77.2727	65.625	18.75	41.8321	48.9904
.	204	68.1818	50	31.25	24.4022	50.6405
.	205	86.3636	81.25	37.5	48.2783	59.5922
.	206	77.2727	65.625	25	43.9341	53.7456
.	207	81.8182	65.625	18.75	34.2634	52.1866
.	208	79.5455	68.75	25	44.477	60.4961
.	209	84.0909	68.75	12.5	50.5992	53.893
.	210	79.5455	62.5	37.5	43.219	41.0209
.	211	65.9091	62.5	25	37.5313	38.0464
.	212	86.3636	71.875	37.5	43.4227	52.2498
.	213	88.6364	78.125	31.25	48.5222	51.0474
.	214	81.8182	71.875	18.75	40.7467	38.5252
.	215	88.6364	71.875	31.25	49.1987	46.2027
.	216	88.6364	56.25	25	46.1178	38.7961
.	217	86.3636	65.625	18.75	38.9145	50.1292
.	218	81.8182	62.5	25	41.7016	48.1462
.	219	84.0909	53.125	25	33.0174	41.511
.	220	90.9091	84.375	68.75	49.1127	58.5535
.	221	77.2727	65.625	37.5	43.7542	54.7059
.	222	86.3636	71.875	43.75	43.3423	56.6653
.	223	84.0909	68.75	31.25	40.951	49.0653
.	224	79.5455	68.75	31.25	41.7414	55.0095
.	225	93.1818	78.125	43.75	42.0871	62.8917
.	226	88.6364	68.75	25	44.4693	44.5548
.	227	86.3636	68.75	25	44.4769	53.5784
.	228	86.3636	75	12.5	42.4033	45.9973
.	229	86.3636	53.125	37.5	27.7576	50.8849
.	230	81.8182	62.5	25	41.7016	48.1462
.	231	86.3636	68.75	31.25	43.1198	48.5132
.	232	84.0909	68.75	25	38.7224	57.9915
.	233	77.2727	46.875	25	24.5706	44.8601
.	234	86.3636	75	31.25	45.2346	59.5013
.	235	88.6364	68.75	18.75	43.1247	46.7285
.	236	81.8182	62.5	18.75	41.9287	44.351
.	237	84.0909	75	18.75	42.0391	41.2121
.	238	93.1818	78.125	43.75	48.6901	57.6329
.	239	84.0909	65.625	37.5	39.3807	53.8454
.	240	88.6364	65.625	6.25	31.5581	59.6154
.	241	88.6364	78.125	31.25	52.3044	53.7976
.	242	88.6364	56.25	37.5	42.8232	45.5489
.	243	81.8182	59.375	25	31.3864	52.3099
.	244	90.9091	71.875	31.25	52.8267	48.6993
.	245	93.1818	59.375	18.75	41.9287	44.351
.	246	88.6364	65.625	12.5	38.2951	53.8468
.	247	81.8182	59.375	12.5	46.5361	54.4673
.	248	90.9091	78.125	43.75	57.8219	52.1279
.	249	90.9091	84.375	43.75	57.5793	54.998
.	250	79.5455	56.25	37.5	42.4033	45.9973
.	251	79.5455	62.5	31.25	44.097	35.5204
.	252	84.0909	62.5	43.75	21.6248	51.2497
.	253	86.3636	59.375	37.5	56.5285	50.264
.	254	88.6364	71.875	18.75	47.5555	53.8021
.	255	86.3636	65.625	31.25	33.2499	50.8202
.	256	86.3636	78.125	12.5	57.6896	51.859
.	257	84.0909	62.5	12.5	52.7272	51.1679
.	258	88.6364	46.875	37.5	34.848	45.2805
.	259	79.5455	65.625	25	40.4071	41.2034
.	260	72.7273	59.375	37.5	47.8664	54.6339
.	261	86.3636	71.875	18.75	37.3635	48.0301
.	262	84.0909	78.125	12.5	38.141	50.1024
.	263	90.9091	84.375	18.75	57.9911	53.0386
.	264	86.3636	78.125	25	56.1166	52.2234
.	265	75	46.875	37.5	30.5165	50.3702
.	266	84.0909	56.25	18.75	38.9478	54.7834
.	267	86.3636	68.75	18.75	50.3374	53.5635
.	268	79.5455	59.375	18.75	42.4033	45.9973
.	269	88.6364	81.25	37.5	50.2534	46.0108
.	270	90.9091	78.125	31.25	55.874	55.0934
.	271	79.5455	65.625	18.75	44.6877	54.9642
.	272	77.2727	46.875	25	42.5137	42.8583
.	273	84.0909	53.125	31.25	27.7296	48.6321
.	274	81.8182	75	31.25	40.6068	58.0963
.	275	86.3636	75	25	52.0618	56.6676
.	276	75	46.875	31.25	32.0747	56.1386
.	277	72.7273	56.25	25	28.2605	44.773
.	278	81.8182	56.25	25	27.8538	51.0889
.	279	88.6364	68.75	18.75	51.4912	53.6762
.	280	88.6364	75	18.75	50.5992	53.893
.	281	81.8182	68.75	37.5	46.9671	55.7076
.	282	72.7273	62.5	18.75	27.3177	50.5914
.	283	88.6364	81.25	31.25	45.0214	47.0231
.	284	88.6364	81.25	37.5	50.3565	56.7631
.	285	77.2727	81.25	68.75	39.3365	54.8684
.	286	65.9091	46.875	43.75	29.7292	47.6914
.	287	68.1818	53.125	43.75	29.7961	47.7294
.	288	59.0909	50	37.5	32.6709	48.0101
.	289	68.1818	75	56.25	25.6163	48.2006
.	290	50	75	62.5	30.7403	54.1499
.	291	70.4545	75	43.75	25.0844	49.8165
.	292	56.8182	46.875	43.75	30.8019	46.2186
.	293	65.9091	81.25	56.25	45.4836	42.448
.	294	61.3636	56.25	31.25	27.7083	41.7435
.	295	79.5455	75	62.5	42.4192	55.3122
.	296	81.8182	84.375	87.5	49.9944	58.8264
.	297	79.5455	90.625	62.5	40.854	58.0559
.	298	56.8182	59.375	37.5	39.0279	46.9626
.	299	81.8182	75	43.75	42.0725	47.8871
.	300	63.6364	53.125	37.5	32.4182	39.3797
.	301	65.9091	50	31.25	28.0047	55.581
.	302	54.5455	53.125	18.75	23.7517	47.1853
.	303	47.7273	53.125	25	35.1032	36.5468
.	304	63.6364	59.375	43.75	26.0516	52.7923
.	305	65.9091	62.5	31.25	33.427	54.5079
.	306	59.0909	68.75	25	46.5411	31.1316
.	307	72.7273	68.75	25	31.9441	51.2608
.	308	70.4545	84.375	50	47.4766	45.5419
.	309	86.3636	71.875	62.5	36.7018	47.3118
.	310	50	53.125	12.5	34.5177	47.7959
.	311	75	65.625	43.75	39.1287	46.0918
.	312	86.3636	93.75	75	39.337	49.3181
.	313	77.2727	62.5	37.5	30.6738	51.5431
.	314	75	90.625	56.25	51.2553	51.3557
.	315	79.5455	65.625	50	32.1748	45.8992
.	316	63.6364	78.125	25	33.2144	51.7468
.	317	77.2727	78.125	37.5	34.2941	52.6341
.	318	68.1818	62.5	31.25	41.1103	42.7736
.	319	75	84.375	75	32.6243	59.7334
.	320	81.8182	62.5	37.5	34.4626	53.6626
.	321	68.1818	71.875	56.25	40.2418	45.4048
.	322	52.2727	56.25	43.75	36.7378	36.0143
.	323	61.3636	56.25	18.75	30.9255	39.5152
.	324	79.5455	87.5	75	41.6907	54.6003
.	325	65.9091	65.625	25	30.6248	32.8895
.	326	63.6364	56.25	12.5	34.3439	37.6607
.	327	88.6364	81.25	62.5	40.5139	46.1312
.	328	61.3636	56.25	12.5	27.8528	37.26
.	329	68.1818	59.375	43.75	40.2969	39.5381
.	330	84.0909	84.375	56.25	33.8602	57.467
.	331	61.3636	75	56.25	27.799	51.2624
.	332	50	53.125	43.75	36.527	38.3312
.	333	63.6364	46.875	25	34.5177	47.7959
.	334	47.7273	65.625	43.75	41.9774	40.8998
.	335	75	75	56.25	30.2733	52.9968
.	336	43.1818	53.125	31.25	42.2511	36.9671
.	337	70.4545	56.25	18.75	23.9421	45.2582
.	338	52.2727	68.75	31.25	40.4235	45.0738
.	339	63.6364	50	25	38.5061	38.1888
.	340	50	59.375	12.5	36.3685	41.7812
.	341	75	78.125	56.25	44.4726	54.3617
.	342	45.4545	56.25	43.75	34.7795	41.2078
.	343	68.1818	71.875	56.25	40.6073	49.8041
.	344	68.1818	53.125	18.75	17.9542	51.6069
.	345	75	53.125	43.75	37.7852	44.7489
.	346	59.0909	46.875	6.25	29.2057	36.2453
.	347	63.6364	68.75	37.5	37.2533	46.3648
.	348	59.0909	43.75	6.25	40.0979	33.7461
.	349	56.8182	50	18.75	28.6015	45.3423
.	350	50	53.125	18.75	28.2487	44.4555
.	351	68.1818	71.875	31.25	38.1771	46.4614
.	352	75	78.125	56.25	37.8718	51.2351
.	353	81.8182	93.75	56.25	37.7151	59.9391
.	354	56.8182	50	18.75	40.4073	36.3992
.	355	34.0909	37.5	6.25	46.2584	39.7171
.	356	68.1818	62.5	62.5	39.7939	46.5686
.	357	70.4545	56.25	12.5	35.7598	40.0086
.	358	59.0909	59.375	12.5	25.1498	48.5544
.	359	79.5455	84.375	56.25	38.3315	51.5309
.	360	75	50	12.5	29.9175	44.9038
.	361	56.8182	68.75	18.75	34.0297	39.2268
.	362	65.9091	56.25	18.75	32.255	49.6787
.	363	68.1818	68.75	18.75	32.7161	46.8353
.	364	61.3636	68.75	50	18.7137	56.6856
.	365	63.6364	59.375	18.75	30.8757	49.1925
.	366	65.9091	62.5	25	26.037	54.7638
.	367	68.1818	56.25	43.75	28.1182	49.8142
.	368	65.9091	75	50	32.2763	52.2751
.	369	77.2727	87.5	50	46	46.6303
.	370	77.2727	78.125	62.5	29.5754	53.2365
.	371	63.6364	78.125	56.25	38.1771	46.4614
.	372	77.2727	53.125	31.25	30.8019	46.2186
.	373	65.9091	65.625	37.5	33.9154	51.6002
.	374	56.8182	65.625	31.25	37.3154	37.7181
.	375	52.2727	50	18.75	22.9387	48.9542
.	376	70.4545	59.375	43.75	33.8602	57.467
.	377	61.3636	68.75	56.25	45.8369	38.1941
.	378	68.1818	65.625	31.25	31.8518	48.0871
.	379	59.0909	56.25	25	27.9537	33.6187
.	380	54.5455	53.125	25	25.3007	36.0574
.	381	34.0909	50	37.5	22.9231	44.4593
.	382	40.9091	56.25	25	29.0465	25.5853
.	383	52.2727	46.875	31.25	26.8972	53.6059
.	384	65.9091	59.375	18.75	33.2846	53.8759
.	385	45.4545	53.125	37.5	18.0107	50.3111
.	386	61.3636	65.625	37.5	21.555	53.9452
.	387	72.7273	75	62.5	43.7708	56.5106
.	388	65.9091	90.625	50	46.0629	57.88
.	389	59.0909	71.875	12.5	33.7188	49.2873
.	390	45.4545	62.5	31.25	36.7653	37.7958
.	391	75	87.5	56.25	42.7458	52.4409
.	392	50	59.375	18.75	29.2113	56.5054
.	393	63.6364	62.5	37.5	27.0697	55.6054
.	394	50	53.125	6.25	33.3893	24.6922
.	395	56.8182	59.375	18.75	25.6607	43.6099
.	396	56.8182	62.5	37.5	26.9673	34.1541
.	397	50	62.5	31.25	27.5656	27.3645
.	398	47.7273	59.375	37.5	20.3559	49.8297
.	399	52.2727	62.5	31.25	29.0656	36.8421
.	400	54.5455	65.625	31.25	33.2637	36.3024
.	401	45.4545	50	6.25	28.2439	31.0809
.	402	56.8182	71.875	43.75	32.4893	57.3309
.	403	65.9091	71.875	43.75	32.814	53.2006
.	404	61.3636	50	18.75	24.09	33.0785
.	405	38.6364	53.125	6.25	33.3893	24.6922
.	406	40.9091	43.75	25	33.6801	27.1861
.	407	54.5455	78.125	18.75	29.4593	43.9872
.	408	40.9091	50	18.75	26.873	39.6671
.	409	59.0909	65.625	25	29.8702	51.4053
.	410	61.3636	65.625	37.5	37.2533	46.3648
.	411	56.8182	75	43.75	34.9103	44.4682
.	412	47.7273	56.25	18.75	28.3039	38.5888
.	413	47.7273	65.625	31.25	29.3247	44.6533
.	414	50	75	37.5	40.7794	45.6328
.	415	56.8182	59.375	31.25	25.54	31.6709
.	416	45.4545	62.5	25	24.1148	49.9525
.	417	54.5455	68.75	43.75	35.2531	50.68
.	418	36.3636	65.625	12.5	21.7153	52.7801
.	419	45.4545	59.375	18.75	45.2235	48.3635
.	420	40.9091	59.375	56.25	17.0594	42.0541
.	421	50	43.75	6.25	27.4592	30.1149
.	422	47.7273	75	25	28.6459	40.7517
.	423	56.8182	56.25	12.5	37.7899	31.8154
.	424	54.5455	68.75	37.5	24.5402	51.087
.	425	54.5455	50	25	27.0338	28.9804
.	426	52.2727	56.25	12.5	24.8253	36.3776
.	427	47.7273	46.875	12.5	28.6391	24.6845
.	428	54.5455	65.625	12.5	31.3404	56.5908
.	429	40.9091	65.625	25	26.1847	39.328
.	430	40.9091	43.75	6.25	21.6321	24.7395
.	.	.	.	.	.	.
.	.	.	.	.	.	.
.	.	.	.	.	.	.
.	.	.	.	.	.	.
.	.	.	.	.	.	.
.	.	.	.	.	.	.
.	.	.	.	.	.	.
.	.	.	.	.	.	.
.	.	.	.	.	.	.
.	.	.	.	.	.	.
.	.	.	.	.	.	.
.	.	.	.	.	.	.
.	.	.	.	.	.	.
.	.	.	.	.	.	.
.	.	.	.	.	.	.
.	.	.	.	.	.	.
.	.	.	.	.	.	.
.	.	.	.	.	.	.
.	.	.	.	.	.	.
.	.	.	.	.	.	.
.	.	.	.	.	.	.
.	.	.	.	.	.	.
.	.	.	.	.	.	.
.	.	.	.	.	.	.
.	.	.	.	.	.	.
.	.	.	.	.	.	.
.	.	.	.	.	.	.
.	.	.	.	.	.	.
.	.	.	.	.	.	.
.	.	.	.	.	.	.
.	.	.	.	.	.	.
.	.	.	.	.	.	.
.	.	.	.	.	.	.
.	.	.	.	.	.	.
.	.	.	.	.	.	.
.	.	.	.	.	.	.
.	.	.	.	.	.	.
.	.	.	.	.	.	.
.	.	.	.	.	.	.
.	.	.	.	.	.	.
.	.	.	.	.	.	.
.	.	.	.	.	.	.
.	.	.	.	.	.	.
.	.	.	.	.	.	.
.	.	.	.	.	.	.
.	.	.	.	.	.	.
.	.	.	.	.	.	.
.	.	.	.	.	.	.
.	.	.	.	.	.	.
.	.	.	.	.	.	.
.	.	.	.	.	.	.
.	.	.	.	.	.	.
.	.	.	.	.	.	.
.	.	.	.	.	.	.
.	.	.	.	.	.	.
.	.	.	.	.	.	.
.	.	.	.	.	.	.
.	.	.	.	.	.	.
.	.	.	.	.	.	.
.	.	.	.	.	.	.
.	.	.	.	.	.	.
.	.	.	.	.	.	.
.	.	.	.	.	.	.
.	.	.	.	.	.	.
.	.	.	.	.	.	.
.	.	.	.	.	.	.
.	.	.	.	.	.	.
.	.	.	.	.	.	.
.	.	.	.	.	.	.
.	.	.	.	.	.	.
.	.	.	.	.	.	.
.	.	.	.	.	.	.
.	.	.	.	.	.	.
.	.	.	.	.	.	.
.	.	.	.	.	.	.
.	.	.	.	.	.	.
.	.	.	.	.	.	.
.	.	.	.	.	.	.
.	.	.	.	.	.	.
.	.	.	.	.	.	.
.	.	.	.	.	.	.
.	.	.	.	.	.	.
.	.	.	.	.	.	.
.	.	.	.	.	.	.
.	.	.	.	.	.	.
.	.	.	.	.	.	.
.	.	.	.	.	.	.
.	.	.	.	.	.	.
.	.	.	.	.	.	.
.	.	.	.	.	.	.
.	.	.	.	.	.	.
.	.	.	.	.	.	.
.	.	.	.	.	.	.
.	.	.	.	.	.	.
.	.	.	.	.	.	.
.	.	.	.	.	.	.
.	.	.	.	.	.	.
.	.	.	.	.	.	.
.	.	.	.	.	.	.
.	.	.	.	.	.	.
.	.	.	.	.	.	.
.	.	.	.	.	.	.
.	.	.	.	.	.	.
.	.	.	.	.	.	.
.	.	.	.	.	.	.
.	.	.	.	.	.	.
.	.	.	.	.	.	.
.	.	.	.	.	.	.
.	.	.	.	.	.	.
.	.	.	.	.	.	.
.	.	.	.	.	.	.
.	.	.	.	.	.	.
.	.	.	.	.	.	.
.	.	.	.	.	.	.
.	.	.	.	.	.	.
.	.	.	.	.	.	.
.	.	.	.	.	.	.
.	.	.	.	.	.	.
.	.	.	.	.	.	.
.	.	.	.	.	.	.
.	.	.	.	.	.	.
.	.	.	.	.	.	.
.	.	.	.	.	.	.
.	.	.	.	.	.	.
.	.	.	.	.	.	.
.	.	.	.	.	.	.
.	.	.	.	.	.	.
.	.	.	.	.	.	.
.	.	.	.	.	.	.
.	.	.	.	.	.	.
.	.	.	.	.	.	.
.	.	.	.	.	.	.
.	.	.	.	.	.	.
.	.	.	.	.	.	.
.	.	.	.	.	.	.
.	.	.	.	.	.	.
.	.	.	.	.	.	.
.	.	.	.	.	.	.
.	.	.	.	.	.	.
.	.	.	.	.	.	.
.	.	.	.	.	.	.
.	.	.	.	.	.	.
.	.	.	.	.	.	.
.	.	.	.	.	.	.
.	.	.	.	.	.	.
.	.	.	.	.	.	.
.	.	.	.	.	.	.
.	.	.	.	.	.	.
.	.	.	.	.	.	.
.	.	.	.	.	.	.
.	.	.	.	.	.	.
.	.	.	.	.	.	.
.	.	.	.	.	.	.
.	.	.	.	.	.	.
.	.	.	.	.	.	.
.	.	.	.	.	.	.
.	.	.	.	.	.	.
.	.	.	.	.	.	.
.	.	.	.	.	.	.
.	.	.	.	.	.	.
.	.	.	.	.	.	.
.	.	.	.	.	.	.
.	.	.	.	.	.	.
.	.	.	.	.	.	.
.	.	.	.	.	.	.
.	.	.	.	.	.	.
.	.	.	.	.	.	.
.	.	.	.	.	.	.
.	.	.	.	.	.	.
.	.	.	.	.	.	.
.	.	.	.	.	.	.
.	.	.	.	.	.	.
.	.	.	.	.	.	.
.	.	.	.	.	.	.
.	.	.	.	.	.	.
.	.	.	.	.	.	.
.	.	.	.	.	.	.
.	.	.	.	.	.	.
.	.	.	.	.	.	.
.	.	.	.	.	.	.
.	.	.	.	.	.	.
.	.	.	.	.	.	.
.	.	.	.	.	.	.
.	.	.	.	.	.	.
.	.	.	.	.	.	.
.	.	.	.	.	.	.
.	.	.	.	.	.	.
.	.	.	.	.	.	.
.	.	.	.	.	.	.
.	.	.	.	.	.	.
.	.	.	.	.	.	.
.	.	.	.	.	.	.
.	.	.	.	.	.	.
.	.	.	.	.	.	.
.	.	.	.	.	.	.
.	.	.	.	.	.	.
.	.	.	.	.	.	.
.	.	.	.	.	.	.
.	.	.	.	.	.	.
.	.	.	.	.	.	.
.	.	.	.	.	.	.
.	.	.	.	.	.	.
.	.	.	.	.	.	.
.	.	.	.	.	.	.
.	.	.	.	.	.	.
.	.	.	.	.	.	.
.	.	.	.	.	.	.
.	.	.	.	.	.	.
.	.	.	.	.	.	.
.	.	.	.	.	.	.
.	.	.	.	.	.	.
.	.	.	.	.	.	.
.	.	.	.	.	.	.
.	.	.	.	.	.	.
.	.	.	.	.	.	.
.	.	.	.	.	.	.
.	.	.	.	.	.	.
.	.	.	.	.	.	.
.	.	.	.	.	.	.
.	.	.	.	.	.	.
.	.	.	.	.	.	.
.	.	.	.	.	.	.
.	.	.	.	.	.	.
.	.	.	.	.	.	.
.	.	.	.	.	.	.
.	.	.	.	.	.	.
.	.	.	.	.	.	.
.	.	.	.	.	.	.
.	.	.	.	.	.	.
.	.	.	.	.	.	.
.	.	.	.	.	.	.
.	.	.	.	.	.	.
.	.	.	.	.	.	.
.	.	.	.	.	.	.
.	.	.	.	.	.	.
.	.	.	.	.	.	.
.	.	.	.	.	.	.
.	.	.	.	.	.	.
.	.	.	.	.	.	.
.	.	.	.	.	.	.
.	.	.	.	.	.	.
.	.	.	.	.	.	.
.	.	.	.	.	.	.
.	.	.	.	.	.	.
.	.	.	.	.	.	.
.	.	.	.	.	.	.
.	.	.	.	.	.	.
.	.	.	.	.	.	.
.	.	.	.	.	.	.
.	.	.	.	.	.	.
.	.	.	.	.	.	.
.	.	.	.	.	.	.
.	.	.	.	.	.	.
.	.	.	.	.	.	.
.	.	.	.	.	.	.
.	.	.	.	.	.	.
.	.	.	.	.	.	.
.	.	.	.	.	.	.
.	.	.	.	.	.	.
.	.	.	.	.	.	.
.	.	.	.	.	.	.
.	.	.	.	.	.	.
.	.	.	.	.	.	.
.	.	.	.	.	.	.
.	.	.	.	.	.	.
.	.	.	.	.	.	.
.	.	.	.	.	.	.
.	.	.	.	.	.	.
.	.	.	.	.	.	.
.	.	.	.	.	.	.
.	.	.	.	.	.	.
.	.	.	.	.	.	.
.	.	.	.	.	.	.
.	.	.	.	.	.	.
.	.	.	.	.	.	.
.	.	.	.	.	.	.
.	.	.	.	.	.	.
.	.	.	.	.	.	.
.	.	.	.	.	.	.
.	.	.	.	.	.	.
.	.	.	.	.	.	.
.	.	.	.	.	.	.
.	.	.	.	.	.	.
.	.	.	.	.	.	.
.	.	.	.	.	.	.
.	.	.	.	.	.	.
.	.	.	.	.	.	.
.	.	.	.	.	.	.
.	.	.	.	.	.	.
.	.	.	.	.	.	.
.	.	.	.	.	.	.
.	.	.	.	.	.	.
.	.	.	.	.	.	.
.	.	.	.	.	.	.
.	.	.	.	.	.	.
.	.	.	.	.	.	.
.	.	.	.	.	.	.
.	.	.	.	.	.	.
.	.	.	.	.	.	.
.	.	.	.	.	.	.
.	.	.	.	.	.	.
.	.	.	.	.	.	.
.	.	.	.	.	.	.
.	.	.	.	.	.	.
.	.	.	.	.	.	.
.	.	.	.	.	.	.
.	.	.	.	.	.	.
.	.	.	.	.	.	.
.	.	.	.	.	.	.
.	.	.	.	.	.	.
.	.	.	.	.	.	.
.	.	.	.	.	.	.
.	.	.	.	.	.	.
.	.	.	.	.	.	.
.	.	.	.	.	.	.
.	.	.	.	.	.	.
.	.	.	.	.	.	.
.	.	.	.	.	.	.
.	.	.	.	.	.	.
.	.	.	.	.	.	.
.	.	.	.	.	.	.
.	.	.	.	.	.	.
.	.	.	.	.	.	.
.	.	.	.	.	.	.
.	.	.	.	.	.	.
.	.	.	.	.	.	.
.	.	.	.	.	.	.
.	.	.	.	.	.	.
.	.	.	.	.	.	.
.	.	.	.	.	.	.
.	.	.	.	.	.	.
.	.	.	.	.	.	.
.	.	.	.	.	.	.
.	.	.	.	.	.	.
.	.	.	.	.	.	.
.	.	.	.	.	.	.
.	.	.	.	.	.	.
.	.	.	.	.	.	.
.	.	.	.	.	.	.
.	.	.	.	.	.	.
.	.	.	.	.	.	.
.	.	.	.	.	.	.
.	.	.	.	.	.	.
.	.	.	.	.	.	.
.	.	.	.	.	.	.
.	.	.	.	.	.	.
.	.	.	.	.	.	.
.	.	.	.	.	.	.
.	.	.	.	.	.	.
.	.	.	.	.	.	.
.	.	.	.	.	.	.
.	.	.	.	.	.	.
.	.	.	.	.	.	.
.	.	.	.	.	.	.
.	.	.	.	.	.	.
.	.	.	.	.	.	.
.	.	.	.	.	.	.
.	.	.	.	.	.	.
.	.	.	.	.	.	.
.	.	.	.	.	.	.
.	.	.	.	.	.	.
.	.	.	.	.	.	.
.	.	.	.	.	.	.
.	.	.	.	.	.	.
.	.	.	.	.	.	.
.	.	.	.	.	.	.
.	.	.	.	.	.	.
.	.	.	.	.	.	.
.	.	.	.	.	.	.
.	.	.	.	.	.	.
.	.	.	.	.	.	.
.	.	.	.	.	.	.
.	.	.	.	.	.	.
.	.	.	.	.	.	.
.	.	.	.	.	.	.
.	.	.	.	.	.	.
.	.	.	.	.	.	.
.	.	.	.	.	.	.
.	.	.	.	.	.	.
.	.	.	.	.	.	.
.	.	.	.	.	.	.
.	.	.	.	.	.	.
.	.	.	.	.	.	.
.	.	.	.	.	.	.
.	.	.	.	.	.	.
.	.	.	.	.	.	.
.	.	.	.	.	.	.
.	.	.	.	.	.	.
.	.	.	.	.	.	.
.	.	.	.	.	.	.
.	.	.	.	.	.	.
.	.	.	.	.	.	.
.	.	.	.	.	.	.
.	.	.	.	.	.	.
.	.	.	.	.	.	.
.	.	.	.	.	.	.
.	.	.	.	.	.	.
.	.	.	.	.	.	.
.	.	.	.	.	.	.
.	.	.	.	.	.	.
.	.	.	.	.	.	.
.	.	.	.	.	.	.
.	.	.	.	.	.	.
.	.	.	.	.	.	.
.	.	.	.	.	.	.
.	.	.	.	.	.	.
.	.	.	.	.	.	.
.	.	.	.	.	.	.
.	.	.	.	.	.	.
.	.	.	.	.	.	.
.	.	.	.	.	.	.
.	.	.	.	.	.	.
.	.	.	.	.	.	.
.	.	.	.	.	.	.
.	.	.	.	.	.	.
.	.	.	.	.	.	.
.	.	.	.	.	.	.
.	.	.	.	.	.	.
.	.	.	.	.	.	.
.	.	.	.	.	.	.
.	.	.	.	.	.	.
.	.	.	.	.	.	.
.	.	.	.	.	.	.
.	.	.	.	.	.	.
.	.	.	.	.	.	.
.	.	.	.	.	.	.
.	.	.	.	.	.	.
.	.	.	.	.	.	.
.	.	.	.	.	.	.
.	.	.	.	.	.	.
.	.	.	.	.	.	.
.	.	.	.	.	.	.
.	.	.	.	.	.	.
.	.	.	.	.	.	.
.	.	.	.	.	.	.
.	.	.	.	.	.	.
.	.	.	.	.	.	.
.	.	.	.	.	.	.
.	.	.	.	.	.	.
.	.	.	.	.	.	.
.	.	.	.	.	.	.
.	.	.	.	.	.	.
.	.	.	.	.	.	.
.	.	.	.	.	.	.
.	.	.	.	.	.	.
.	.	.	.	.	.	.
.	.	.	.	.	.	.
.	.	.	.	.	.	.
.	.	.	.	.	.	.
.	.	.	.	.	.	.
.	.	.	.	.	.	.
.	.	.	.	.	.	.
.	.	.	.	.	.	.
.	.	.	.	.	.	.
.	.	.	.	.	.	.
.	.	.	.	.	.	.
.	.	.	.	.	.	.
.	.	.	.	.	.	.
.	.	.	.	.	.	.
.	.	.	.	.	.	.
.	.	.	.	.	.	.
.	.	.	.	.	.	.
.	.	.	.	.	.	.
.	.	.	.	.	.	.
.	.	.	.	.	.	.
.	.	.	.	.	.	.
.	.	.	.	.	.	.
.	.	.	.	.	.	.
.	.	.	.	.	.	.
.	.	.	.	.	.	.
.	.	.	.	.	.	.
.	.	.	.	.	.	.
.	.	.	.	.	.	.
.	.	.	.	.	.	.
.	.	.	.	.	.	.
.	.	.	.	.	.	.
.	.	.	.	.	.	.
.	.	.	.	.	.	.
.	.	.	.	.	.	.
.	.	.	.	.	.	.
.	.	.	.	.	.	.
.	.	.	.	.	.	.
.	.	.	.	.	.	.
.	.	.	.	.	.	.
.	.	.	.	.	.	.
.	.	.	.	.	.	.
.	.	.	.	.	.	.
.	.	.	.	.	.	.
.	.	.	.	.	.	.
.	.	.	.	.	.	.
.	.	.	.	.	.	.
.	.	.	.	.	.	.
.	.	.	.	.	.	.
.	.	.	.	.	.	.
.	.	.	.	.	.	.
.	.	.	.	.	.	.
.	.	.	.	.	.	.
.	.	.	.	.	.	.
.	.	.	.	.	.	.
.	.	.	.	.	.	.
.	.	.	.	.	.	.
.	.	.	.	.	.	.
.	.	.	.	.	.	.
.	.	.	.	.	.	.
.	.	.	.	.	.	.
.	.	.	.	.	.	.
.	.	.	.	.	.	.
.	.	.	.	.	.	.
.	.	.	.	.	.	.
.	.	.	.	.	.	.
.	.	.	.	.	.	.
.	.	.	.	.	.	.
.	.	.	.	.	.	.
.	.	.	.	.	.	.
.	.	.	.	.	.	.
.	.	.	.	.	.	.
.	.	.	.	.	.	.
.	.	.	.	.	.	.
.	.	.	.	.	.	.
.	.	.	.	.	.	.
.	.	.	.	.	.	.
.	.	.	.	.	.	.
.	.	.	.	.	.	.
.	.	.	.	.	.	.
.	.	.	.	.	.	.
.	.	.	.	.	.	.
.	.	.	.	.	.	.
.	.	.	.	.	.	.
.	.	.	.	.	.	.
.	.	.	.	.	.	.
.	.	.	.	.	.	.
.	.	.	.	.	.	.
.	.	.	.	.	.	.
.	.	.	.	.	.	.
.	.	.	.	.	.	.
.	.	.	.	.	.	.
.	.	.	.	.	.	.
.	.	.	.	.	.	.
.	.	.	.	.	.	.
.	.	.	.	.	.	.
.	.	.	.	.	.	.
.	.	.	.	.	.	.
.	.	.	.	.	.	.
.	.	.	.	.	.	.
.	.	.	.	.	.	.
.	.	.	.	.	.	.
.	.	.	.	.	.	.
.	.	.	.	.	.	.
.	.	.	.	.	.	.
.	.	.	.	.	.	.
.	.	.	.	.	.	.
.	.	.	.	.	.	.
.	.	.	.	.	.	.
.	.	.	.	.	.	.
.	.	.	.	.	.	.
.	.	.	.	.	.	.
.	.	.	.	.	.	.
.	.	.	.	.	.	.
.	.	.	.	.	.	.
.	.	.	.	.	.	.
.	.	.	.	.	.	.
.	.	.	.	.	.	.
.	.	.	.	.	.	.
.	.	.	.	.	.	.
.	.	.	.	.	.	.
.	.	.	.	.	.	.
.	.	.	.	.	.	.
.	.	.	.	.	.	.
.	.	.	.	.	.	.
.	.	.	.	.	.	.

## Sheet: stats
KDQOL™-36 Scoring Program (v 2.0)
Copyright © UCLA Division of General Internal Medicine and Health Services Research, 2001.
Descriptive Statistics
	Scale (number of items in scale)	Mean	Median	Stan. Dev.	n
	Symptom/problem list (12)	73.351	77.2727	13.2192	430
	Effects of kidney disease (8)	63.9535	65.625	11.2552	430
	Burden of kidney disease (4)	31.4971	31.25	13.6034	430
	SF-12 Physical Health Composite	37.1965	37.7321	8.10228	430
	SF-12 Mental Health Composite	45.9407	46.5075	7.5276	430
	Run date/time:	2024-12-15 19:35:04

## Sheet: combine_data
Id	aged in 3 groups	sex	Edu_4groups	married_2	Occp_5-groups	BMI	BMI_4-groups	DurCKD_2(duration of CKD)	Family_Hisof CKD	Comorbid_diabetics	Cormorbid_hypertension	Comorbi_CVD	Sym_prom	Effe_CKD	Burd_CKD	SF_12_Physical	SF_12_mental	KSS(Composite summary Score-kidney disease specific)	Age	creatin_mg	eGFR	Serium_K	Haemoglobin (gm/dl)	Serium_Na	stage_6ckd(CKD stage 1-5)	CKD_stage3	Income_2groups	Medication_2	Hb_2( hemoglobin in 2 groups)
1	aged 45-64 year	Female	secondary	married	Housewife	27.99	Obese BMI 27.5 and higher	low duration (1-24 month)	no	no	yes	no	77.27	71.88	68.75	38.11	55.62	74.05	57	2.03	28	4.6		133	stage 4 (15-29)	CKD stage 4 and 5 (advance stage)	low income	less medication used (0-2)
2	aged 45-64 year	Female	secondary	married	Housewife	29.09	Obese BMI 27.5 and higher	low duration (1-24 month)	yes	yes	yes	no	68.18	59.38	43.75	39.33	51.58	61.18	50	1.52	42	4.3	12.4	140	stage 3b (30-44)	CKD stage 3a and 3b (early or middle stage )	low income	higher mediction used (3 and higher)	hemoglobin 12 to hogher
3	aged 45-64 year	male	Higher	married	Farmer/day labourer	19.18	Normal BMI 18.5 - 22.99	low duration (1-24 month)	no	yes	no	no	79.55	56.25	37.5	49.99	58.83	64.77	56	1.13	76	4.7	15.5	139	stage 2 (60-89)	CKD stage 1 and 2 (initial stage)	higher income	less medication used (0-2)	hemoglobin 12 to hogher
4	aged 65 and higher	Female	Higher	signel and others	Housewife	25.4	overweight BMI 23-27.49	long duration (>24 month)	yes	yes	yes	yes	77.27	34.38	25	37.08	45.39	54.26	70	1.5	37	4.6	12.8	139	stage 3b (30-44)	CKD stage 3a and 3b (early or middle stage )	low income	higher mediction used (3 and higher)	hemoglobin 12 to hogher
5	aged 18-44 year	male	secondary	married	Service worker	31.86	Obese BMI 27.5 and higher	low duration (1-24 month)	no	yes	yes	no	72.73	53.13	31.25	45.15	52.04	59.28	42	0.85	111	3.7		142	stage 1 (90 and higher)	CKD stage 1 and 2 (initial stage)	low income	higher mediction used (3 and higher)
6	aged 45-64 year	male	secondary	married	Others (unemploed, studant, driver, small private job)	23.26	overweight BMI 23-27.49	long duration (>24 month)	no	no	no	yes	81.82	75	43.75	30.43	48.15	73.2	57	2.74	26	3.3	11.9	134	stage 4 (15-29)	CKD stage 4 and 5 (advance stage)	higher income	less medication used (0-2)	Hemoglobi 2-11.99 gm/dl
7	aged 18-44 year	Female	Higher	married	Housewife	34.98	Obese BMI 27.5 and higher	low duration (1-24 month)	no	no	no	no	68.18	59.38	25	26.52	48.98	58.05	36	0.71	113	3.8	10.7	143	stage 1 (90 and higher)	CKD stage 1 and 2 (initial stage)	low income	less medication used (0-2)	Hemoglobi 2-11.99 gm/dl
8	aged 18-44 year	Female	Higher	married	Housewife	24.55	overweight BMI 23-27.49	low duration (1-24 month)	no	yes	yes	no	43.18	46.88	12.5	31.57	34.74	39.3	41	0.89	83	4.1	10.1	136	stage 2 (60-89)	CKD stage 1 and 2 (initial stage)	low income	higher mediction used (3 and higher)	Hemoglobi 2-11.99 gm/dl
9	aged 45-64 year	male	Higher	married	Service worker	26.44	overweight BMI 23-27.49	long duration (>24 month)	no	no	yes	no	70.45	59.38	18.75	31.48	48.72	58.14	56	1.67	48			133	stage 3a (45-59)	CKD stage 3a and 3b (early or middle stage )	higher income	higher mediction used (3 and higher)
10	aged 18-44 year	Female	secondary	married	Housewife	24.42	overweight BMI 23-27.49	low duration (1-24 month)	yes	no	yes	no	70.45	62.5	31.25	34.68	50.54	61.27	32	3.7	16	4.9		131	stage 4 (15-29)	CKD stage 4 and 5 (advance stage)	higher income	less medication used (0-2)
11	aged 45-64 year	Female	Primary	married	Housewife	25.83	overweight BMI 23-27.49	low duration (1-24 month)	yes	no	yes	no	65.91	56.25	25	38.79	44.39	55.87	60	1.84	31			139	stage 3b (30-44)	CKD stage 3a and 3b (early or middle stage )	low income	less medication used (0-2)
12	aged 45-64 year	male	can not read or write	married	Others (unemploed, studant, driver, small private job)	23.84	overweight BMI 23-27.49	low duration (1-24 month)	no	no	no	no	63.64	50	25	59.06	27.83	52.65	50	7.1	9	4.2		139	stage 5(1-14)	CKD stage 4 and 5 (advance stage)	low income	less medication used (0-2)
13	aged 65 and higher	Female	Primary	married	Housewife	28.85	Obese BMI 27.5 and higher	long duration (>24 month)	yes	yes	yes	no	63.64	46.88	25	27.01	53.88	51.61	65	3.13	16	5.3	9.3	142	stage 4 (15-29)	CKD stage 4 and 5 (advance stage)	low income	higher mediction used (3 and higher)	Hemoglobi 2-11.99 gm/dl
14	aged 45-64 year	Female	secondary	married	Housewife	24.68	overweight BMI 23-27.49	long duration (>24 month)	no	no	no	no	68.18	59.38	18.75	43.13	44.48	57.01	54	3.29	16	3.9	10.8	137	stage 4 (15-29)	CKD stage 4 and 5 (advance stage)	low income	less medication used (0-2)	Hemoglobi 2-11.99 gm/dl
15	aged 65 and higher	Female	Primary	signel and others	Housewife	20.31	Normal BMI 18.5 - 22.99	long duration (>24 month)	yes	no	yes	yes	70.45	56.25	25	33.82	52.33	58.14	65	8.13	5	4.7		136	stage 5(1-14)	CKD stage 4 and 5 (advance stage)	low income	higher mediction used (3 and higher)
16	aged 45-64 year	Female	Primary	married	Housewife	27.73	Obese BMI 27.5 and higher	long duration (>24 month)	yes	no	yes	no	65.91	71.88	25	46.97	39.74	61.08	53	1.99	29	3.79		142	stage 4 (15-29)	CKD stage 4 and 5 (advance stage)	low income	less medication used (0-2)
17	aged 65 and higher	male	secondary	married	Service worker	23.7	overweight BMI 23-27.49	low duration (1-24 month)	no	no	yes	no	84.09	46.88	31.25	43.27	43.37	62.88	77	1.83	38	4.8	11.6	139	stage 3b (30-44)	CKD stage 3a and 3b (early or middle stage )	higher income	less medication used (0-2)	Hemoglobi 2-11.99 gm/dl
18	aged 45-64 year	Female	can not read or write	signel and others	Housewife	30.57	Obese BMI 27.5 and higher	long duration (>24 month)	no	yes	yes	no	65.91	53.13	18.75	39.95	37.94	53.79	53	3.65	14	5.3		145	stage 5(1-14)	CKD stage 4 and 5 (advance stage)	low income	higher mediction used (3 and higher)
19	aged 45-64 year	Female	Primary	married	Housewife	34.44	Obese BMI 27.5 and higher	long duration (>24 month)	no	no	no	no	68.18	40.63	12.5	30.82	46.55	49.72	56	1.91	30	4.1		143	stage 3b (30-44)	CKD stage 3a and 3b (early or middle stage )	low income	less medication used (0-2)
20	aged 45-64 year	male	can not read or write	married	Farmer/day labourer	20.67	Normal BMI 18.5 - 22.99	long duration (>24 month)	no	no	yes	no	77.27	65.63	25	43.94	41.75	64.68	55	2.84	25	4.1		137	stage 4 (15-29)	CKD stage 4 and 5 (advance stage)	low income	higher mediction used (3 and higher)
21	aged 45-64 year	male	Primary	married	Service worker	17.34	underweight BMI <18.5	long duration (>24 month)	yes	yes	yes	yes	72.73	65.63	25	47.36	36.39	62.41	61	1.78	43	4.3		132	stage 3b (30-44)	CKD stage 3a and 3b (early or middle stage )	low income	higher mediction used (3 and higher)
22	aged 18-44 year	Female	secondary	married	Housewife	19.11	Normal BMI 18.5 - 22.99	low duration (1-24 month)	yes	yes	yes	yes	63.64	53.13	25	23.65	41.43	53.7	42	2.45	25		7.9		stage 4 (15-29)	CKD stage 4 and 5 (advance stage)	low income	higher mediction used (3 and higher)	Hemoglobi 2-11.99 gm/dl
23	aged 45-64 year	male	Higher	married	Others (unemploed, studant, driver, small private job)	21.2	Normal BMI 18.5 - 22.99	low duration (1-24 month)	yes	no	yes	no	72.73	56.25	18.75	41.78	46.66	58.24	48	1.97	41				stage 3b (30-44)	CKD stage 3a and 3b (early or middle stage )	higher income	higher mediction used (3 and higher)
24	aged 45-64 year	Female	Primary	signel and others	Housewife	20.24	Normal BMI 18.5 - 22.99	long duration (>24 month)	yes	no	yes	no	45.45	43.75	12.5	24.3	49.7	39.39	52	2.21	26	4.9		135	stage 4 (15-29)	CKD stage 4 and 5 (advance stage)	low income	higher mediction used (3 and higher)
25	aged 65 and higher	Female	Higher	signel and others	Housewife	34.11	Obese BMI 27.5 and higher	long duration (>24 month)	yes	yes	yes	yes	72.73	50	25	39.95	38.54	57.2	70	2.43	21	3.7		139	stage 4 (15-29)	CKD stage 4 and 5 (advance stage)	low income	higher mediction used (3 and higher)
26	aged 45-64 year	male	secondary	married	Farmer/day labourer	18.09	underweight BMI <18.5	long duration (>24 month)	no	no	yes	no	72.73	50	31.25	37.42	46.06	58.24	45	1.87	45	3.8	12.7	140	stage 3a (45-59)	CKD stage 3a and 3b (early or middle stage )	low income	less medication used (0-2)	hemoglobin 12 to hogher
27	aged 45-64 year	male	Primary	married	Farmer/day labourer	23.34	overweight BMI 23-27.49	long duration (>24 month)	no	no	yes	no	88.64	71.88	12.5	44.82	54.26	70.36	55	2.83	26	3.9	11.5	142	stage 4 (15-29)	CKD stage 4 and 5 (advance stage)	higher income	less medication used (0-2)	Hemoglobi 2-11.99 gm/dl
28	aged 65 and higher	male	Primary	married	Farmer/day labourer	22.2	Normal BMI 18.5 - 22.99	long duration (>24 month)	yes	yes	yes	yes	50	40.63	12.5	18.74	34.53	40.63	65	1.72	44	4.3		138	stage 3b (30-44)	CKD stage 3a and 3b (early or middle stage )	low income	higher mediction used (3 and higher)
29	aged 45-64 year	male	Primary	married	Farmer/day labourer	19.43	Normal BMI 18.5 - 22.99	low duration (1-24 month)	yes	no	yes	no	81.82	84.38	62.5	48.8	54.49	79.45	55	0.8	105	4.2		138	stage 1 (90 and higher)	CKD stage 1 and 2 (initial stage)	low income	higher mediction used (3 and higher)
30	aged 45-64 year	Female	Primary	signel and others	Housewife	19.9	Normal BMI 18.5 - 22.99	long duration (>24 month)	no	no	yes	no	77.27	56.25	43.75	33.47	59.41	64.68	64	0.71	95	4.5		116	stage 1 (90 and higher)	CKD stage 1 and 2 (initial stage)	low income	higher mediction used (3 and higher)
31	aged 45-64 year	Female	Primary	signel and others	Farmer/day labourer	23.68	overweight BMI 23-27.49	long duration (>24 month)	no	no	no	no	65.91	50	31.25	22.39	55.42	54.83	55	6.11	8				stage 5(1-14)	CKD stage 4 and 5 (advance stage)	low income	higher mediction used (3 and higher)
32	aged 65 and higher	Female	can not read or write	married	Housewife	30.74	Obese BMI 27.5 and higher	low duration (1-24 month)	no	no	yes	no	59.09	40.63	12.5	21.32	46.09	45.17	70	2.15	24		10.2		stage 4 (15-29)	CKD stage 4 and 5 (advance stage)	low income	higher mediction used (3 and higher)	Hemoglobi 2-11.99 gm/dl
33	aged 18-44 year	male	can not read or write	married	Others (unemploed, studant, driver, small private job)	26.69	overweight BMI 23-27.49	low duration (1-24 month)	no	no	yes	no	72.73	53.13	25	33.97	50.63	58.24	38	0.79	117		12.5		stage 1 (90 and higher)	CKD stage 1 and 2 (initial stage)	low income	higher mediction used (3 and higher)	hemoglobin 12 to hogher
34	aged 45-64 year	male	Primary	married	Housewife	21.53	Normal BMI 18.5 - 22.99	long duration (>24 month)	no	yes	yes	no	65.91	56.25	25	32.4	44.42	55.87	47	1.02	91	4.2		144	stage 1 (90 and higher)	CKD stage 1 and 2 (initial stage)	low income	higher mediction used (3 and higher)
35	aged 18-44 year	Female	Primary	married	Farmer/day labourer	19.93	Normal BMI 18.5 - 22.99	low duration (1-24 month)	no	yes	no	no	68.18	59.38	25	32.8	50.81	58.05	35	1.44	49	4.6		130	stage 3a (45-59)	CKD stage 3a and 3b (early or middle stage )	low income	higher mediction used (3 and higher)
36	aged 18-44 year	Female	Higher	married	Service worker	23.09	overweight BMI 23-27.49	long duration (>24 month)	no	no	yes	no	79.55	65.63	37.5	52.73	51.17	67.9	43	2.88	20				stage 4 (15-29)	CKD stage 4 and 5 (advance stage)	low income	less medication used (0-2)
37	aged 18-44 year	Female	secondary	married	Farmer/day labourer	21.02	Normal BMI 18.5 - 22.99	low duration (1-24 month)	yes	yes	yes	no	47.73	40.63	18.75	25.05	36.5	40.53	22	5.02	12	6.2		136	stage 5(1-14)	CKD stage 4 and 5 (advance stage)	low income	higher mediction used (3 and higher)
38	aged 45-64 year	Female	can not read or write	married	Service worker	23.68	overweight BMI 23-27.49	long duration (>24 month)	no	no	yes	no	75	56.25	37.5	46.39	41.14	62.5	60	0.77	88	3.8		144	stage 2 (60-89)	CKD stage 1 and 2 (initial stage)	low income	less medication used (0-2)
39	aged 45-64 year	male	Higher	married	Service worker	20.87	Normal BMI 18.5 - 22.99	long duration (>24 month)	no	yes	yes	no	68.18	59.38	43.75	46.32	46.32	61.18	63	2.43	29	3.9		137	stage 4 (15-29)	CKD stage 4 and 5 (advance stage)	higher income	higher mediction used (3 and higher)
40	aged 45-64 year	male	Higher	married	Retired	26.69	overweight BMI 23-27.49	long duration (>24 month)	no	yes	yes	no	63.64	53.13	25	36.65	40.26	53.7	60	1.69	46	4.3		133	stage 3a (45-59)	CKD stage 3a and 3b (early or middle stage )	higher income	higher mediction used (3 and higher)
41	aged 65 and higher	male	can not read or write	married	Others (unemploed, studant, driver, small private job)	25.4	overweight BMI 23-27.49	low duration (1-24 month)	yes	no	yes	no	68.18	53.13	18.75	28.91	49.04	54.93	65	2.9	23			141.6	stage 4 (15-29)	CKD stage 4 and 5 (advance stage)	low income	higher mediction used (3 and higher)
42	aged 45-64 year	Female	Primary	signel and others	Housewife	33.11	Obese BMI 27.5 and higher	low duration (1-24 month)	yes	no	yes	no	61.36	53.13	37.5	38.66	53.45	54.64	55	1.89	31	4.2		140	stage 3b (30-44)	CKD stage 3a and 3b (early or middle stage )	low income	higher mediction used (3 and higher)
43	aged 45-64 year	male	Primary	married	Farmer/day labourer	15.5	underweight BMI <18.5	long duration (>24 month)	no	no	yes	no	56.82	28.13	18.75	20.19	46.8	40.91	60	3.51	19				stage 4 (15-29)	CKD stage 4 and 5 (advance stage)	low income	higher mediction used (3 and higher)
44	aged 18-44 year	male	Higher	signel and others	Others (unemploed, studant, driver, small private job)	22.89	Normal BMI 18.5 - 22.99	low duration (1-24 month)	no	no	yes	no	88.64	71.88	43.75	42.3	55.99	75.57	22	1.1	97	4.4		137	stage 1 (90 and higher)	CKD stage 1 and 2 (initial stage)	low income	less medication used (0-2)
45	aged 18-44 year	male	secondary	married	Service worker	21.28	Normal BMI 18.5 - 22.99	low duration (1-24 month)	no	no	yes	no	77.27	75	43.75	37.12	48.36	70.93	38	1.45	63				stage 2 (60-89)	CKD stage 1 and 2 (initial stage)	higher income	less medication used (0-2)
46	aged 45-64 year	Female	can not read or write	married	Housewife			long duration (>24 month)	no	yes	yes	no	72.73	43.75	31.25	31.58	48.23	56.16	50	0.97	71	4.1		139	stage 2 (60-89)	CKD stage 1 and 2 (initial stage)	low income	higher mediction used (3 and higher)
47	aged 18-44 year	Female	Primary	married	Housewife	33.58	Obese BMI 27.5 and higher	low duration (1-24 month)	yes	no	yes	no	63.64	50	18.75	37.49	44.58	51.61	42	2.95	20	3.8	9.2	135	stage 4 (15-29)	CKD stage 4 and 5 (advance stage)	low income	less medication used (0-2)	Hemoglobi 2-11.99 gm/dl
48	aged 18-44 year	male	can not read or write	married	Others (unemploed, studant, driver, small private job)	25.74	overweight BMI 23-27.49	long duration (>24 month)	yes	no	no	no	77.27	62.5	31.25	40.1	46.36	64.68	42	1.91	44				stage 3b (30-44)	CKD stage 3a and 3b (early or middle stage )	low income	less medication used (0-2)
49	aged 18-44 year	male	Higher	married	Farmer/day labourer	21.41	Normal BMI 18.5 - 22.99	low duration (1-24 month)	no	yes	yes	yes	56.82	37.5	12.5	27.96	33.6	42.99	44	9.97	6	7		135	stage 5(1-14)	CKD stage 4 and 5 (advance stage)	low income	higher mediction used (3 and higher)
50	aged 45-64 year	male	Primary	married	Service worker	19.93	Normal BMI 18.5 - 22.99	long duration (>24 month)	yes	no	yes	no	63.64	43.75	18.75	25.78	36.64	49.53	62	6.2	10				stage 5(1-14)	CKD stage 4 and 5 (advance stage)	higher income	higher mediction used (3 and higher)
51	aged 18-44 year	Female	Primary	married	Housewife	21.46	Normal BMI 18.5 - 22.99	low duration (1-24 month)	no	no	yes	no	81.82	78.13	62.5	47.03	47.2	77.37	20	0.67	128				stage 1 (90 and higher)	CKD stage 1 and 2 (initial stage)	low income	less medication used (0-2)
52	aged 18-44 year	Female	Higher	married	Service worker	18.83	Normal BMI 18.5 - 22.99	long duration (>24 month)	no	no	no	no	68.18	62.5	31.25	37.95	47.1	60.13	33	2.13	31	4.7		138	stage 3b (30-44)	CKD stage 3a and 3b (early or middle stage )	low income	less medication used (0-2)
53	aged 18-44 year	male	Primary	married	Service worker	28.49	Obese BMI 27.5 and higher	long duration (>24 month)	no	no	yes	no	81.82	75	31.25	47.47	36.12	71.12	37	1.04	95				stage 1 (90 and higher)	CKD stage 1 and 2 (initial stage)	low income	higher mediction used (3 and higher)
54	aged 18-44 year	male	Primary	married	Others (unemploed, studant, driver, small private job)	21.35	Normal BMI 18.5 - 22.99	long duration (>24 month)	no	no	yes	no	56.82	56.25	25	37.89	36.24	51.33	37	9.2	7	4.3	9.8	137	stage 5(1-14)	CKD stage 4 and 5 (advance stage)	low income	less medication used (0-2)	Hemoglobi 2-11.99 gm/dl
55	aged 18-44 year	Female	Primary	married	Farmer/day labourer	27.68	Obese BMI 27.5 and higher	low duration (1-24 month)	no	yes	yes	no	75	59.38	37.5	42.03	50.91	63.54	40	1.81	36				stage 3b (30-44)	CKD stage 3a and 3b (early or middle stage )	low income	higher mediction used (3 and higher)
56	aged 45-64 year	Female	Primary	married	Housewife	21.28	Normal BMI 18.5 - 22.99	low duration (1-24 month)	no	no	yes	yes	84.09	68.75	37.5	39.73	41.42	71.21	57	1.12	57	3.8	10.2	142	stage 3a (45-59)	CKD stage 3a and 3b (early or middle stage )	low income	higher mediction used (3 and higher)	Hemoglobi 2-11.99 gm/dl
57	aged 45-64 year	male	Higher	married	Others (unemploed, studant, driver, small private job)	36	Obese BMI 27.5 and higher	long duration (>24 month)	yes	no	no	no	86.36	62.5	18.75	46.69	38.48	67.14	61	1.6	49	4.5		140	stage 3a (45-59)	CKD stage 3a and 3b (early or middle stage )	higher income	less medication used (0-2)
58	aged 18-44 year	male	Primary	signel and others	Others (unemploed, studant, driver, small private job)	30.89	Obese BMI 27.5 and higher	low duration (1-24 month)	no	no	yes	no	79.55	78.13	31.25	38.8	42.15	71.03	28	3.11	27	4.5	8.8	142	stage 4 (15-29)	CKD stage 4 and 5 (advance stage)	low income	less medication used (0-2)	Hemoglobi 2-11.99 gm/dl
59	aged 45-64 year	male	Primary	married	Others (unemploed, studant, driver, small private job)	26.27	overweight BMI 23-27.49	low duration (1-24 month)	no	no	yes	yes	81.82	68.75	62.5	44.67	44.42	74.24	50	0.98	94	3.9		145	stage 1 (90 and higher)	CKD stage 1 and 2 (initial stage)	low income	less medication used (0-2)
60	aged 45-64 year	Female	Primary	married	Housewife	22.76	Normal BMI 18.5 - 22.99	low duration (1-24 month)	no	yes	yes	yes	68.18	59.38	25	32.85	41.62	58.05	64	3	17				stage 4 (15-29)	CKD stage 4 and 5 (advance stage)	low income	less medication used (0-2)
61	aged 18-44 year	Female	secondary	married	Others (unemploed, studant, driver, small private job)	17.91	underweight BMI <18.5	low duration (1-24 month)	yes	no	no	no	86.36	62.5	43.75	40.1	44.74	71.3	18	2.36	30	5.3	10.3	139	stage 3b (30-44)	CKD stage 3a and 3b (early or middle stage )	low income	less medication used (0-2)	Hemoglobi 2-11.99 gm/dl
62	aged 45-64 year	Female	Higher	married	Service worker	28.79	Obese BMI 27.5 and higher	long duration (>24 month)	no	no	yes	no	72.73	50	43.75	44.78	42.2	60.32	50	1.82	33	4.9		140	stage 3b (30-44)	CKD stage 3a and 3b (early or middle stage )	higher income	less medication used (0-2)
63	aged 45-64 year	Female	Primary	married	Housewife	23.88	overweight BMI 23-27.49	long duration (>24 month)	no	no	yes	yes	70.45	53.13	37.5	36.27	41.76	59.19	57	3.23	16	3.8		136	stage 4 (15-29)	CKD stage 4 and 5 (advance stage)	low income	less medication used (0-2)
64	aged 45-64 year	Female	Primary	married	Housewife	20.24	Normal BMI 18.5 - 22.99	long duration (>24 month)	no	no	yes	no	77.27	59.38	18.75	46.36	46.41	61.55	50	7.07	7	4.9	8.1	141	stage 5(1-14)	CKD stage 4 and 5 (advance stage)	low income	less medication used (0-2)	Hemoglobi 2-11.99 gm/dl
65	aged 18-44 year	Female	secondary	married	Housewife	29.72	Obese BMI 27.5 and higher	long duration (>24 month)	yes	yes	yes	no	79.55	78.13	25	35.45	44.54	69.99	42	0.95	77	3.9		137	stage 2 (60-89)	CKD stage 1 and 2 (initial stage)	low income	less medication used (0-2)
66	aged 45-64 year	Female	Primary	married	Housewife	38.23	Obese BMI 27.5 and higher	long duration (>24 month)	yes	yes	yes	no	75	40.63	6.25	31.9	48.15	52.09	54	5.55	9	3.9		141	stage 5(1-14)	CKD stage 4 and 5 (advance stage)	low income	less medication used (0-2)
67	aged 18-44 year	Female	Primary	married	Housewife	34.98	Obese BMI 27.5 and higher	low duration (1-24 month)	no	no	yes	no	86.36	71.88	43.75	45.08	35.22	74.43	23	0.62	128				stage 1 (90 and higher)	CKD stage 1 and 2 (initial stage)	low income	less medication used (0-2)
68	aged 18-44 year	Female	Primary	married	Housewife	29.53	Obese BMI 27.5 and higher	low duration (1-24 month)	no	no	yes	no	75	59.38	37.5	26.72	49.24	63.54	28	0.86	94	4.5		139	stage 1 (90 and higher)	CKD stage 1 and 2 (initial stage)	low income	less medication used (0-2)
69	aged 45-64 year	male	secondary	married	Farmer/day labourer	24	overweight BMI 23-27.49	low duration (1-24 month)	no	yes	yes	no	81.82	62.5	31.25	37.82	45.23	66.95	52	2.17	36	3.8		137	stage 3b (30-44)	CKD stage 3a and 3b (early or middle stage )	low income	less medication used (0-2)
70	aged 65 and higher	male	Primary	married	Retired	34.35	Obese BMI 27.5 and higher	long duration (>24 month)	no	no	yes	no	65.91	40.63	25	29.15	42.77	50.67	67	1.23	64	4.4		136	stage 2 (60-89)	CKD stage 1 and 2 (initial stage)	low income	less medication used (0-2)
71	aged 45-64 year	Female	Primary	married	Housewife	26.06	overweight BMI 23-27.49	low duration (1-24 month)	no	yes	yes	no	75	53.13	18.75	26.22	51.44	58.34	60	0.98	66	4.2	11.5	138	stage 2 (60-89)	CKD stage 1 and 2 (initial stage)	low income	higher mediction used (3 and higher)	Hemoglobi 2-11.99 gm/dl
72	aged 18-44 year	Female	secondary	married	Housewife	29.53	Obese BMI 27.5 and higher	low duration (1-24 month)	no	no	yes	no	79.55	65.63	31.25	34.73	43.82	66.86	44	3.01	19		9.4		stage 4 (15-29)	CKD stage 4 and 5 (advance stage)	low income	less medication used (0-2)	Hemoglobi 2-11.99 gm/dl
73	aged 45-64 year	Female	Primary	married	Housewife	23.99	overweight BMI 23-27.49	long duration (>24 month)	no	yes	yes	no	65.91	56.25	31.25	38.86	34.25	56.91	54	2.08	28	5.2		138	stage 4 (15-29)	CKD stage 4 and 5 (advance stage)	low income	higher mediction used (3 and higher)
74	aged 18-44 year	Female	Primary	married	Housewife	27.99	Obese BMI 27.5 and higher	long duration (>24 month)	no	no	yes	no	77.27	62.5	25	34.53	41.9	63.64	35	2.27	28	5.1	10.7	142	stage 4 (15-29)	CKD stage 4 and 5 (advance stage)	low income	less medication used (0-2)	Hemoglobi 2-11.99 gm/dl
75	aged 65 and higher	male	Primary	married	Retired	23.34	overweight BMI 23-27.49	low duration (1-24 month)	no	no	no	no	81.82	59.38	37.5	33.33	46.68	66.95	67	0.98	85	4.8		141	stage 2 (60-89)	CKD stage 1 and 2 (initial stage)	higher income	less medication used (0-2)
76	aged 45-64 year	male	Higher	married	Service worker	24.03	overweight BMI 23-27.49	low duration (1-24 month)	no	no	yes	no	79.55	65.63	31.25	39.91	46.38	66.86	62	2.53	28	4		140	stage 4 (15-29)	CKD stage 4 and 5 (advance stage)	higher income	less medication used (0-2)
77	aged 45-64 year	male	Higher	married	Service worker	21.53	Normal BMI 18.5 - 22.99	long duration (>24 month)	yes	yes	yes	yes	81.82	53.13	25	39.16	39.73	62.79	61	6.17	10	5.79		141.4	stage 5(1-14)	CKD stage 4 and 5 (advance stage)	higher income	higher mediction used (3 and higher)
78	aged 65 and higher	male	can not read or write	married	Farmer/day labourer	24.52	overweight BMI 23-27.49	low duration (1-24 month)	no	no	yes	no	77.27	40.63	31.25	21.07	41.72	57.39	78	1.52	47	3.7	13.3	140	stage 3a (45-59)	CKD stage 3a and 3b (early or middle stage )	low income	less medication used (0-2)	hemoglobin 12 to hogher
79	aged 18-44 year	Female	can not read or write	married	Housewife	22.76	Normal BMI 18.5 - 22.99	long duration (>24 month)	no	no	yes	yes	77.27	65.63	37.5	42.82	28.98	66.76	42	1.8	36	4.1	9.4	126	stage 3b (30-44)	CKD stage 3a and 3b (early or middle stage )	low income	less medication used (0-2)	Hemoglobi 2-11.99 gm/dl
80	aged 65 and higher	Female	can not read or write	married	Housewife	23.99	overweight BMI 23-27.49	long duration (>24 month)	no	no	yes	yes	81.82	62.5	25	31.45	40.67	65.91	65	2.66	19	3.9	9.9	136	stage 4 (15-29)	CKD stage 4 and 5 (advance stage)	low income	less medication used (0-2)	Hemoglobi 2-11.99 gm/dl
81	aged 18-44 year	Female	secondary	signel and others	Others (unemploed, studant, driver, small private job)	26.89	overweight BMI 23-27.49	long duration (>24 month)	no	no	no	no	81.82	68.75	37.5	40.12	49.21	70.08	24	0.84	99	4		134	stage 1 (90 and higher)	CKD stage 1 and 2 (initial stage)	low income	less medication used (0-2)
82	aged 45-64 year	Female	Primary	married	Housewife	19.81	Normal BMI 18.5 - 22.99	long duration (>24 month)	no	yes	yes	no	72.73	59.38	37.5	47.21	33.17	62.41	45	0.29	133				stage 1 (90 and higher)	CKD stage 1 and 2 (initial stage)	low income	higher mediction used (3 and higher)
83	aged 45-64 year	Female	Primary	married	Housewife	22.69	Normal BMI 18.5 - 22.99	long duration (>24 month)	no	no	no	no	79.55	59.38	18.75	44.33	34.67	62.69	50	2.01	30	5.1		138	stage 3b (30-44)	CKD stage 3a and 3b (early or middle stage )	low income	less medication used (0-2)
84	aged 65 and higher	Female	Primary	signel and others	Housewife	18.46	underweight BMI <18.5	long duration (>24 month)	no	yes	yes	no	79.55	62.5	31.25	29.06	46.67	65.82	65	2.42	22				stage 4 (15-29)	CKD stage 4 and 5 (advance stage)	low income	higher mediction used (3 and higher)
85	aged 45-64 year	Female	can not read or write	married	Housewife	23.25	overweight BMI 23-27.49	low duration (1-24 month)	no	no	yes	no	75	65.63	31.25	32.19	45.02	64.59	52	2.01	29	4.1		140	stage 4 (15-29)	CKD stage 4 and 5 (advance stage)	low income	less medication used (0-2)
86	aged 45-64 year	Female	Primary	married	Housewife	21.89	Normal BMI 18.5 - 22.99	long duration (>24 month)	no	yes	yes	no	84.09	75	31.25	37.06	43.58	72.25	58	1.83	32	3.5		140	stage 3b (30-44)	CKD stage 3a and 3b (early or middle stage )	low income	higher mediction used (3 and higher)
87	aged 65 and higher	Female	Higher	married	Housewife	22.89	Normal BMI 18.5 - 22.99	long duration (>24 month)	no	no	yes	no	77.27	62.5	18.75	39.5	39.98	62.59	67	0.67	96	4.5	12.1	139	stage 1 (90 and higher)	CKD stage 1 and 2 (initial stage)	low income	less medication used (0-2)	hemoglobin 12 to hogher
88	aged 18-44 year	male	Higher	married	Service worker	25.1	overweight BMI 23-27.49	long duration (>24 month)	no	no	yes	no	77.27	68.75	37.5	41.66	49.56	67.8	44	2.26	36	4.1		144	stage 3b (30-44)	CKD stage 3a and 3b (early or middle stage )	higher income	less medication used (0-2)
89	aged 18-44 year	Female	secondary	married	Housewife	21.89	Normal BMI 18.5 - 22.99	long duration (>24 month)	no	yes	yes	no	72.73	50	37.5	35.7	26.17	59.28	29	8.78	6	4		118	stage 5(1-14)	CKD stage 4 and 5 (advance stage)	low income	higher mediction used (3 and higher)
90	aged 18-44 year	male	secondary	married	Farmer/day labourer	23.76	overweight BMI 23-27.49	low duration (1-24 month)	no	no	no	no	84.09	62.5	18.75	33.91	47.87	66	38	1.12	86	4.4	15.9	139	stage 2 (60-89)	CKD stage 1 and 2 (initial stage)	low income	less medication used (0-2)	hemoglobin 12 to hogher
91	aged 18-44 year	male	Primary	signel and others	Others (unemploed, studant, driver, small private job)	15.8	underweight BMI <18.5	low duration (1-24 month)	no	no	no	no	88.64	65.63	37.5	30.87	37.65	72.45	18	0.94	121				stage 1 (90 and higher)	CKD stage 1 and 2 (initial stage)	low income	less medication used (0-2)
92	aged 18-44 year	male	Higher	signel and others	Others (unemploed, studant, driver, small private job)	25.74	overweight BMI 23-27.49	low duration (1-24 month)	no	no	no	no	88.64	75	50	59.79	27.81	77.65	22	1.03	105		14.2		stage 1 (90 and higher)	CKD stage 1 and 2 (initial stage)	low income	less medication used (0-2)	hemoglobin 12 to hogher
93	aged 65 and higher	male	Higher	married	Service worker	20.16	Normal BMI 18.5 - 22.99	long duration (>24 month)	yes	yes	yes	no	63.64	37.5	18.75	18.53	37.46	47.45	70	3.98	15	5.1		135	stage 4 (15-29)	CKD stage 4 and 5 (advance stage)	higher income	higher mediction used (3 and higher)
94	aged 18-44 year	male	secondary	married	Farmer/day labourer	25.47	overweight BMI 23-27.49	low duration (1-24 month)	no	no	no	no	72.73	68.75	50	45.53	42.17	67.62	36	0.6	128	4.09		139.6	stage 1 (90 and higher)	CKD stage 1 and 2 (initial stage)	low income	less medication used (0-2)
95	aged 65 and higher	male	Higher	married	Housewife	26.06	overweight BMI 23-27.49	long duration (>24 month)	yes	yes	yes	no	77.27	50	25	37.09	47.45	59.47	65	4.35	14	4.5		138	stage 5(1-14)	CKD stage 4 and 5 (advance stage)	higher income	less medication used (0-2)
96	aged 18-44 year	Female	Higher	married	Housewife	16.72	underweight BMI <18.5	low duration (1-24 month)	no	yes	no	no	68.18	68.75	50	32.66	54.17	65.34	34	0.62	120				stage 1 (90 and higher)	CKD stage 1 and 2 (initial stage)	low income	less medication used (0-2)
97	aged 45-64 year	male	can not read or write	married	Housewife	16	underweight BMI <18.5	long duration (>24 month)	no	no	yes	no	72.73	53.13	37.5	37.3	41.39	60.32	60	1.45	55	3.1		134	stage 3a (45-59)	CKD stage 3a and 3b (early or middle stage )	low income	less medication used (0-2)
98	aged 45-64 year	male	Higher	married	Service worker	24.03	overweight BMI 23-27.49	long duration (>24 month)	no	no	no	no	68.18	56.25	18.75	36.27	39.81	55.97	55	1.33	63	3.5		144	stage 2 (60-89)	CKD stage 1 and 2 (initial stage)	higher income	less medication used (0-2)
99	aged 45-64 year	Female	secondary	married	Housewife	19.38	Normal BMI 18.5 - 22.99	low duration (1-24 month)	no	no	no	no	72.73	43.75	25	30.04	37.13	55.12	45	12.03	4	3.8		136	stage 5(1-14)	CKD stage 4 and 5 (advance stage)	low income	less medication used (0-2)
100	aged 45-64 year	Female	secondary	married	Service worker	21.35	Normal BMI 18.5 - 22.99	long duration (>24 month)	no	no	no	no	68.18	56.25	31.25	34.2	48.58	58.05	64	0.93	69	4.1		142	stage 2 (60-89)	CKD stage 1 and 2 (initial stage)	higher income	less medication used (0-2)
101	aged 65 and higher	Female	can not read or write	signel and others	Housewife	33.3	Obese BMI 27.5 and higher	long duration (>24 month)	no	no	yes	no	68.18	43.75	12.5	19.92	32.06	50.76	82	3.98	11	4.4		135	stage 5(1-14)	CKD stage 4 and 5 (advance stage)	low income	less medication used (0-2)
102	aged 45-64 year	Female	Higher	married	Service worker	25.98	overweight BMI 23-27.49	long duration (>24 month)	no	no	no	no	86.36	56.25	37.5	34.55	47.25	68.18	52	2.5	23	3.64		139	stage 4 (15-29)	CKD stage 4 and 5 (advance stage)	higher income	less medication used (0-2)
103	aged 45-64 year	male	Primary	married	Farmer/day labourer	23.34	overweight BMI 23-27.49	long duration (>24 month)	no	no	yes	no	84.09	65.63	31.25	40.22	42.11	69.13	59	3.8	17	4.8	10.1		stage 4 (15-29)	CKD stage 4 and 5 (advance stage)	low income	less medication used (0-2)	Hemoglobi 2-11.99 gm/dl
104	aged 45-64 year	male	secondary	married	Farmer/day labourer	27.46	overweight BMI 23-27.49	low duration (1-24 month)	no	yes	yes	no	77.27	62.5	31.25	37.75	35.97	64.68	55	2.27	33	4.2	12.8	136	stage 3b (30-44)	CKD stage 3a and 3b (early or middle stage )	higher income	less medication used (0-2)	hemoglobin 12 to hogher
105	aged 45-64 year	Female	can not read or write	married	Housewife	27.68	Obese BMI 27.5 and higher	low duration (1-24 month)	no	no	yes	no	68.18	68.75	25	39.04	49.01	61.17	55	1.28	49	5		137	stage 3a (45-59)	CKD stage 3a and 3b (early or middle stage )	low income	less medication used (0-2)
106	aged 45-64 year	male	secondary	married	Farmer/day labourer	26.69	overweight BMI 23-27.49	low duration (1-24 month)	no	yes	yes	no	72.73	65.63	18.75	29.45	47.93	61.37	56	4.61	14	4.6		142	stage 5(1-14)	CKD stage 4 and 5 (advance stage)	higher income	less medication used (0-2)
107	aged 45-64 year	Female	secondary	married	Housewife	21.84	Normal BMI 18.5 - 22.99	low duration (1-24 month)	no	yes	no	no	75	56.25	43.75	41.16	45.8	63.54	47	2.52	23	4.3		136	stage 4 (15-29)	CKD stage 4 and 5 (advance stage)	low income	less medication used (0-2)
108	aged 45-64 year	male	Higher	married	Service worker	17.85	underweight BMI <18.5	long duration (>24 month)	no	no	yes	no	81.82	71.88	25	47.13	41.73	69.04	60	0.79	102	4		142	stage 1 (90 and higher)	CKD stage 1 and 2 (initial stage)	higher income	less medication used (0-2)
109	aged 18-44 year	Female	secondary	married	Housewife	19.16	Normal BMI 18.5 - 22.99	low duration (1-24 month)	no	no	no	no	81.82	71.88	43.75	48.27	40.74	72.16	24	0.9	92				stage 1 (90 and higher)	CKD stage 1 and 2 (initial stage)	low income	less medication used (0-2)
110	aged 65 and higher	male	Higher	married	Service worker	26.21	overweight BMI 23-27.49	low duration (1-24 month)	yes	yes	yes	no	84.09	68.75	18.75	33.18	42.88	68.09	68	1.72	43	5.7		135	stage 3b (30-44)	CKD stage 3a and 3b (early or middle stage )	higher income	higher mediction used (3 and higher)
111	aged 65 and higher	Female	Higher	married	Service worker	21.41	Normal BMI 18.5 - 22.99	long duration (>24 month)	no	no	yes	no	77.27	68.75	31.25	35.54	49.73	66.76	68	1.84	30	3.8		138	stage 3b (30-44)	CKD stage 3a and 3b (early or middle stage )	higher income	higher mediction used (3 and higher)
112	aged 45-64 year	Female	Primary	married	Housewife	25.62	overweight BMI 23-27.49	long duration (>24 month)	no	no	yes	no	81.82	65.63	25	37.34	47.94	66.95	50	4.41	12				stage 5(1-14)	CKD stage 4 and 5 (advance stage)	low income	less medication used (0-2)
113	aged 45-64 year	Female	can not read or write	married	Housewife	23.88	overweight BMI 23-27.49	long duration (>24 month)	yes	yes	yes	no	77.27	68.75	31.25	35.89	51.53	66.76	62	3.89	12		9.6		stage 5(1-14)	CKD stage 4 and 5 (advance stage)	low income	higher mediction used (3 and higher)	Hemoglobi 2-11.99 gm/dl
114	aged 45-64 year	male	secondary	married	Farmer/day labourer	28.83	Obese BMI 27.5 and higher	low duration (1-24 month)	no	no	yes	no	84.09	78.13	18.75	41.46	39.52	71.21	55	1.4	59	3.87	11.6	140.5	stage 3a (45-59)	CKD stage 3a and 3b (early or middle stage )	higher income	less medication used (0-2)	Hemoglobi 2-11.99 gm/dl
115	aged 45-64 year	male	Higher	married	Retired	26.27	overweight BMI 23-27.49	long duration (>24 month)	no	no	yes	no	81.82	65.63	37.5	36.88	38.6	69.04	62	2.83	24	5.1	11.5	138	stage 4 (15-29)	CKD stage 4 and 5 (advance stage)	low income	higher mediction used (3 and higher)	Hemoglobi 2-11.99 gm/dl
116	aged 18-44 year	male	secondary	married	Farmer/day labourer	23.09	overweight BMI 23-27.49	long duration (>24 month)	no	no	yes	no	77.27	68.75	31.25	33.34	35.92	66.76	32	1.49	64	3.8		139	stage 2 (60-89)	CKD stage 1 and 2 (initial stage)	low income	less medication used (0-2)
117	aged 18-44 year	Female	can not read or write	married	Housewife	19.56	Normal BMI 18.5 - 22.99	long duration (>24 month)	yes	no	no	no	90.91	68.75	31.25	34.39	49.9	73.58	44	1.06	66	3.7		143	stage 2 (60-89)	CKD stage 1 and 2 (initial stage)	low income	less medication used (0-2)
118	aged 45-64 year	male	Primary	married	Housewife	22.15	Normal BMI 18.5 - 22.99	long duration (>24 month)	yes	no	yes	yes	77.27	75	56.25	45.85	39.62	73.01	52	4.03	17	5.1		134	stage 4 (15-29)	CKD stage 4 and 5 (advance stage)	low income	less medication used (0-2)
119	aged 18-44 year	male	secondary	signel and others	Farmer/day labourer	23.68	overweight BMI 23-27.49	low duration (1-24 month)	no	no	no	no	86.36	71.88	37.5	45	36.88	73.39	22	2.55	35	4.2		140	stage 3b (30-44)	CKD stage 3a and 3b (early or middle stage )	low income	less medication used (0-2)
120	aged 45-64 year	Female	Primary	married	Housewife	27.04	overweight BMI 23-27.49	long duration (>24 month)	no	no	yes	no	84.09	59.38	31.25	40.13	40.14	67.05	56	3.43	15	5.1	11.8	142	stage 4 (15-29)	CKD stage 4 and 5 (advance stage)	low income	less medication used (0-2)	Hemoglobi 2-11.99 gm/dl
121	aged 18-44 year	male	secondary	signel and others	Farmer/day labourer	24.74	overweight BMI 23-27.49	long duration (>24 month)	no	no	yes	no	86.36	68.75	18.75	43.77	32.61	69.22	29	2.35	37	4.1	15.1	142	stage 3b (30-44)	CKD stage 3a and 3b (early or middle stage )	higher income	less medication used (0-2)	hemoglobin 12 to hogher
122	aged 45-64 year	male	Primary	married	Farmer/day labourer	21.78	Normal BMI 18.5 - 22.99	long duration (>24 month)	no	no	no	no	81.82	53.13	37.5	39.46	43.84	64.87	45	1.56	55	4		135	stage 3a (45-59)	CKD stage 3a and 3b (early or middle stage )	higher income	less medication used (0-2)
123	aged 18-44 year	Female	secondary	married	Farmer/day labourer	38.36	Obese BMI 27.5 and higher	low duration (1-24 month)	no	yes	no	no	81.82	62.5	31.25	37.82	46.8	66.95	32	2.32	28	4.8		140	stage 4 (15-29)	CKD stage 4 and 5 (advance stage)	low income	less medication used (0-2)
124	aged 65 and higher	Female	Primary	married	Farmer/day labourer	21.78	Normal BMI 18.5 - 22.99	long duration (>24 month)	no	yes	yes	no	84.09	53.13	25	49.3	28.92	63.92	65	1.49	39				stage 3b (30-44)	CKD stage 3a and 3b (early or middle stage )	low income	less medication used (0-2)
125	aged 18-44 year	Female	secondary	married	Farmer/day labourer	19.51	Normal BMI 18.5 - 22.99	long duration (>24 month)	no	no	yes	no	84.09	68.75	25	42.58	47.71	69.13	38	3.11	19	4.4		142	stage 4 (15-29)	CKD stage 4 and 5 (advance stage)	low income	less medication used (0-2)
126	aged 45-64 year	Female	secondary	married	Farmer/day labourer	21.52	Normal BMI 18.5 - 22.99	low duration (1-24 month)	no	no	yes	no	84.09	65.63	25	28.49	46.61	68.09	50	1.47	43	5	13.2	135	stage 3b (30-44)	CKD stage 3a and 3b (early or middle stage )	low income	less medication used (0-2)	hemoglobin 12 to hogher
127	aged 45-64 year	Female	Primary	married	Farmer/day labourer	28.42	Obese BMI 27.5 and higher	long duration (>24 month)	no	no	no	no	84.09	71.88	31.25	46.41	42.7	71.21	45	0.97	73	4.5		138	stage 2 (60-89)	CKD stage 1 and 2 (initial stage)	low income	less medication used (0-2)
128	aged 18-44 year	Female	Primary	married	Farmer/day labourer	26.69	overweight BMI 23-27.49	long duration (>24 month)	no	yes	yes	no	81.82	68.75	25	39.25	53.01	67.99	42	1.48	45	4.5		142	stage 3a (45-59)	CKD stage 3a and 3b (early or middle stage )	low income	less medication used (0-2)
129	aged 18-44 year	Female	secondary	married	Farmer/day labourer	20.7	Normal BMI 18.5 - 22.99	low duration (1-24 month)	no	no	no	no	88.64	78.13	43.75	42.44	57.04	77.66	24	0.72	120		10.8		stage 1 (90 and higher)	CKD stage 1 and 2 (initial stage)	low income	less medication used (0-2)	Hemoglobi 2-11.99 gm/dl
130	aged 45-64 year	Female	Primary	married	Farmer/day labourer	19.54	Normal BMI 18.5 - 22.99	long duration (>24 month)	no	yes	yes	no	81.82	68.75	31.25	38.78	40.7	69.04	60	1.61	36	3.8	11.7	141	stage 3b (30-44)	CKD stage 3a and 3b (early or middle stage )	low income	higher mediction used (3 and higher)	Hemoglobi 2-11.99 gm/dl
131	aged 45-64 year	male	Higher	married	Housewife	22.15	Normal BMI 18.5 - 22.99	long duration (>24 month)	no	no	no	no	88.64	65.63	37.5	34.44	50.04	72.45	50	1.6	52	4.7	11.9	141	stage 3a (45-59)	CKD stage 3a and 3b (early or middle stage )	higher income	less medication used (0-2)	Hemoglobi 2-11.99 gm/dl
132	aged 45-64 year	Female	Primary	married	Farmer/day labourer	15.5	underweight BMI <18.5	long duration (>24 month)	no	no	yes	no	81.82	75	31.25	44.15	42.39	71.12	45	1.64	39				stage 3b (30-44)	CKD stage 3a and 3b (early or middle stage )	low income	less medication used (0-2)
133	aged 45-64 year	male	Higher	married	Others (unemploed, studant, driver, small private job)	22.42	Normal BMI 18.5 - 22.99	long duration (>24 month)	no	no	no	no	77.27	46.88	37.5	37.84	49.74	60.51	55	4.24	16	4.6		142	stage 4 (15-29)	CKD stage 4 and 5 (advance stage)	low income	less medication used (0-2)
134	aged 18-44 year	male	Higher	married	Service worker	24.91	overweight BMI 23-27.49	low duration (1-24 month)	no	no	no	no	90.91	78.13	37.5	40.21	48.19	77.75	44	2.11	39				stage 3b (30-44)	CKD stage 3a and 3b (early or middle stage )	higher income	less medication used (0-2)
135	aged 45-64 year	Female	secondary	married	Farmer/day labourer	21.89	Normal BMI 18.5 - 22.99	low duration (1-24 month)	no	yes	yes	no	86.36	75	31.25	32.89	48.02	73.39	48	1.03	67	4.7		140	stage 2 (60-89)	CKD stage 1 and 2 (initial stage)	low income	less medication used (0-2)
136	aged 18-44 year	male	Primary	married	Farmer/day labourer	29.18	Obese BMI 27.5 and higher	long duration (>24 month)	no	yes	yes	no	81.82	62.5	25	32.96	47.65	65.91	42	1.37	66	3.7		136	stage 2 (60-89)	CKD stage 1 and 2 (initial stage)	higher income	less medication used (0-2)
137	aged 45-64 year	male	Primary	signel and others	Service worker	22.15	Normal BMI 18.5 - 22.99	long duration (>24 month)	no	no	yes	no	84.09	65.63	25	42.98	40.32	68.09	45	3.83	19	4.6		142	stage 4 (15-29)	CKD stage 4 and 5 (advance stage)	low income	less medication used (0-2)
138	aged 18-44 year	Female	Primary	signel and others	Service worker	17.63	underweight BMI <18.5	low duration (1-24 month)	no	no	no	no	86.36	75	25	47.9	44.57	72.35	21	1.47	52				stage 3a (45-59)	CKD stage 3a and 3b (early or middle stage )	low income	less medication used (0-2)
139	aged 45-64 year	Female	Primary	signel and others	Service worker	23.88	overweight BMI 23-27.49	low duration (1-24 month)	no	yes	no	no	84.09	75	31.25	36.52	43.19	72.25	52	1.82	33	4.9		140	stage 3b (30-44)	CKD stage 3a and 3b (early or middle stage )	low income	less medication used (0-2)
140	aged 65 and higher	male	secondary	signel and others	Farmer/day labourer	19.9	Normal BMI 18.5 - 22.99	long duration (>24 month)	yes	yes	yes	no	72.73	43.75	43.75	31.11	40.82	58.24	75	4.32	14	4.2		136	stage 5(1-14)	CKD stage 4 and 5 (advance stage)	low income	higher mediction used (3 and higher)
141	aged 45-64 year	Female	Primary	signel and others	Farmer/day labourer	27.99	Obese BMI 27.5 and higher	long duration (>24 month)	no	no	no	no	84.09	68.75	43.75	44.78	43.45	72.25	50	0.63	108	4.8		141	stage 1 (90 and higher)	CKD stage 1 and 2 (initial stage)	low income	less medication used (0-2)
142	aged 45-64 year	male	Higher	signel and others	Retired	21.28	Normal BMI 18.5 - 22.99	long duration (>24 month)	no	yes	yes	no	84.09	65.63	31.25	31.85	47.84	69.13	54	3.16	22	3.4		143	stage 4 (15-29)	CKD stage 4 and 5 (advance stage)	higher income	less medication used (0-2)
143	aged 65 and higher	male	secondary	signel and others	Retired	20.94	Normal BMI 18.5 - 22.99	long duration (>24 month)	no	no	no	no	84.09	68.75	37.5	34.39	49.9	71.21	70	1.37	55	3.7		136	stage 3a (45-59)	CKD stage 3a and 3b (early or middle stage )	higher income	less medication used (0-2)
144	aged 65 and higher	male	Higher	signel and others	Retired	25.67	overweight BMI 23-27.49	long duration (>24 month)	no	no	yes	no	86.36	75	25	38.02	42.13	72.35	66	1.53	50				stage 3a (45-59)	CKD stage 3a and 3b (early or middle stage )	higher income	less medication used (0-2)
145	aged 65 and higher	Female	Primary	signel and others	Farmer/day labourer	21.53	Normal BMI 18.5 - 22.99	low duration (1-24 month)	no	no	yes	no	75	59.38	37.5	37.83	42.2	63.54	65	3.14	16	5.3	11.2	137	stage 4 (15-29)	CKD stage 4 and 5 (advance stage)	low income	less medication used (0-2)	Hemoglobi 2-11.99 gm/dl
146	aged 45-64 year	Female	Primary	signel and others	Housewife	28.03	Obese BMI 27.5 and higher	long duration (>24 month)	no	yes	yes	no	75	56.25	25	35.12	30.52	60.42	60	7.41	6	4.5	8.7	137	stage 5(1-14)	CKD stage 4 and 5 (advance stage)	low income	higher mediction used (3 and higher)	Hemoglobi 2-11.99 gm/dl
147	aged 65 and higher	Female	Primary	married	Housewife	35.59	Obese BMI 27.5 and higher	low duration (1-24 month)	no	yes	yes	no	81.82	68.75	25	35.6	41	67.99	69	1.5	37	4.5	11	132	stage 3b (30-44)	CKD stage 3a and 3b (early or middle stage )	low income	higher mediction used (3 and higher)	Hemoglobi 2-11.99 gm/dl
148	aged 45-64 year	Female	can not read or write	signel and others	Farmer/day labourer	27.97	Obese BMI 27.5 and higher	low duration (1-24 month)	no	no	no	no	86.36	71.88	43.75	36.71	52.8	74.43	48	1.25	53	3.9	11.5	143	stage 3a (45-59)	CKD stage 3a and 3b (early or middle stage )	low income	less medication used (0-2)	Hemoglobi 2-11.99 gm/dl
149	aged 18-44 year	Female	secondary	married	Housewife	23.13	overweight BMI 23-27.49	low duration (1-24 month)	yes	no	no	no	93.18	78.13	68.75	49.79	39.88	84.09	26	0.8	104		12.2		stage 1 (90 and higher)	CKD stage 1 and 2 (initial stage)	low income	less medication used (0-2)	hemoglobin 12 to hogher
150	aged 45-64 year	male	Primary	married	Retired	22.89	Normal BMI 18.5 - 22.99	long duration (>24 month)	yes	yes	no	no	90.91	65.63	31.25	36.91	45.03	72.54	53	0.98	93				stage 1 (90 and higher)	CKD stage 1 and 2 (initial stage)	low income	less medication used (0-2)
151	aged 45-64 year	male	secondary	married	Others (unemploed, studant, driver, small private job)	25.47	overweight BMI 23-27.49	low duration (1-24 month)	no	yes	no	no	79.55	65.63	31.25	32.92	49.11	66.86	50	1.36	63				stage 2 (60-89)	CKD stage 1 and 2 (initial stage)	higher income	less medication used (0-2)
152	aged 65 and higher	Female	Primary	married	Housewife	27.56	Obese BMI 27.5 and higher	long duration (>24 month)	no	no	yes	no	68.18	46.88	25	46.05	36.06	53.88	73	2.32	22				stage 4 (15-29)	CKD stage 4 and 5 (advance stage)	low income	less medication used (0-2)
153	aged 65 and higher	Female	Primary	married	Housewife	22.35	Normal BMI 18.5 - 22.99	long duration (>24 month)	no	yes	yes	no	79.55	53.13	25	27.62	37.9	61.65	65	2.5	21	4.6		140	stage 4 (15-29)	CKD stage 4 and 5 (advance stage)	low income	less medication used (0-2)
154	aged 45-64 year	male	secondary	married	Others (unemploed, studant, driver, small private job)	18.46	underweight BMI <18.5	long duration (>24 month)	no	yes	yes	no	77.27	65.63	25	29.72	45.18	64.68	59	3.8	17	4.8	10.1		stage 4 (15-29)	CKD stage 4 and 5 (advance stage)	low income	less medication used (0-2)	Hemoglobi 2-11.99 gm/dl
155	aged 65 and higher	male	Higher	married	Farmer/day labourer	30.65	Obese BMI 27.5 and higher	low duration (1-24 month)	no	yes	yes	no	75	53.13	37.5	42.72	30.58	61.46	67	4.6	13	4.2		132	stage 5(1-14)	CKD stage 4 and 5 (advance stage)	higher income	less medication used (0-2)
156	aged 45-64 year	Female	can not read or write	married	Housewife	21.93	Normal BMI 18.5 - 22.99	long duration (>24 month)	no	no	yes	no	84.09	65.63	25	41.27	46.32	68.09	52	2.09	28	3.9		141	stage 4 (15-29)	CKD stage 4 and 5 (advance stage)	low income	less medication used (0-2)
157	aged 45-64 year	male	Primary	married	Others (unemploed, studant, driver, small private job)	21.35	Normal BMI 18.5 - 22.99	long duration (>24 month)	no	yes	no	no	88.64	65.63	18.75	41.59	46.26	69.32	60	1.25	66	4.6		135	stage 2 (60-89)	CKD stage 1 and 2 (initial stage)	low income	higher mediction used (3 and higher)
158	aged 45-64 year	Female	Higher	signel and others	Farmer/day labourer	20.69	Normal BMI 18.5 - 22.99	long duration (>24 month)	no	no	yes	no	77.27	68.75	18.75	33.76	45.39	64.68	48	1.99	30	4.3		145	stage 3b (30-44)	CKD stage 3a and 3b (early or middle stage )	low income	less medication used (0-2)
159	aged 18-44 year	Female	Primary	signel and others	Farmer/day labourer	22.39	Normal BMI 18.5 - 22.99	low duration (1-24 month)	no	no	no	no	86.36	71.88	56.25	43.53	53.47	76.52	25	0.82	102	4.6		142	stage 1 (90 and higher)	CKD stage 1 and 2 (initial stage)	low income	less medication used (0-2)
160	aged 45-64 year	male	Higher	signel and others	Service worker	29.53	Obese BMI 27.5 and higher	low duration (1-24 month)	no	yes	no	no	77.27	71.88	37.5	38.84	47.69	68.85	52	1.16	76	3.6		139	stage 2 (60-89)	CKD stage 1 and 2 (initial stage)	higher income	less medication used (0-2)
161	aged 45-64 year	male	secondary	signel and others	Farmer/day labourer	24.32	overweight BMI 23-27.49	long duration (>24 month)	no	yes	yes	no	75	78.13	37.5	36.13	42.44	69.79	48	2.75	28	5.2		139	stage 4 (15-29)	CKD stage 4 and 5 (advance stage)	higher income	less medication used (0-2)
162	aged 45-64 year	male	secondary	signel and others	Housewife	24.74	overweight BMI 23-27.49	low duration (1-24 month)	no	yes	yes	no	77.27	65.63	31.25	40.55	39.41	65.72	63	7.22	8	4.4	7.9	141.4	stage 5(1-14)	CKD stage 4 and 5 (advance stage)	low income	less medication used (0-2)	Hemoglobi 2-11.99 gm/dl
163	aged 45-64 year	Female	secondary	married	Housewife	38.42	Obese BMI 27.5 and higher	long duration (>24 month)	no	no	yes	no	75	62.5	37.5	42.69	45.5	64.58	52	5.37	9	4.37	8.9	137.88	stage 5(1-14)	CKD stage 4 and 5 (advance stage)	low income	less medication used (0-2)	Hemoglobi 2-11.99 gm/dl
164	aged 18-44 year	male	secondary	signel and others	Service worker	20.93	Normal BMI 18.5 - 22.99	low duration (1-24 month)	no	no	no	no	84.09	68.75	25	47	39.8	69.13	22	1.24	84	4.5	15.9	140	stage 2 (60-89)	CKD stage 1 and 2 (initial stage)	higher income	less medication used (0-2)	hemoglobin 12 to hogher
165	aged 18-44 year	male	Higher	signel and others	Service worker	40.6	Obese BMI 27.5 and higher	low duration (1-24 month)	no	no	yes	no	86.36	81.25	25	39.01	38.27	74.43	38	2.6	31				stage 3b (30-44)	CKD stage 3a and 3b (early or middle stage )	low income	less medication used (0-2)
166	aged 45-64 year	male	Primary	signel and others	Farmer/day labourer	16.98	underweight BMI <18.5	low duration (1-24 month)	no	yes	yes	no	86.36	78.13	25	35.21	43.21	73.39	62	1.87	40				stage 3b (30-44)	CKD stage 3a and 3b (early or middle stage )	higher income	less medication used (0-2)
167	aged 18-44 year	Female	Primary	signel and others	Housewife	24.91	overweight BMI 23-27.49	low duration (1-24 month)	no	no	no	no	90.91	78.13	43.75	32.33	44.71	78.79	35	0.96	79	4.5		137	stage 2 (60-89)	CKD stage 1 and 2 (initial stage)	low income	less medication used (0-2)
168	aged 45-64 year	male	Primary	signel and others	Housewife	31.47	Obese BMI 27.5 and higher	long duration (>24 month)	no	yes	no	no	79.55	71.88	25	37.84	47.34	67.9	55	1.73	46	3.7		139	stage 3a (45-59)	CKD stage 3a and 3b (early or middle stage )	higher income	less medication used (0-2)
169	aged 18-44 year	male	Higher	signel and others	Service worker	22.53	Normal BMI 18.5 - 22.99	long duration (>24 month)	no	no	yes	no	90.91	81.25	43.75	37.79	45.75	79.83	38	2.5	33				stage 3b (30-44)	CKD stage 3a and 3b (early or middle stage )	higher income	less medication used (0-2)
170	aged 45-64 year	male	Primary	signel and others	Farmer/day labourer	28.83	Obese BMI 27.5 and higher	long duration (>24 month)	yes	no	yes	no	84.09	75	31.25	32.69	51.55	72.25	62	2.13	34				stage 3b (30-44)	CKD stage 3a and 3b (early or middle stage )	low income	less medication used (0-2)
171	aged 18-44 year	Female	Higher	signel and others	Service worker	20.7	Normal BMI 18.5 - 22.99	low duration (1-24 month)	no	no	no	no	86.36	78.13	31.25	47.36	41.35	74.43	42	0.62	114	4.4		137	stage 1 (90 and higher)	CKD stage 1 and 2 (initial stage)	higher income	less medication used (0-2)
172	aged 18-44 year	Female	secondary	signel and others	Farmer/day labourer	26.26	overweight BMI 23-27.49	long duration (>24 month)	yes	yes	no	no	88.64	75	18.75	36.55	54.22	72.45	32	0.63	121	4.6		141	stage 1 (90 and higher)	CKD stage 1 and 2 (initial stage)	low income	less medication used (0-2)
173	aged 65 and higher	Female	Primary	signel and others	Farmer/day labourer	26.67	overweight BMI 23-27.49	low duration (1-24 month)	no	yes	yes	no	90.91	71.88	43.75	35.84	39.95	76.71	65	2.01	27	4		135	stage 4 (15-29)	CKD stage 4 and 5 (advance stage)	low income	less medication used (0-2)
174	aged 18-44 year	male	Higher	signel and others	Others (unemploed, studant, driver, small private job)	24.18	overweight BMI 23-27.49	long duration (>24 month)	yes	no	yes	no	63.64	53.13	18.75	27.32	36.51	52.66	40	11	5	5.3	10.3	138	stage 5(1-14)	CKD stage 4 and 5 (advance stage)	higher income	less medication used (0-2)	Hemoglobi 2-11.99 gm/dl
175	aged 45-64 year	male	Primary	signel and others	Others (unemploed, studant, driver, small private job)	18.94	Normal BMI 18.5 - 22.99	low duration (1-24 month)	yes	no	yes	no	81.82	62.5	25	33.07	45.75	65.91	60	3.87	17	6.1	11.7	130	stage 4 (15-29)	CKD stage 4 and 5 (advance stage)	low income	less medication used (0-2)	Hemoglobi 2-11.99 gm/dl
176	aged 45-64 year	male	secondary	signel and others	Farmer/day labourer	17.08	underweight BMI <18.5	low duration (1-24 month)	no	yes	no	no	70.45	59.38	25	27.67	46.26	59.19	55	6.04	10				stage 5(1-14)	CKD stage 4 and 5 (advance stage)	low income	less medication used (0-2)
177	aged 45-64 year	male	secondary	married	Farmer/day labourer	23.48	overweight BMI 23-27.49	low duration (1-24 month)	no	no	yes	no	88.64	75	31.25	46.5	47.55	74.53	52	1.37	62	4.4	11.4	138	stage 2 (60-89)	CKD stage 1 and 2 (initial stage)	low income	less medication used (0-2)	Hemoglobi 2-11.99 gm/dl
178	aged 65 and higher	male	can not read or write	married	Farmer/day labourer	23.19	overweight BMI 23-27.49	long duration (>24 month)	no	no	yes	no	75	68.75	18.75	37.78	59.56	63.54	65	3.55	18	5.4		139	stage 4 (15-29)	CKD stage 4 and 5 (advance stage)	higher income	less medication used (0-2)
179	aged 45-64 year	male	secondary	married	Service worker	19.93	Normal BMI 18.5 - 22.99	long duration (>24 month)	no	no	yes	no	88.64	68.75	25	37.79	47.16	71.4	56	1.2	71	3.8		136	stage 2 (60-89)	CKD stage 1 and 2 (initial stage)	higher income	less medication used (0-2)
180	aged 45-64 year	male	secondary	married	Service worker	23.26	overweight BMI 23-27.49	low duration (1-24 month)	no	yes	yes	no	77.27	71.88	25	39.25	50.32	66.76	55	1.28	66	3.8		138	stage 2 (60-89)	CKD stage 1 and 2 (initial stage)	higher income	less medication used (0-2)
181	aged 18-44 year	Female	Higher	signel and others	Others (unemploed, studant, driver, small private job)	22.53	Normal BMI 18.5 - 22.99	low duration (1-24 month)	no	no	no	no	84.09	78.13	37.5	46.82	51.07	74.34	26	1.19	65	4.1	14.1	140	stage 2 (60-89)	CKD stage 1 and 2 (initial stage)	low income	less medication used (0-2)	hemoglobin 12 to hogher
182	aged 18-44 year	Female	secondary	signel and others	Others (unemploed, studant, driver, small private job)	15.07	underweight BMI <18.5	low duration (1-24 month)	no	no	no	no	86.36	84.38	37.5	47.32	49.7	77.56	19	0.67	129		11.6		stage 1 (90 and higher)	CKD stage 1 and 2 (initial stage)	low income	less medication used (0-2)	Hemoglobi 2-11.99 gm/dl
183	aged 18-44 year	male	secondary	married	Others (unemploed, studant, driver, small private job)			low duration (1-24 month)	no	no	yes	no	86.36	75	25	40.13	53.74	72.35	35	1.8	50	3.4	14.2	139	stage 3a (45-59)	CKD stage 3a and 3b (early or middle stage )	higher income	less medication used (0-2)	hemoglobin 12 to hogher
184	aged 18-44 year	male	Higher	signel and others	Others (unemploed, studant, driver, small private job)	22.29	Normal BMI 18.5 - 22.99	low duration (1-24 month)	no	no	no	no	88.64	78.13	37.5	37.13	57.94	76.61	19	1.33	79	4	11.7	140	stage 2 (60-89)	CKD stage 1 and 2 (initial stage)	low income	less medication used (0-2)	Hemoglobi 2-11.99 gm/dl
185	aged 45-64 year	male	can not read or write	married	Farmer/day labourer	19.2	Normal BMI 18.5 - 22.99	low duration (1-24 month)	no	no	yes	no	86.36	71.88	43.75	41.43	35.33	74.43	55	4.53	15	4	10	137	stage 4 (15-29)	CKD stage 4 and 5 (advance stage)	low income	less medication used (0-2)	Hemoglobi 2-11.99 gm/dl
186	aged 65 and higher	male	secondary	married	Farmer/day labourer	27.83	Obese BMI 27.5 and higher	long duration (>24 month)	no	yes	yes	yes	81.82	59.38	37.5	40.24	26.73	66.95	65	1.09	75	3.5		141	stage 2 (60-89)	CKD stage 1 and 2 (initial stage)	higher income	higher mediction used (3 and higher)
187	aged 45-64 year	male	can not read or write	married	Farmer/day labourer	17.79	underweight BMI <18.5	long duration (>24 month)	no	yes	no	no	84.09	75	25	43.94	43.62	71.21	50	2.02	39	5.3		139	stage 3b (30-44)	CKD stage 3a and 3b (early or middle stage )	low income	less medication used (0-2)
188	aged 18-44 year	male	secondary	married	Others (unemploed, studant, driver, small private job)	20.99	Normal BMI 18.5 - 22.99	long duration (>24 month)	no	no	yes	no	88.64	68.75	37.5	40.13	53.77	73.49	32	1.88	48	4.6		143	stage 3a (45-59)	CKD stage 3a and 3b (early or middle stage )	higher income	less medication used (0-2)
189	aged 45-64 year	Female	can not read or write	married	Housewife	24.97	overweight BMI 23-27.49	long duration (>24 month)	no	yes	yes	no	86.36	75	31.25	42.51	42.86	73.39	61	0.91	72		10.7		stage 2 (60-89)	CKD stage 1 and 2 (initial stage)	low income	less medication used (0-2)	Hemoglobi 2-11.99 gm/dl
190	aged 18-44 year	male	secondary	married	Others (unemploed, studant, driver, small private job)	24.37	overweight BMI 23-27.49	low duration (1-24 month)	no	no	no	no	84.09	78.13	18.75	45.67	46.87	71.21	28	8.71	8	3.7	11.6	144	stage 5(1-14)	CKD stage 4 and 5 (advance stage)	low income	less medication used (0-2)	Hemoglobi 2-11.99 gm/dl
191	aged 18-44 year	Female	Primary	married	Housewife	18.08	underweight BMI <18.5	low duration (1-24 month)	no	no	no	no	93.18	71.88	37.5	37.03	57.73	76.8	26	1.87	38				stage 3b (30-44)	CKD stage 3a and 3b (early or middle stage )	low income	less medication used (0-2)
192	aged 45-64 year	male	secondary	married	Retired	21.12	Normal BMI 18.5 - 22.99	long duration (>24 month)	no	no	yes	no	88.64	68.75	31.25	43.27	42.75	72.45	60	9.12	6	4.3		137	stage 5(1-14)	CKD stage 4 and 5 (advance stage)	higher income	less medication used (0-2)
193	aged 18-44 year	male	Primary	signel and others	Others (unemploed, studant, driver, small private job)	28.26	Obese BMI 27.5 and higher	long duration (>24 month)	no	no	no	no	88.64	68.75	18.75	39.77	42.52	70.36	18	0.82	131	4.3	14.3	141.7	stage 1 (90 and higher)	CKD stage 1 and 2 (initial stage)	low income	less medication used (0-2)	hemoglobin 12 to hogher
194	aged 18-44 year	male	can not read or write	married	Retired	20.64	Normal BMI 18.5 - 22.99	long duration (>24 month)	no	no	no	no	79.55	53.13	25	35.16	42.52	61.65	35	5.84	12	5.4		139	stage 5(1-14)	CKD stage 4 and 5 (advance stage)	low income	less medication used (0-2)
195	aged 45-64 year	Female	Primary	married	Others (unemploed, studant, driver, small private job)	25.67	overweight BMI 23-27.49	long duration (>24 month)	no	no	no	no	84.09	50	25	43.53	53.47	62.88	52	1.41	45	4.5		140	stage 3a (45-59)	CKD stage 3a and 3b (early or middle stage )	low income	less medication used (0-2)
196	aged 45-64 year	Female	secondary	married	Housewife	26.69	overweight BMI 23-27.49	long duration (>24 month)	no	no	yes	no	84.09	65.63	25	44.73	47.77	68.09	52	2.33	25				stage 4 (15-29)	CKD stage 4 and 5 (advance stage)	low income	less medication used (0-2)
197	aged 45-64 year	male	Primary	married	Service worker	23.48	overweight BMI 23-27.49	low duration (1-24 month)	yes	no	no	no	77.27	68.75	31.25	38.43	42.03	66.76	45	1.53	57				stage 3a (45-59)	CKD stage 3a and 3b (early or middle stage )	low income	less medication used (0-2)
198	aged 45-64 year	male	secondary	married	Farmer/day labourer	24.2	overweight BMI 23-27.49	long duration (>24 month)	yes	yes	yes	no	86.36	71.88	25	43.37	54.66	71.31	62	2.88	24				stage 4 (15-29)	CKD stage 4 and 5 (advance stage)	higher income	less medication used (0-2)
199	aged 45-64 year	male	secondary	married	Others (unemploed, studant, driver, small private job)	24.2	overweight BMI 23-27.49	long duration (>24 month)	no	yes	yes	no	81.82	62.5	31.25	45.95	52.07	66.95	55	1.9	41	5.7		137	stage 3b (30-44)	CKD stage 3a and 3b (early or middle stage )	higher income	less medication used (0-2)
200	aged 18-44 year	Female	Higher	married	Housewife	22.35	Normal BMI 18.5 - 22.99	long duration (>24 month)	no	no	yes	no	84.09	78.13	43.75	48.28	59.59	75.38	36	4.64	12	4.5		137	stage 5(1-14)	CKD stage 4 and 5 (advance stage)	low income	less medication used (0-2)
201	aged 45-64 year	Female	Primary	married	Housewife	18.08	underweight BMI <18.5	long duration (>24 month)	no	yes	yes	no	81.82	62.5	31.25	43.21	44.2	66.95	50	4.2	12		8.2		stage 5(1-14)	CKD stage 4 and 5 (advance stage)	low income	less medication used (0-2)	Hemoglobi 2-11.99 gm/dl
202	aged 65 and higher	male	Primary	married	Service worker	22.31	Normal BMI 18.5 - 22.99	long duration (>24 month)	no	no	yes	no	79.55	62.5	18.75	41.53	42.76	63.73	70	1	81	4	12.6	139	stage 2 (60-89)	CKD stage 1 and 2 (initial stage)	higher income	less medication used (0-2)	hemoglobin 12 to hogher
203	aged 45-64 year	male	secondary	married	Others (unemploed, studant, driver, small private job)	37.25	Obese BMI 27.5 and higher	long duration (>24 month)	no	no	yes	no	77.27	65.63	18.75	41.83	48.99	63.64	50	1.95	41		9.9		stage 3b (30-44)	CKD stage 3a and 3b (early or middle stage )	low income	less medication used (0-2)	Hemoglobi 2-11.99 gm/dl
204	aged 65 and higher	male	Higher	married	Service worker	25.18	overweight BMI 23-27.49	long duration (>24 month)	no	no	yes	no	68.18	50	31.25	24.4	50.64	55.97	77	1.2	62	4.1	14.4	136	stage 2 (60-89)	CKD stage 1 and 2 (initial stage)	higher income	less medication used (0-2)	hemoglobin 12 to hogher
205	aged 18-44 year	male	secondary	signel and others	Others (unemploed, studant, driver, small private job)	23.14	overweight BMI 23-27.49	low duration (1-24 month)	no	no	yes	no	86.36	81.25	37.5	48.28	59.59	76.51	18	4.98	16	4.3	13		stage 4 (15-29)	CKD stage 4 and 5 (advance stage)	low income	less medication used (0-2)	hemoglobin 12 to hogher
206	aged 18-44 year	Female	secondary	married	Housewife	28.05	Obese BMI 27.5 and higher	low duration (1-24 month)	yes	no	no	no	77.27	65.63	25	43.93	53.75	64.68	27	1.1	71	3.45	11	140.7	stage 2 (60-89)	CKD stage 1 and 2 (initial stage)	low income	less medication used (0-2)	Hemoglobi 2-11.99 gm/dl
207	aged 45-64 year	male	Primary	married	Others (unemploed, studant, driver, small private job)			low duration (1-24 month)	no	yes	no	no	81.82	65.63	18.75	34.26	52.19	65.91	47	1.11	82	3.9	14.1	142	stage 2 (60-89)	CKD stage 1 and 2 (initial stage)	higher income	less medication used (0-2)	hemoglobin 12 to hogher
208	aged 45-64 year	Female	Primary	married	Housewife	23.88	overweight BMI 23-27.49	long duration (>24 month)	no	no	yes	no	79.55	68.75	25	44.48	60.5	66.86	55	1.41	44	4.5		140	stage 3b (30-44)	CKD stage 3a and 3b (early or middle stage )	low income	less medication used (0-2)
209	aged 18-44 year	male	Primary	signel and others	Others (unemploed, studant, driver, small private job)	16.72	underweight BMI <18.5	long duration (>24 month)	no	no	no	no	84.09	68.75	12.5	50.6	53.89	66.63	23	1.16	91	4.5		141	stage 1 (90 and higher)	CKD stage 1 and 2 (initial stage)	low income	less medication used (0-2)
210	aged 65 and higher	Female	Higher	married	Service worker	24.11	overweight BMI 23-27.49	long duration (>24 month)	no	no	yes	no	79.55	62.5	37.5	43.22	41.02	66.86	76	0.95	62	4		143	stage 2 (60-89)	CKD stage 1 and 2 (initial stage)	higher income	less medication used (0-2)
211	aged 18-44 year	Female	Primary	married	Housewife	27.99	Obese BMI 27.5 and higher	low duration (1-24 month)	no	yes	yes	no	65.91	62.5	25	37.53	38.05	57.96	35	9	5	5		136	stage 5(1-14)	CKD stage 4 and 5 (advance stage)	low income	less medication used (0-2)
212	aged 18-44 year	male	can not read or write	married	Others (unemploed, studant, driver, small private job)	20.59	Normal BMI 18.5 - 22.99	long duration (>24 month)	no	no	no	no	86.36	71.88	37.5	43.42	52.25	73.39	35	1.6	57	4.2	15.9	139	stage 3a (45-59)	CKD stage 3a and 3b (early or middle stage )	low income	less medication used (0-2)	hemoglobin 12 to hogher
213	aged 18-44 year	Female	Higher	married	Housewife	22.52	Normal BMI 18.5 - 22.99	low duration (1-24 month)	no	no	yes	no	88.64	78.13	31.25	48.52	51.05	75.57	24	2.04	34	4.6		131	stage 3b (30-44)	CKD stage 3a and 3b (early or middle stage )	low income	less medication used (0-2)
214	aged 45-64 year	male	secondary	married	Others (unemploed, studant, driver, small private job)	32.74	Obese BMI 27.5 and higher	long duration (>24 month)	no	yes	yes	no	81.82	71.88	18.75	40.75	38.53	67.99	50	9.5	6	5.05	12.5	143	stage 5(1-14)	CKD stage 4 and 5 (advance stage)	higher income	higher mediction used (3 and higher)	hemoglobin 12 to hogher
215	aged 45-64 year	male	Higher	married	Service worker	24.91	overweight BMI 23-27.49	low duration (1-24 month)	no	yes	yes	no	88.64	71.88	31.25	49.2	46.2	73.49	62	1.8	42	5.4	10.5	137	stage 3b (30-44)	CKD stage 3a and 3b (early or middle stage )	higher income	higher mediction used (3 and higher)	Hemoglobi 2-11.99 gm/dl
216	aged 65 and higher	male	secondary	married	Service worker	22.31	Normal BMI 18.5 - 22.99	long duration (>24 month)	no	yes	yes	yes	88.64	56.25	25	46.12	38.8	67.24	69	1.32	58	3.2	13.1	142	stage 3a (45-59)	CKD stage 3a and 3b (early or middle stage )	higher income	higher mediction used (3 and higher)	hemoglobin 12 to hogher
217	aged 45-64 year	male	Primary	married	Farmer/day labourer	27.73	Obese BMI 27.5 and higher	long duration (>24 month)	no	no	yes	no	86.36	65.63	18.75	38.91	50.13	68.18	45	12.75	4	4.7		140	stage 5(1-14)	CKD stage 4 and 5 (advance stage)	low income	less medication used (0-2)
218	aged 18-44 year	Female	secondary	married	Housewife	19.62	Normal BMI 18.5 - 22.99	low duration (1-24 month)	yes	no	no	no	81.82	62.5	25	41.7	48.15	65.91	32	2.29	28	3.1	8.2	142	stage 4 (15-29)	CKD stage 4 and 5 (advance stage)	low income	less medication used (0-2)	Hemoglobi 2-11.99 gm/dl
219	aged 45-64 year	male	secondary	married	Others (unemploed, studant, driver, small private job)	23.34	overweight BMI 23-27.49	low duration (1-24 month)	no	no	no	no	84.09	53.13	25	33.02	41.51	63.92	53	11.08	5	4.6		138	stage 5(1-14)	CKD stage 4 and 5 (advance stage)	higher income	less medication used (0-2)
220	aged 18-44 year	male	Primary	married	Service worker	28.97	Obese BMI 27.5 and higher	low duration (1-24 month)	no	no	no	no	90.91	84.38	68.75	49.11	58.55	85.04	32	1.02	100	4.2		140	stage 1 (90 and higher)	CKD stage 1 and 2 (initial stage)	low income	less medication used (0-2)
221	aged 45-64 year	Female	Primary	married	Housewife	25.1	overweight BMI 23-27.49	long duration (>24 month)	no	yes	no	no	77.27	65.63	37.5	43.75	54.71	66.76	58	1.76	33				stage 3b (30-44)	CKD stage 3a and 3b (early or middle stage )	low income	less medication used (0-2)
222	aged 18-44 year	male	Higher	signel and others	Others (unemploed, studant, driver, small private job)	23.37	overweight BMI 23-27.49	long duration (>24 month)	no	no	no	no	86.36	71.88	43.75	43.34	56.67	74.43	18	1.29	82	4.6		144	stage 2 (60-89)	CKD stage 1 and 2 (initial stage)	low income	less medication used (0-2)
223	aged 45-64 year	Female	Primary	married	Housewife	21.02	Normal BMI 18.5 - 22.99	long duration (>24 month)	no	yes	yes	no	84.09	68.75	31.25	40.95	49.07	70.17	45	0.79	94	3.5		142	stage 1 (90 and higher)	CKD stage 1 and 2 (initial stage)	low income	higher mediction used (3 and higher)
224	aged 18-44 year	Female	secondary	married	Housewife	23.13	overweight BMI 23-27.49	low duration (1-24 month)	no	no	yes	no	79.55	68.75	31.25	41.74	55.01	67.9	42	0.74	104	4.4		142	stage 1 (90 and higher)	CKD stage 1 and 2 (initial stage)	low income	less medication used (0-2)
225	aged 45-64 year	male	Primary	married	Service worker	28.97	Obese BMI 27.5 and higher	long duration (>24 month)	no	yes	no	no	93.18	78.13	43.75	42.09	62.89	79.93	53	2.42	31	4.2	13.5	139	stage 3b (30-44)	CKD stage 3a and 3b (early or middle stage )	higher income	less medication used (0-2)	hemoglobin 12 to hogher
226	aged 18-44 year	male	Primary	married	Service worker	24.85	overweight BMI 23-27.49	low duration (1-24 month)	no	no	yes	no	88.64	68.75	25	44.47	44.55	71.4	40	2.48	33	4.6	13	141	stage 3b (30-44)	CKD stage 3a and 3b (early or middle stage )	higher income	less medication used (0-2)	hemoglobin 12 to hogher
227	aged 45-64 year	Female	Primary	married	Housewife	22.39	Normal BMI 18.5 - 22.99	long duration (>24 month)	no	no	yes	no	86.36	68.75	25	44.48	53.58	70.26	50	1.6	39	3.8	10.4	142	stage 3b (30-44)	CKD stage 3a and 3b (early or middle stage )	low income	less medication used (0-2)	Hemoglobi 2-11.99 gm/dl
228	aged 18-44 year	male	Primary	signel and others	Others (unemploed, studant, driver, small private job)	19.91	Normal BMI 18.5 - 22.99	low duration (1-24 month)	no	no	yes	no	86.36	75	12.5	42.4	46	70.26	24	5.7	13	5.4		142	stage 5(1-14)	CKD stage 4 and 5 (advance stage)	low income	less medication used (0-2)
229	aged 65 and higher	male	secondary	married	Service worker	24.91	overweight BMI 23-27.49	long duration (>24 month)	no	yes	yes	yes	86.36	53.13	37.5	27.76	50.88	67.14	70	1.28	60	4.1		140	stage 2 (60-89)	CKD stage 1 and 2 (initial stage)	higher income	higher mediction used (3 and higher)
230	aged 45-64 year	male	Higher	married	Others (unemploed, studant, driver, small private job)	23.25	overweight BMI 23-27.49	long duration (>24 month)	no	no	yes	no	81.82	62.5	25	41.7	48.15	65.91	55	3.11	23	4.2	11.5	144	stage 4 (15-29)	CKD stage 4 and 5 (advance stage)	low income	less medication used (0-2)	Hemoglobi 2-11.99 gm/dl
231	aged 45-64 year	male	Primary	married	Others (unemploed, studant, driver, small private job)	29.38	Obese BMI 27.5 and higher	low duration (1-24 month)	no	yes	yes	no	86.36	68.75	31.25	43.12	48.51	71.3	52	1.75	46		12.6		stage 3a (45-59)	CKD stage 3a and 3b (early or middle stage )	higher income	less medication used (0-2)	hemoglobin 12 to hogher
232	aged 18-44 year	Female	Higher	married	Housewife	22.89	Normal BMI 18.5 - 22.99	low duration (1-24 month)	no	no	yes	no	84.09	68.75	25	38.72	57.99	69.13	35	0.79	100				stage 1 (90 and higher)	CKD stage 1 and 2 (initial stage)	low income	less medication used (0-2)
233	aged 45-64 year	Female	Primary	married	Housewife	20.7	Normal BMI 18.5 - 22.99	long duration (>24 month)	no	no	yes	no	77.27	46.88	25	24.57	44.86	58.43	50	12.24	3	5.2	6.2	126	stage 5(1-14)	CKD stage 4 and 5 (advance stage)	low income	less medication used (0-2)	Hemoglobi 2-11.99 gm/dl
234	aged 45-64 year	Female	Primary	married	Housewife	21.08	Normal BMI 18.5 - 22.99	long duration (>24 month)	no	yes	no	no	86.36	75	31.25	45.23	59.5	73.39	55	0.71	100	4.3	13.5	141	stage 1 (90 and higher)	CKD stage 1 and 2 (initial stage)	low income	less medication used (0-2)	hemoglobin 12 to hogher
235	aged 45-64 year	male	can not read or write	married	Farmer/day labourer	16.48	underweight BMI <18.5	long duration (>24 month)	no	no	no	no	88.64	68.75	18.75	43.12	46.73	70.36	50	6.98	9	6.4	9.7	139	stage 5(1-14)	CKD stage 4 and 5 (advance stage)	low income	less medication used (0-2)	Hemoglobi 2-11.99 gm/dl
236	aged 65 and higher	Female	secondary	signel and others	Housewife	23.59	overweight BMI 23-27.49	long duration (>24 month)	no	no	yes	no	81.82	62.5	18.75	41.93	44.35	64.87	65	2.38	22	5.1	10.7	140	stage 4 (15-29)	CKD stage 4 and 5 (advance stage)	low income	less medication used (0-2)	Hemoglobi 2-11.99 gm/dl
237	aged 45-64 year	male	Primary	married	Others (unemploed, studant, driver, small private job)	24.91	overweight BMI 23-27.49	low duration (1-24 month)	no	no	yes	no	84.09	75	18.75	42.04	41.21	70.17	45	3.71	20	4.8	10.5	140	stage 4 (15-29)	CKD stage 4 and 5 (advance stage)	higher income	less medication used (0-2)	Hemoglobi 2-11.99 gm/dl
238	aged 18-44 year	male	Primary	married	Farmer/day labourer	13.44	underweight BMI <18.5	low duration (1-24 month)	no	no	yes	no	93.18	78.13	43.75	48.69	57.63	79.93	44	0.7	116	4.1	14.6	138	stage 1 (90 and higher)	CKD stage 1 and 2 (initial stage)	higher income	less medication used (0-2)	hemoglobin 12 to hogher
239	aged 45-64 year	Female	can not read or write	married	Housewife	31.77	Obese BMI 27.5 and higher	low duration (1-24 month)	no	no	yes	no	84.09	65.63	37.5	39.38	53.85	70.17	52	1.49	42				stage 3b (30-44)	CKD stage 3a and 3b (early or middle stage )	low income	less medication used (0-2)
240	aged 65 and higher	male	Higher	married	Service worker	24.68	overweight BMI 23-27.49	long duration (>24 month)	no	no	yes	no	88.64	65.63	6.25	31.56	59.62	67.24	69	4.41	14				stage 5(1-14)	CKD stage 4 and 5 (advance stage)	higher income	less medication used (0-2)
241	aged 18-44 year	Female	Higher	married	Housewife	28.97	Obese BMI 27.5 and higher	low duration (1-24 month)	no	no	no	no	88.64	78.13	31.25	52.3	53.8	75.57	28	0.65	123	4.8	11.4	141	stage 1 (90 and higher)	CKD stage 1 and 2 (initial stage)	low income	less medication used (0-2)	Hemoglobi 2-11.99 gm/dl
242	aged 45-64 year	male	Higher	married	Farmer/day labourer	23.34	overweight BMI 23-27.49	long duration (>24 month)	no	yes	yes	yes	88.64	56.25	37.5	42.82	45.55	69.32	63	2.5	28	3.7	11.2	137	stage 4 (15-29)	CKD stage 4 and 5 (advance stage)	higher income	higher mediction used (3 and higher)	Hemoglobi 2-11.99 gm/dl
243	aged 45-64 year	Female	Primary	married	Housewife	23.13	overweight BMI 23-27.49	low duration (1-24 month)	no	no	yes	no	81.82	59.38	25	31.39	52.31	64.87	55	3.79	13	4.8	9.3	140	stage 5(1-14)	CKD stage 4 and 5 (advance stage)	low income	higher mediction used (3 and higher)	Hemoglobi 2-11.99 gm/dl
244	aged 18-44 year	male	Higher	signel and others	Service worker	29.9	Obese BMI 27.5 and higher	low duration (1-24 month)	yes	no	no	no	90.91	71.88	31.25	52.83	48.7	74.62	30	0.94	112				stage 1 (90 and higher)	CKD stage 1 and 2 (initial stage)	higher income	less medication used (0-2)
245	aged 45-64 year	Female	Primary	signel and others	Others (unemploed, studant, driver, small private job)	29.28	Obese BMI 27.5 and higher	long duration (>24 month)	yes	yes	yes	no	93.18	59.38	18.75	41.93	44.35	69.51	64	2.98	17	5.9	8.9	136	stage 4 (15-29)	CKD stage 4 and 5 (advance stage)	low income	higher mediction used (3 and higher)	Hemoglobi 2-11.99 gm/dl
246	aged 45-64 year	male	secondary	married	Service worker	29.16	Obese BMI 27.5 and higher	long duration (>24 month)	yes	yes	yes	no	88.64	65.63	12.5	38.3	53.85	68.28	56	1.65	48	5.3	12.9	135	stage 3a (45-59)	CKD stage 3a and 3b (early or middle stage )	higher income	less medication used (0-2)	hemoglobin 12 to hogher
247	aged 45-64 year	Female	secondary	married	Housewife	23.25	overweight BMI 23-27.49	long duration (>24 month)	yes	yes	yes	no	81.82	59.38	12.5	46.54	54.47	62.79	54	1.22	53	4.8	8.5	134	stage 3a (45-59)	CKD stage 3a and 3b (early or middle stage )	low income	less medication used (0-2)	Hemoglobi 2-11.99 gm/dl
248	aged 45-64 year	Female	can not read or write	married	Housewife	21.46	Normal BMI 18.5 - 22.99	long duration (>24 month)	no	no	yes	no	90.91	78.13	43.75	57.82	52.13	78.79	50	0.91	77	3.9	11	140	stage 2 (60-89)	CKD stage 1 and 2 (initial stage)	low income	less medication used (0-2)	Hemoglobi 2-11.99 gm/dl
249	aged 18-44 year	Female	secondary	married	Housewife	21.1	Normal BMI 18.5 - 22.99	low duration (1-24 month)	yes	no	no	no	90.91	84.38	43.75	57.58	55	80.87	24	0.75	114				stage 1 (90 and higher)	CKD stage 1 and 2 (initial stage)	low income	less medication used (0-2)
250	aged 45-64 year	Female	Primary	married	Housewife	21.07	Normal BMI 18.5 - 22.99	long duration (>24 month)	no	no	yes	no	79.55	56.25	37.5	42.4	46	64.77	53	3.3	16	3.2	11.5	140	stage 4 (15-29)	CKD stage 4 and 5 (advance stage)	low income	less medication used (0-2)	Hemoglobi 2-11.99 gm/dl
251	aged 18-44 year	male	Primary	married	Others (unemploed, studant, driver, small private job)	22.53	Normal BMI 18.5 - 22.99	long duration (>24 month)	no	no	yes	no	79.55	62.5	31.25	44.1	35.52	65.82	32	6.59	11	4	8.8	144	stage 5(1-14)	CKD stage 4 and 5 (advance stage)	higher income	less medication used (0-2)	Hemoglobi 2-11.99 gm/dl
252	aged 45-64 year	male	Higher	married	Service worker	24.2	overweight BMI 23-27.49	low duration (1-24 month)	no	yes	yes	no	84.09	62.5	43.75	21.62	51.25	70.17	51	7.29	8	3.5	8.3	126	stage 5(1-14)	CKD stage 4 and 5 (advance stage)	low income	less medication used (0-2)	Hemoglobi 2-11.99 gm/dl
253	aged 65 and higher	male	Primary	married	Others (unemploed, studant, driver, small private job)	25.47	overweight BMI 23-27.49	long duration (>24 month)	no	no	no	no	86.36	59.38	37.5	56.53	50.26	69.22	70	1.4	54				stage 3a (45-59)	CKD stage 3a and 3b (early or middle stage )	low income	less medication used (0-2)
254	aged 45-64 year	male	Primary	married	Farmer/day labourer	23.13	overweight BMI 23-27.49	low duration (1-24 month)	no	yes	no	no	88.64	71.88	18.75	47.56	53.8	71.41	57	1.42	58	4.7	16.9	142	stage 3a (45-59)	CKD stage 3a and 3b (early or middle stage )	low income	less medication used (0-2)	hemoglobin 12 to hogher
255	aged 65 and higher	male	Primary	married	Farmer/day labourer	23.84	overweight BMI 23-27.49	long duration (>24 month)	no	no	no	no	86.36	65.63	31.25	33.25	50.82	70.27	65	2.04	36	5.2	12.2	135	stage 3b (30-44)	CKD stage 3a and 3b (early or middle stage )	higher income	less medication used (0-2)	hemoglobin 12 to hogher
256	aged 45-64 year	Female	Primary	married	Housewife	29.8	Obese BMI 27.5 and higher	low duration (1-24 month)	no	no	no	no	86.36	78.13	12.5	57.69	51.86	71.31	50	0.77	94	3.8	11.5	142	stage 1 (90 and higher)	CKD stage 1 and 2 (initial stage)	low income	less medication used (0-2)	Hemoglobi 2-11.99 gm/dl
257	aged 45-64 year	Female	Primary	married	Housewife	26.58	overweight BMI 23-27.49	long duration (>24 month)	no	yes	yes	no	84.09	62.5	12.5	52.73	51.17	64.96	55	1.9	31	4.5	9.8	142	stage 3b (30-44)	CKD stage 3a and 3b (early or middle stage )	low income	less medication used (0-2)	Hemoglobi 2-11.99 gm/dl
258	aged 45-64 year	male	Primary	married	Farmer/day labourer	19.93	Normal BMI 18.5 - 22.99	long duration (>24 month)	no	no	yes	no	88.64	46.88	37.5	34.85	45.28	66.2	62	9.56	6	4.2	8.8	137	stage 5(1-14)	CKD stage 4 and 5 (advance stage)	higher income	less medication used (0-2)	Hemoglobi 2-11.99 gm/dl
259	aged 18-44 year	Female	Primary	married	Housewife	26.58	overweight BMI 23-27.49	low duration (1-24 month)	no	no	yes	no	79.55	65.63	25	40.41	41.2	65.82	42	4.8	11	3.8	10.2	139	stage 5(1-14)	CKD stage 4 and 5 (advance stage)	low income	less medication used (0-2)	Hemoglobi 2-11.99 gm/dl
260	aged 45-64 year	Female	Primary	married	Housewife	19.19	Normal BMI 18.5 - 22.99	low duration (1-24 month)	no	no	no	no	72.73	59.38	37.5	47.87	54.63	62.41	52	2.11	28	5.1	9.7	136	stage 4 (15-29)	CKD stage 4 and 5 (advance stage)	low income	less medication used (0-2)	Hemoglobi 2-11.99 gm/dl
261	aged 18-44 year	male	Higher	married	Service worker	23.52	overweight BMI 23-27.49	long duration (>24 month)	no	no	yes	yes	86.36	71.88	18.75	37.36	48.03	70.27	30	1.45	66	4.6	11.9	142	stage 2 (60-89)	CKD stage 1 and 2 (initial stage)	higher income	less medication used (0-2)	Hemoglobi 2-11.99 gm/dl
262	aged 18-44 year	male	Higher	married	Others (unemploed, studant, driver, small private job)	23.19	overweight BMI 23-27.49	low duration (1-24 month)	no	no	yes	no	84.09	78.13	12.5	38.14	50.1	70.17	40	3.02	26	4.7	12.9	14	stage 4 (15-29)	CKD stage 4 and 5 (advance stage)	higher income	less medication used (0-2)	hemoglobin 12 to hogher
263	aged 18-44 year	Female	Primary	married	Housewife	26.58	overweight BMI 23-27.49	low duration (1-24 month)	no	no	yes	no	90.91	84.38	18.75	57.99	53.04	76.71	35	0.71	114		11		stage 1 (90 and higher)	CKD stage 1 and 2 (initial stage)	low income	less medication used (0-2)	Hemoglobi 2-11.99 gm/dl
264	aged 18-44 year	male	secondary	signel and others	Others (unemploed, studant, driver, small private job)	28.47	Obese BMI 27.5 and higher	long duration (>24 month)	yes	no	yes	no	86.36	78.13	25	56.12	52.22	73.39	26	0.91	119				stage 1 (90 and higher)	CKD stage 1 and 2 (initial stage)	low income	less medication used (0-2)
265	aged 45-64 year	male	Primary	married	Farmer/day labourer	22.4	Normal BMI 18.5 - 22.99	long duration (>24 month)	yes	no	yes	no	75	46.88	37.5	30.52	50.37	59.38	55	6.27	10	4	13.4	140	stage 5(1-14)	CKD stage 4 and 5 (advance stage)	low income	less medication used (0-2)	hemoglobin 12 to hogher
266	aged 45-64 year	male	secondary	married	Service worker	19.19	Normal BMI 18.5 - 22.99	long duration (>24 month)	yes	no	no	no	84.09	56.25	18.75	38.95	54.78	63.92	57	4.1	16	4.6	12.2	124	stage 4 (15-29)	CKD stage 4 and 5 (advance stage)	higher income	less medication used (0-2)	hemoglobin 12 to hogher
267	aged 18-44 year	Female	Primary	married	Housewife	23.68	overweight BMI 23-27.49	low duration (1-24 month)	yes	no	yes	yes	86.36	68.75	18.75	50.34	53.56	69.22	38	1.68	40	5.3	11.7	140	stage 3b (30-44)	CKD stage 3a and 3b (early or middle stage )	low income	higher mediction used (3 and higher)	Hemoglobi 2-11.99 gm/dl
268	aged 45-64 year	male	Higher	married	Others (unemploed, studant, driver, small private job)	18.5	Normal BMI 18.5 - 22.99	long duration (>24 month)	no	yes	no	no	79.55	59.38	18.75	42.4	46	62.69	50	3.2	23	5.3	12.4	133	stage 4 (15-29)	CKD stage 4 and 5 (advance stage)	low income	less medication used (0-2)	hemoglobin 12 to hogher
269	aged 45-64 year	male	Higher	married	Service worker	21.65	Normal BMI 18.5 - 22.99	long duration (>24 month)	no	no	yes	no	88.64	81.25	37.5	50.25	46.01	77.65	51	1.8	45	4.2		137	stage 3a (45-59)	CKD stage 3a and 3b (early or middle stage )	higher income	less medication used (0-2)
270	aged 45-64 year	male	Primary	married	Service worker	19.56	Normal BMI 18.5 - 22.99	long duration (>24 month)	no	no	no	no	90.91	78.13	31.25	55.87	55.09	76.71	53	0.93	98	4.2	14.3	141	stage 1 (90 and higher)	CKD stage 1 and 2 (initial stage)	higher income	less medication used (0-2)	hemoglobin 12 to hogher
271	aged 65 and higher	male	can not read or write	married	Farmer/day labourer	22.15	Normal BMI 18.5 - 22.99	low duration (1-24 month)	no	no	yes	no	79.55	65.63	18.75	44.69	54.96	64.78	70	1.84	39	3.8		140	stage 3b (30-44)	CKD stage 3a and 3b (early or middle stage )	low income	less medication used (0-2)
272	aged 65 and higher	male	Higher	married	Others (unemploed, studant, driver, small private job)	24.14	overweight BMI 23-27.49	long duration (>24 month)	no	yes	yes	no	77.27	46.88	25	42.51	42.86	58.43	73	2.06	33	5.9		135	stage 3b (30-44)	CKD stage 3a and 3b (early or middle stage )	higher income	higher mediction used (3 and higher)
273	aged 45-64 year	male	secondary	married	Service worker	22.53	Normal BMI 18.5 - 22.99	low duration (1-24 month)	no	no	yes	yes	84.09	53.13	31.25	27.73	48.63	64.96	60	9.31	6	3.7	10	141	stage 5(1-14)	CKD stage 4 and 5 (advance stage)	higher income	less medication used (0-2)	Hemoglobi 2-11.99 gm/dl
274	aged 65 and higher	male	Higher	married	Others (unemploed, studant, driver, small private job)	25.74	overweight BMI 23-27.49	low duration (1-24 month)	no	no	yes	no	81.82	75	31.25	40.61	58.1	71.12	65	1.44	54	4.8	12.1	139	stage 3a (45-59)	CKD stage 3a and 3b (early or middle stage )	higher income	less medication used (0-2)	hemoglobin 12 to hogher
275	aged 45-64 year	male	Primary	married	Others (unemploed, studant, driver, small private job)	22.15	Normal BMI 18.5 - 22.99	low duration (1-24 month)	no	no	no	no	86.36	75	25	52.06	56.67	72.35	55	1.08	81	3	9.9	140	stage 2 (60-89)	CKD stage 1 and 2 (initial stage)	higher income	less medication used (0-2)	Hemoglobi 2-11.99 gm/dl
276	aged 65 and higher	male	secondary	married	Service worker	33.8	Obese BMI 27.5 and higher	low duration (1-24 month)	no	no	no	no	75	46.88	31.25	32.07	56.14	58.34	71	1.48	50	4.8	11.6	123	stage 3a (45-59)	CKD stage 3a and 3b (early or middle stage )	higher income	less medication used (0-2)	Hemoglobi 2-11.99 gm/dl
277	aged 45-64 year	Female	can not read or write	married	Housewife	22.89	Normal BMI 18.5 - 22.99	long duration (>24 month)	no	yes	no	no	72.73	56.25	25	28.26	44.77	59.28	49	7.06	7	5.7	7.5	137	stage 5(1-14)	CKD stage 4 and 5 (advance stage)	low income	less medication used (0-2)	Hemoglobi 2-11.99 gm/dl
278	aged 45-64 year	Female	Primary	married	Housewife	15.36	underweight BMI <18.5	low duration (1-24 month)	no	yes	yes	no	81.82	56.25	25	27.85	51.09	63.83	56	2.18	26	4.5	9.7	134	stage 4 (15-29)	CKD stage 4 and 5 (advance stage)	low income	higher mediction used (3 and higher)	Hemoglobi 2-11.99 gm/dl
279	aged 45-64 year	Female	Primary	married	Housewife	26.95	overweight BMI 23-27.49	low duration (1-24 month)	no	no	no	no	88.64	68.75	18.75	51.49	53.68	70.36	49	0.61	110		11.8		stage 1 (90 and higher)	CKD stage 1 and 2 (initial stage)	low income	less medication used (0-2)	Hemoglobi 2-11.99 gm/dl
280	aged 45-64 year	male	Higher	married	Service worker	38.9	Obese BMI 27.5 and higher	low duration (1-24 month)	no	no	yes	yes	88.64	75	18.75	50.6	53.89	72.45	63	1.29	62	4.4	12.3	135.8	stage 2 (60-89)	CKD stage 1 and 2 (initial stage)	higher income	higher mediction used (3 and higher)	hemoglobin 12 to hogher
281	aged 45-64 year	male	Primary	married	Others (unemploed, studant, driver, small private job)	25.92	overweight BMI 23-27.49	long duration (>24 month)	no	yes	yes	yes	81.82	68.75	37.5	46.97	55.71	70.08	51	1.22	72	4.4		138	stage 2 (60-89)	CKD stage 1 and 2 (initial stage)	higher income	higher mediction used (3 and higher)
282	aged 45-64 year	Female	Primary	married	Housewife	31.05	Obese BMI 27.5 and higher	long duration (>24 month)	no	no	yes	yes	72.73	62.5	18.75	27.32	50.59	60.32	50	8.49	5	4.4	8.4	143	stage 5(1-14)	CKD stage 4 and 5 (advance stage)	low income	less medication used (0-2)	Hemoglobi 2-11.99 gm/dl
283	aged 18-44 year	male	Higher	married	Service worker	21.41	Normal BMI 18.5 - 22.99	low duration (1-24 month)	no	no	no	no	88.64	81.25	31.25	45.02	47.02	76.61	37	2.63	31	4.8		139	stage 3b (30-44)	CKD stage 3a and 3b (early or middle stage )	higher income	less medication used (0-2)
284	aged 45-64 year	male	Primary	married	Others (unemploed, studant, driver, small private job)	23.13	overweight BMI 23-27.49	long duration (>24 month)	no	no	no	no	88.64	81.25	37.5	50.36	56.76	77.65	48	1.27	70	4.4	13.3	136	stage 2 (60-89)	CKD stage 1 and 2 (initial stage)	low income	less medication used (0-2)	hemoglobin 12 to hogher
285	aged 18-44 year	male	Primary	married	Farmer/day labourer	18.3	underweight BMI <18.5	low duration (1-24 month)	no	yes	no	no	77.27	81.25	68.75	39.34	54.87	77.18	40	3.1	25	4.9		137.3	stage 4 (15-29)	CKD stage 4 and 5 (advance stage)	low income	less medication used (0-2)
286	aged 45-64 year	Female	can not read or write	married	Housewife	22.6	Normal BMI 18.5 - 22.99	low duration (1-24 month)	no	no	no	no	65.91	46.88	43.75	29.73	47.69	55.87	45	2.9	20	4.35		133	stage 4 (15-29)	CKD stage 4 and 5 (advance stage)	low income	less medication used (0-2)
287	aged 18-44 year	Female	Primary	married	Service worker	24.2	overweight BMI 23-27.49	low duration (1-24 month)	yes	no	yes	yes	68.18	53.13	43.75	29.8	47.73	59.09	35	2.8	22	3.97	9.8	139.5	stage 4 (15-29)	CKD stage 4 and 5 (advance stage)	low income	higher mediction used (3 and higher)	Hemoglobi 2-11.99 gm/dl
288	aged 45-64 year	Female	Primary	married	Housewife	19.3	Normal BMI 18.5 - 22.99	low duration (1-24 month)	yes	yes	yes	yes	59.09	50	37.5	32.67	48.01	52.46	57	2.6	21	3.15	8.2	137	stage 4 (15-29)	CKD stage 4 and 5 (advance stage)	low income	higher mediction used (3 and higher)	Hemoglobi 2-11.99 gm/dl
289	aged 18-44 year	male	Higher	married	Service worker	19.8	Normal BMI 18.5 - 22.99	low duration (1-24 month)	no	yes	yes	yes	68.18	75	56.25	25.62	48.2	68.47	35	1.4	67	3.89	9.2	142.5	stage 2 (60-89)	CKD stage 1 and 2 (initial stage)	higher income	higher mediction used (3 and higher)	Hemoglobi 2-11.99 gm/dl
290	aged 45-64 year	male	Primary	married	Farmer/day labourer	19.4	Normal BMI 18.5 - 22.99	low duration (1-24 month)	no	no	no	yes	50	75	62.5	30.74	54.15	60.42	50	1.4	61	7.07	7.1	137.2	stage 2 (60-89)	CKD stage 1 and 2 (initial stage)	higher income	higher mediction used (3 and higher)	Hemoglobi 2-11.99 gm/dl
291	aged 45-64 year	male	Primary	signel and others	Farmer/day labourer	16	underweight BMI <18.5	low duration (1-24 month)	no	yes	yes	yes	70.45	75	43.75	25.08	49.82	67.52	45	2.91	26	5.4	8.8	139	stage 4 (15-29)	CKD stage 4 and 5 (advance stage)	higher income	higher mediction used (3 and higher)	Hemoglobi 2-11.99 gm/dl
292	aged 45-64 year	male	Primary	married	Farmer/day labourer	24.2	overweight BMI 23-27.49	low duration (1-24 month)	no	yes	yes	no	56.82	46.88	43.75	30.8	46.22	51.33	50	3.67	19	4	8.5	139	stage 4 (15-29)	CKD stage 4 and 5 (advance stage)	low income	higher mediction used (3 and higher)	Hemoglobi 2-11.99 gm/dl
293	aged 45-64 year	Female	can not read or write	signel and others	Housewife	24.2	overweight BMI 23-27.49	low duration (1-24 month)	no	no	yes	no	65.91	81.25	56.25	45.48	42.45	69.41	53	1.43	44	4.29	9.9	138.8	stage 3b (30-44)	CKD stage 3a and 3b (early or middle stage )	low income	higher mediction used (3 and higher)	Hemoglobi 2-11.99 gm/dl
294	aged 45-64 year	male	can not read or write	married	Others (unemploed, studant, driver, small private job)	22.7	Normal BMI 18.5 - 22.99	low duration (1-24 month)	no	no	yes	no	61.36	56.25	31.25	27.71	41.74	54.64	52	2.3	33			136.6	stage 3b (30-44)	CKD stage 3a and 3b (early or middle stage )	low income	higher mediction used (3 and higher)
295	aged 18-44 year	male	Primary	married	Farmer/day labourer	27.1	overweight BMI 23-27.49	low duration (1-24 month)	no	no	yes	no	79.55	75	62.5	42.42	55.31	75.19	42	2.3	35	5.2	9.9	139.6	stage 3b (30-44)	CKD stage 3a and 3b (early or middle stage )	higher income	less medication used (0-2)	Hemoglobi 2-11.99 gm/dl
296	aged 18-44 year	Female	secondary	signel and others	Others (unemploed, studant, driver, small private job)	18.2	underweight BMI <18.5	low duration (1-24 month)	yes	no	no	no	81.82	84.38	87.5	49.99	58.83	83.62	24	1.99	35		12.5		stage 3b (30-44)	CKD stage 3a and 3b (early or middle stage )	low income	less medication used (0-2)	hemoglobin 12 to hogher
297	aged 18-44 year	male	Higher	married	Service worker	22.1	Normal BMI 18.5 - 22.99	low duration (1-24 month)	yes	no	yes	no	79.55	90.63	62.5	40.85	58.06	80.4	26	1.2	86				stage 2 (60-89)	CKD stage 1 and 2 (initial stage)	higher income	higher mediction used (3 and higher)
298	aged 45-64 year	male	Primary	married	Others (unemploed, studant, driver, small private job)	21.4	Normal BMI 18.5 - 22.99	low duration (1-24 month)	no	yes	yes	no	56.82	59.38	37.5	39.03	46.96	54.45	56	2.67	27	5.28	6.2	142.2	stage 4 (15-29)	CKD stage 4 and 5 (advance stage)	higher income	higher mediction used (3 and higher)	Hemoglobi 2-11.99 gm/dl
299	aged 45-64 year	male	Primary	married	Farmer/day labourer	22.2	Normal BMI 18.5 - 22.99	low duration (1-24 month)	no	yes	yes	no	81.82	75	43.75	42.07	47.89	73.2	52	1.4	60	4.46	13	139.5	stage 2 (60-89)	CKD stage 1 and 2 (initial stage)	higher income	higher mediction used (3 and higher)	hemoglobin 12 to hogher
300	aged 45-64 year	male	Higher	married	Service worker	20.1	Normal BMI 18.5 - 22.99	low duration (1-24 month)	no	yes	yes	no	63.64	53.13	37.5	32.42	39.38	55.78	55	3.9	17	4.98	11.4	136.4	stage 4 (15-29)	CKD stage 4 and 5 (advance stage)	higher income	higher mediction used (3 and higher)	Hemoglobi 2-11.99 gm/dl
301	aged 18-44 year	Female	Primary	signel and others	Service worker	14.1	underweight BMI <18.5	low duration (1-24 month)	yes	yes	yes	no	65.91	50	31.25	28	55.58	54.83	40	3.6	16	3.4	10.5	127	stage 4 (15-29)	CKD stage 4 and 5 (advance stage)	higher income	higher mediction used (3 and higher)	Hemoglobi 2-11.99 gm/dl
302	aged 18-44 year	Female	Higher	married	Housewife	26.2	overweight BMI 23-27.49	low duration (1-24 month)	no	yes	yes	no	54.55	53.13	18.75	23.75	47.19	48.11	28	2.6	25	4.8	8.9	144.7	stage 4 (15-29)	CKD stage 4 and 5 (advance stage)	higher income	higher mediction used (3 and higher)	Hemoglobi 2-11.99 gm/dl
303	aged 45-64 year	male	secondary	married	Service worker	19.7	Normal BMI 18.5 - 22.99	low duration (1-24 month)	yes	yes	no	no	47.73	53.13	25	35.1	36.55	45.74	52	3.4	21	4.8	10.5	129.3	stage 4 (15-29)	CKD stage 4 and 5 (advance stage)	higher income	higher mediction used (3 and higher)	Hemoglobi 2-11.99 gm/dl
304	aged 18-44 year	male	Higher	married	Service worker	25.1	overweight BMI 23-27.49	low duration (1-24 month)	no	yes	yes	yes	63.64	59.38	43.75	26.05	52.79	58.91	44	3.57	21	4.2	9.11	137.6	stage 4 (15-29)	CKD stage 4 and 5 (advance stage)	higher income	higher mediction used (3 and higher)	Hemoglobi 2-11.99 gm/dl
305	aged 18-44 year	Female	Primary	married	Housewife	22.3	Normal BMI 18.5 - 22.99	low duration (1-24 month)	yes	yes	yes	no	65.91	62.5	31.25	33.43	54.51	59	44	3.27	17	5.03	8.8	143.51	stage 4 (15-29)	CKD stage 4 and 5 (advance stage)	low income	higher mediction used (3 and higher)	Hemoglobi 2-11.99 gm/dl
306	aged 45-64 year	male	Primary	signel and others	Farmer/day labourer	16.2	underweight BMI <18.5	low duration (1-24 month)	no	yes	yes	no	59.09	68.75	25	46.54	31.13	56.63	55	2.87	25	4.3	9.2	143.51	stage 4 (15-29)	CKD stage 4 and 5 (advance stage)	higher income	higher mediction used (3 and higher)	Hemoglobi 2-11.99 gm/dl
307	aged 45-64 year	Female	secondary	married	Housewife	18.5	Normal BMI 18.5 - 22.99	low duration (1-24 month)	no	yes	yes	no	72.73	68.75	25	31.94	51.26	63.45	45	2.5	24	3.64	12	137.9	stage 4 (15-29)	CKD stage 4 and 5 (advance stage)	higher income	higher mediction used (3 and higher)	hemoglobin 12 to hogher
308	aged 18-44 year	male	Higher	married	Others (unemploed, studant, driver, small private job)	22.9	Normal BMI 18.5 - 22.99	low duration (1-24 month)	yes	no	no	no	70.45	84.38	50	47.48	45.54	71.69	32	1.6	58	4.02		147.6	stage 3a (45-59)	CKD stage 3a and 3b (early or middle stage )	higher income	less medication used (0-2)
309	aged 18-44 year	Female	secondary	married	Housewife	26.9	overweight BMI 23-27.49	low duration (1-24 month)	yes	no	no	no	86.36	71.88	62.5	36.7	47.31	77.56	28	1.73	41	3.54	9.11	134.7	stage 3b (30-44)	CKD stage 3a and 3b (early or middle stage )	low income	less medication used (0-2)	Hemoglobi 2-11.99 gm/dl
310	aged 45-64 year	male	secondary	married	Others (unemploed, studant, driver, small private job)	20.5	Normal BMI 18.5 - 22.99	long duration (>24 month)	no	yes	yes	no	50	53.13	12.5	34.52	47.8	44.79	48	2.7	28	6.8	9.9	138.2	stage 4 (15-29)	CKD stage 4 and 5 (advance stage)	higher income	higher mediction used (3 and higher)	Hemoglobi 2-11.99 gm/dl
311	aged 45-64 year	male	Primary	signel and others	Farmer/day labourer	18.2	underweight BMI <18.5	low duration (1-24 month)	no	yes	yes	no	75	65.63	43.75	39.13	46.09	66.67	55	1.9	41	3.4	9.8	139.9	stage 3b (30-44)	CKD stage 3a and 3b (early or middle stage )	higher income	higher mediction used (3 and higher)	Hemoglobi 2-11.99 gm/dl
312	aged 18-44 year	male	secondary	married	Service worker	24.2	overweight BMI 23-27.49	low duration (1-24 month)	no	yes	yes	yes	86.36	93.75	75	39.34	49.32	86.93	40	1.6	56	3.75	13.1	141.7	stage 3a (45-59)	CKD stage 3a and 3b (early or middle stage )	higher income	higher mediction used (3 and higher)	hemoglobin 12 to hogher
313	aged 18-44 year	Female	Primary	married	Housewife	24.2	overweight BMI 23-27.49	low duration (1-24 month)	no	no	no	no	77.27	62.5	37.5	30.67	51.54	65.72	35	2.2	29	3.89		138.2	stage 4 (15-29)	CKD stage 4 and 5 (advance stage)	higher income	less medication used (0-2)
314	aged 18-44 year	male	secondary	married	Others (unemploed, studant, driver, small private job)	27.4	overweight BMI 23-27.49	low duration (1-24 month)	yes	no	no	no	75	90.63	56.25	51.26	51.36	77.09	25	1.94	48	3.87		142.6	stage 3a (45-59)	CKD stage 3a and 3b (early or middle stage )	higher income	less medication used (0-2)
315	aged 45-64 year	Female	secondary	married	Service worker	19.8	Normal BMI 18.5 - 22.99	low duration (1-24 month)	no	no	yes	no	79.55	65.63	50	32.17	45.9	69.99	45	2.83	20	3.87		132.6	stage 4 (15-29)	CKD stage 4 and 5 (advance stage)	higher income	higher mediction used (3 and higher)
316	aged 45-64 year	male	Primary	married	Farmer/day labourer	25.7	overweight BMI 23-27.49	low duration (1-24 month)	no	no	yes	no	63.64	78.13	25	33.21	51.75	62.03	48	2.23	35	4.7	10.1	139.7	stage 3b (30-44)	CKD stage 3a and 3b (early or middle stage )	higher income	higher mediction used (3 and higher)	Hemoglobi 2-11.99 gm/dl
317	aged 45-64 year	male	Higher	married	Service worker	23.4	overweight BMI 23-27.49	long duration (>24 month)	yes	no	yes	yes	77.27	78.13	37.5	34.29	52.63	70.93	47	1.54	56	4.02		147.6	stage 3a (45-59)	CKD stage 3a and 3b (early or middle stage )	higher income	higher mediction used (3 and higher)
318	aged 18-44 year	Female	can not read or write	married	Housewife	22.2	Normal BMI 18.5 - 22.99	long duration (>24 month)	no	no	yes	no	68.18	62.5	31.25	41.11	42.77	60.13	40	1.87	34	5.2	9.9	137.5	stage 3b (30-44)	CKD stage 3a and 3b (early or middle stage )	low income	less medication used (0-2)	Hemoglobi 2-11.99 gm/dl
319	aged 18-44 year	male	Higher	married	Service worker	17.9	underweight BMI <18.5	low duration (1-24 month)	yes	no	yes	no	75	84.38	75	32.62	59.73	78.13	40	1.5	60	4.7	12.2	146.6	stage 2 (60-89)	CKD stage 1 and 2 (initial stage)	higher income	higher mediction used (3 and higher)	hemoglobin 12 to hogher
320	aged 18-44 year	male	secondary	married	Service worker	19.8	Normal BMI 18.5 - 22.99	low duration (1-24 month)	yes	no	no	no	81.82	62.5	37.5	34.46	53.66	67.99	20	2.5	37	3.86	13.4	138.2	stage 3b (30-44)	CKD stage 3a and 3b (early or middle stage )	low income	less medication used (0-2)	hemoglobin 12 to hogher
321	aged 18-44 year	male	Primary	married	Farmer/day labourer	22	Normal BMI 18.5 - 22.99	low duration (1-24 month)	no	yes	yes	no	68.18	71.88	56.25	40.24	45.4	67.43	40	1.5	60	3.96		129.25	stage 2 (60-89)	CKD stage 1 and 2 (initial stage)	higher income	higher mediction used (3 and higher)
322	aged 45-64 year	male	secondary	married	Others (unemploed, studant, driver, small private job)	27	overweight BMI 23-27.49	low duration (1-24 month)	no	yes	yes	yes	52.27	56.25	43.75	36.74	36.01	52.18	48	1.7	49	4.3	9.4	138.2	stage 3a (45-59)	CKD stage 3a and 3b (early or middle stage )	higher income	higher mediction used (3 and higher)	Hemoglobi 2-11.99 gm/dl
323	aged 45-64 year	male	Higher	married	Others (unemploed, studant, driver, small private job)	18.2	underweight BMI <18.5	low duration (1-24 month)	no	yes	yes	no	61.36	56.25	18.75	30.93	39.52	52.56	56	2.37	31	3.96	12.4	139.37	stage 3b (30-44)	CKD stage 3a and 3b (early or middle stage )	low income	higher mediction used (3 and higher)	hemoglobin 12 to hogher
324	aged 18-44 year	male	Higher	signel and others	Others (unemploed, studant, driver, small private job)	19.3	Normal BMI 18.5 - 22.99	low duration (1-24 month)	no	no	yes	no	79.55	87.5	75	41.69	54.6	81.44	26	1.67	58	4.47	10	130.8	stage 3a (45-59)	CKD stage 3a and 3b (early or middle stage )	low income	less medication used (0-2)	Hemoglobi 2-11.99 gm/dl
325	aged 18-44 year	Female	Primary	signel and others	Housewife	21.5	Normal BMI 18.5 - 22.99	low duration (1-24 month)	no	no	yes	no	65.91	65.63	25	30.62	32.89	59	39	1.93	33	4.41	9.8	140.8	stage 3b (30-44)	CKD stage 3a and 3b (early or middle stage )	low income	less medication used (0-2)	Hemoglobi 2-11.99 gm/dl
326	aged 45-64 year	Female	Primary	married	Housewife	24.3	overweight BMI 23-27.49	long duration (>24 month)	no	no	no	no	63.64	56.25	12.5	34.34	37.66	52.65	50	1.74	35	3.96		138.3	stage 3b (30-44)	CKD stage 3a and 3b (early or middle stage )	low income	less medication used (0-2)
327	aged 18-44 year	male	Primary	married	Others (unemploed, studant, driver, small private job)	21.3	Normal BMI 18.5 - 22.99	low duration (1-24 month)	no	no	yes	no	88.64	81.25	62.5	40.51	46.13	81.82	32	1.6	58	3.74	10.2	137	stage 3a (45-59)	CKD stage 3a and 3b (early or middle stage )	low income	higher mediction used (3 and higher)	Hemoglobi 2-11.99 gm/dl
328	aged 18-44 year	Female	Primary	married	Housewife	22.6	Normal BMI 18.5 - 22.99	low duration (1-24 month)	no	no	no	no	61.36	56.25	12.5	27.85	37.26	51.51	20	1.95	37	4.41	10	140.8	stage 3b (30-44)	CKD stage 3a and 3b (early or middle stage )	low income	less medication used (0-2)	Hemoglobi 2-11.99 gm/dl
329	aged 45-64 year	Female	can not read or write	signel and others	Others (unemploed, studant, driver, small private job)	19.5	Normal BMI 18.5 - 22.99	low duration (1-24 month)	no	yes	yes	no	68.18	59.38	43.75	40.3	39.54	61.18	50	1.8	34	5.2	9.8	138.3	stage 3b (30-44)	CKD stage 3a and 3b (early or middle stage )	low income	higher mediction used (3 and higher)	Hemoglobi 2-11.99 gm/dl
330	aged 18-44 year	male	secondary	signel and others	Others (unemploed, studant, driver, small private job)	21.5	Normal BMI 18.5 - 22.99	low duration (1-24 month)	yes	no	no	no	84.09	84.38	56.25	33.86	57.47	79.55	23	1.6	62	3.96	12.7	130.8	stage 2 (60-89)	CKD stage 1 and 2 (initial stage)	low income	less medication used (0-2)	hemoglobin 12 to hogher
331	aged 18-44 year	Female	Primary	married	Housewife	23.4	overweight BMI 23-27.49	low duration (1-24 month)	no	no	yes	no	61.36	75	56.25	27.8	51.26	65.05	23	1.77	41	4.98	8.9	136.7	stage 3b (30-44)	CKD stage 3a and 3b (early or middle stage )	low income	less medication used (0-2)	Hemoglobi 2-11.99 gm/dl
332	aged 45-64 year	male	Primary	married	Farmer/day labourer	25.7	overweight BMI 23-27.49	low duration (1-24 month)	no	yes	yes	no	50	53.13	43.75	36.53	38.33	50	55	3.8	18	3.51	13.2	139.2	stage 4 (15-29)	CKD stage 4 and 5 (advance stage)	low income	higher mediction used (3 and higher)	hemoglobin 12 to hogher
333	aged 45-64 year	Female	Primary	married	Housewife	27.3	overweight BMI 23-27.49	low duration (1-24 month)	no	yes	yes	no	63.64	46.88	25	34.52	47.8	51.61	45	3.1	18	5.6	10.6	128.2	stage 4 (15-29)	CKD stage 4 and 5 (advance stage)	low income	higher mediction used (3 and higher)	Hemoglobi 2-11.99 gm/dl
334	aged 45-64 year	male	Primary	married	Others (unemploed, studant, driver, small private job)	25.7	overweight BMI 23-27.49	low duration (1-24 month)	no	yes	yes	yes	47.73	65.63	43.75	41.98	40.9	53.03	48	2.2	36	3.03	9.4	140.1	stage 3b (30-44)	CKD stage 3a and 3b (early or middle stage )	higher income	higher mediction used (3 and higher)	Hemoglobi 2-11.99 gm/dl
335	aged 18-44 year	male	secondary	married	Others (unemploed, studant, driver, small private job)	25.1	overweight BMI 23-27.49	low duration (1-24 month)	yes	no	yes	no	75	75	56.25	30.27	53	71.88	30	2.53	34	3.65	12.4	139.4	stage 3b (30-44)	CKD stage 3a and 3b (early or middle stage )	higher income	less medication used (0-2)	hemoglobin 12 to hogher
336	aged 45-64 year	male	secondary	married	Others (unemploed, studant, driver, small private job)	21.5	Normal BMI 18.5 - 22.99	low duration (1-24 month)	no	yes	yes	yes	43.18	53.13	31.25	42.25	36.97	44.51	52	2.5	30	5.3	10.4	140	stage 3b (30-44)	CKD stage 3a and 3b (early or middle stage )	higher income	higher mediction used (3 and higher)	Hemoglobi 2-11.99 gm/dl
337	aged 18-44 year	male	Higher	signel and others	Others (unemploed, studant, driver, small private job)	23.3	overweight BMI 23-27.49	low duration (1-24 month)	yes	no	yes	no	70.45	56.25	18.75	23.94	45.26	57.1	26	2.7	32	5.82	9	148.6	stage 3b (30-44)	CKD stage 3a and 3b (early or middle stage )	low income	less medication used (0-2)	Hemoglobi 2-11.99 gm/dl
338	aged 18-44 year	male	secondary	married	Others (unemploed, studant, driver, small private job)	26.6	overweight BMI 23-27.49	low duration (1-24 month)	no	yes	yes	yes	52.27	68.75	31.25	40.42	45.07	54.26	43	2.4	33	3.65	13	142.8	stage 3b (30-44)	CKD stage 3a and 3b (early or middle stage )	higher income	higher mediction used (3 and higher)	hemoglobin 12 to hogher
339	aged 18-44 year	Female	Primary	married	Housewife	23.4	overweight BMI 23-27.49	low duration (1-24 month)	no	yes	yes	no	63.64	50	25	38.51	38.19	52.65	43	2.8	21	4.3	8.4	126.3	stage 4 (15-29)	CKD stage 4 and 5 (advance stage)	low income	higher mediction used (3 and higher)	Hemoglobi 2-11.99 gm/dl
340	aged 45-64 year	Female	can not read or write	signel and others	Others (unemploed, studant, driver, small private job)	25.8	overweight BMI 23-27.49	low duration (1-24 month)	no	yes	yes	yes	50	59.38	12.5	36.37	41.78	46.88	50	1.79	34	3.3	12.1	140.1	stage 3b (30-44)	CKD stage 3a and 3b (early or middle stage )	low income	higher mediction used (3 and higher)	hemoglobin 12 to hogher
341	aged 18-44 year	male	Higher	signel and others	Service worker	20.7	Normal BMI 18.5 - 22.99	low duration (1-24 month)	yes	no	yes	no	75	78.13	56.25	44.47	54.36	72.92	28	2.7	32	4.3	10.6	138.4	stage 3b (30-44)	CKD stage 3a and 3b (early or middle stage )	higher income	less medication used (0-2)	Hemoglobi 2-11.99 gm/dl
342	aged 45-64 year	Female	can not read or write	signel and others	Others (unemploed, studant, driver, small private job)	21.9	Normal BMI 18.5 - 22.99	low duration (1-24 month)	no	yes	yes	yes	45.45	56.25	43.75	34.78	41.21	48.77	51	1.93	31	3.6	12.8	132.4	stage 3b (30-44)	CKD stage 3a and 3b (early or middle stage )	low income	higher mediction used (3 and higher)	hemoglobin 12 to hogher
343	aged 18-44 year	male	secondary	married	Service worker	28.1	Obese BMI 27.5 and higher	low duration (1-24 month)	no	no	yes	no	68.18	71.88	56.25	40.61	49.8	67.43	36	2.47	34	3.3		138.3	stage 3b (30-44)	CKD stage 3a and 3b (early or middle stage )	higher income	less medication used (0-2)
344	aged 18-44 year	Female	secondary	married	Housewife	25.4	overweight BMI 23-27.49	low duration (1-24 month)	no	yes	yes	no	68.18	53.13	18.75	17.95	51.61	54.93	28	3.6	17	4.39	10.4	142.2	stage 4 (15-29)	CKD stage 4 and 5 (advance stage)	low income	less medication used (0-2)	Hemoglobi 2-11.99 gm/dl
345	aged 18-44 year	male	Primary	married	Farmer/day labourer	20.2	Normal BMI 18.5 - 22.99	low duration (1-24 month)	no	yes	yes	no	75	53.13	43.75	37.79	44.75	62.5	32	3.9	20	3.21	9.8	141.63	stage 4 (15-29)	CKD stage 4 and 5 (advance stage)	low income	higher mediction used (3 and higher)	Hemoglobi 2-11.99 gm/dl
346	aged 18-44 year	Female	Primary	signel and others	Housewife	20.8	Normal BMI 18.5 - 22.99	long duration (>24 month)	yes	yes	yes	no	59.09	46.88	6.25	29.21	36.25	46.21	40	2.18	29	4.5	10.2	139.9	stage 4 (15-29)	CKD stage 4 and 5 (advance stage)	low income	higher mediction used (3 and higher)	Hemoglobi 2-11.99 gm/dl
347	aged 18-44 year	Female	Primary	married	Housewife	22.3	Normal BMI 18.5 - 22.99	low duration (1-24 month)	no	no	yes	no	63.64	68.75	37.5	37.25	46.36	60.99	20	1.83	40	3.17	9.9	136.5	stage 3b (30-44)	CKD stage 3a and 3b (early or middle stage )	low income	less medication used (0-2)	Hemoglobi 2-11.99 gm/dl
348	aged 18-44 year	male	Primary	married	Others (unemploed, studant, driver, small private job)	16.1	underweight BMI <18.5	low duration (1-24 month)	no	no	yes	yes	59.09	43.75	6.25	40.1	33.75	45.17	34	3.17	25	5.12		150.4	stage 4 (15-29)	CKD stage 4 and 5 (advance stage)	higher income	less medication used (0-2)
349	aged 45-64 year	Female	Primary	married	Housewife	26.6	overweight BMI 23-27.49	low duration (1-24 month)	no	yes	yes	no	56.82	50	18.75	28.6	45.34	48.2	50	2.9	19	3.86	11.8	148.3	stage 4 (15-29)	CKD stage 4 and 5 (advance stage)	higher income	higher mediction used (3 and higher)	Hemoglobi 2-11.99 gm/dl
350	aged 45-64 year	Female	Primary	married	Housewife	14.6	underweight BMI <18.5	low duration (1-24 month)	no	no	yes	yes	50	53.13	18.75	28.25	44.46	45.84	48	1.69	37	3.54	9.8	142.2	stage 3b (30-44)	CKD stage 3a and 3b (early or middle stage )	higher income	higher mediction used (3 and higher)	Hemoglobi 2-11.99 gm/dl
351	aged 45-64 year	male	Primary	married	Farmer/day labourer	21.3	Normal BMI 18.5 - 22.99	low duration (1-24 month)	no	yes	yes	no	68.18	71.88	31.25	38.18	46.46	63.26	52	2.1	37	3.92	12.3	144.2	stage 3b (30-44)	CKD stage 3a and 3b (early or middle stage )	higher income	higher mediction used (3 and higher)	hemoglobin 12 to hogher
352	aged 45-64 year	male	secondary	married	Retired	22	Normal BMI 18.5 - 22.99	low duration (1-24 month)	no	no	yes	yes	75	78.13	56.25	37.87	51.24	72.92	50	1.5	56	5.2		138.6	stage 3a (45-59)	CKD stage 3a and 3b (early or middle stage )	higher income	less medication used (0-2)
353	aged 18-44 year	male	Higher	signel and others	Others (unemploed, studant, driver, small private job)	25.7	overweight BMI 23-27.49	low duration (1-24 month)	no	no	no	no	81.82	93.75	56.25	37.72	59.94	81.54	20	1.8	55	4.23	13.3	143.76	stage 3a (45-59)	CKD stage 3a and 3b (early or middle stage )	low income	less medication used (0-2)	hemoglobin 12 to hogher
354	aged 18-44 year	Female	Primary	married	Housewife	19.5	Normal BMI 18.5 - 22.99	low duration (1-24 month)	no	yes	yes	no	56.82	50	18.75	40.41	36.4	48.2	38	3.2	18	4.42	10.7	141.8	stage 4 (15-29)	CKD stage 4 and 5 (advance stage)	low income	higher mediction used (3 and higher)	Hemoglobi 2-11.99 gm/dl
355	aged 45-64 year	male	can not read or write	married	Others (unemploed, studant, driver, small private job)	24.7	overweight BMI 23-27.49	long duration (>24 month)	no	yes	yes	yes	34.09	37.5	6.25	46.26	39.72	30.59	52	2.5	30	4.37		149.3	stage 3b (30-44)	CKD stage 3a and 3b (early or middle stage )	higher income	higher mediction used (3 and higher)
356	aged 45-64 year	male	Primary	married	Farmer/day labourer	22.9	Normal BMI 18.5 - 22.99	low duration (1-24 month)	no	no	yes	no	68.18	62.5	62.5	39.79	46.57	65.34	45	2	41	3.79		145.1	stage 3b (30-44)	CKD stage 3a and 3b (early or middle stage )	higher income	less medication used (0-2)
357	aged 45-64 year	male	Primary	married	Others (unemploed, studant, driver, small private job)	23.8	overweight BMI 23-27.49	low duration (1-24 month)	yes	no	yes	no	70.45	56.25	12.5	35.76	40.01	56.06	49	2.5	31	5.2	10.2	142	stage 3b (30-44)	CKD stage 3a and 3b (early or middle stage )	low income	less medication used (0-2)	Hemoglobi 2-11.99 gm/dl
358	aged 18-44 year	male	Primary	married	Farmer/day labourer	24	overweight BMI 23-27.49	low duration (1-24 month)	no	yes	yes	no	59.09	59.38	12.5	25.15	48.55	51.42	42	3.7	20	4.4	9.3	141.8	stage 4 (15-29)	CKD stage 4 and 5 (advance stage)	higher income	higher mediction used (3 and higher)	Hemoglobi 2-11.99 gm/dl
359	aged 45-64 year	male	Primary	married	Service worker	19	Normal BMI 18.5 - 22.99	low duration (1-24 month)	no	no	yes	no	79.55	84.38	56.25	38.33	51.53	77.28	50	1.8	45	3.88	9.8	143.3	stage 3a (45-59)	CKD stage 3a and 3b (early or middle stage )	higher income	less medication used (0-2)	Hemoglobi 2-11.99 gm/dl
360	aged 18-44 year	Female	Higher	signel and others	Others (unemploed, studant, driver, small private job)	20.5	Normal BMI 18.5 - 22.99	low duration (1-24 month)	no	no	no	no	75	50	12.5	29.92	44.9	56.25	22	2.1	34	3.8		140.8	stage 3b (30-44)	CKD stage 3a and 3b (early or middle stage )	low income	less medication used (0-2)
361	aged 45-64 year	male	Primary	married	Others (unemploed, studant, driver, small private job)	22.6	Normal BMI 18.5 - 22.99	low duration (1-24 month)	no	no	yes	yes	56.82	68.75	18.75	34.03	39.23	54.45	52	2.58	29	5.27	10.4	136.7	stage 4 (15-29)	CKD stage 4 and 5 (advance stage)	higher income	higher mediction used (3 and higher)	Hemoglobi 2-11.99 gm/dl
362	aged 18-44 year	Female	Primary	signel and others	Housewife	32.2	Obese BMI 27.5 and higher	long duration (>24 month)	no	no	yes	no	65.91	56.25	18.75	32.25	49.68	54.83	44	1.9	33	4.03	8.9	137.2	stage 3b (30-44)	CKD stage 3a and 3b (early or middle stage )	higher income	less medication used (0-2)	Hemoglobi 2-11.99 gm/dl
363	aged 18-44 year	male	Primary	married	Others (unemploed, studant, driver, small private job)	23.1	overweight BMI 23-27.49	low duration (1-24 month)	no	no	yes	yes	68.18	68.75	18.75	32.72	46.84	60.13	38	2.7	30	5.2	10.6	136.4	stage 3b (30-44)	CKD stage 3a and 3b (early or middle stage )	higher income	higher mediction used (3 and higher)	Hemoglobi 2-11.99 gm/dl
364	aged 18-44 year	Female	Primary	married	Housewife	26.6	overweight BMI 23-27.49	low duration (1-24 month)	no	no	no	no	61.36	68.75	50	18.71	56.69	61.93	38	1.6	42	2.96	8.2	136.6	stage 3b (30-44)	CKD stage 3a and 3b (early or middle stage )	low income	less medication used (0-2)	Hemoglobi 2-11.99 gm/dl
365	aged 18-44 year	male	Higher	married	Others (unemploed, studant, driver, small private job)	23.3	overweight BMI 23-27.49	long duration (>24 month)	no	no	yes	no	63.64	59.38	18.75	30.88	49.19	54.74	44	3.1	24	3.58		136.6	stage 4 (15-29)	CKD stage 4 and 5 (advance stage)	higher income	less medication used (0-2)
366	aged 18-44 year	male	Higher	signel and others	Others (unemploed, studant, driver, small private job)	19	Normal BMI 18.5 - 22.99	low duration (1-24 month)	no	no	no	no	65.91	62.5	25	26.04	54.76	57.96	25	3.14	27	4	8.9	140	stage 4 (15-29)	CKD stage 4 and 5 (advance stage)	low income	less medication used (0-2)	Hemoglobi 2-11.99 gm/dl
367	aged 45-64 year	Female	Primary	married	Service worker	22.8	Normal BMI 18.5 - 22.99	low duration (1-24 month)	no	yes	yes	no	68.18	56.25	43.75	28.12	49.81	60.13	45	1.66	39	3.97	9.1	131.9	stage 3b (30-44)	CKD stage 3a and 3b (early or middle stage )	higher income	higher mediction used (3 and higher)	Hemoglobi 2-11.99 gm/dl
368	aged 45-64 year	male	secondary	married	Others (unemploed, studant, driver, small private job)	28.2	Obese BMI 27.5 and higher	low duration (1-24 month)	no	yes	yes	yes	65.91	75	50	32.28	52.28	66.29	46	2.3	35	4.7	8.5	140.4	stage 3b (30-44)	CKD stage 3a and 3b (early or middle stage )	higher income	higher mediction used (3 and higher)	Hemoglobi 2-11.99 gm/dl
369	aged 18-44 year	male	secondary	married	Service worker	27.6	Obese BMI 27.5 and higher	low duration (1-24 month)	no	no	yes	no	77.27	87.5	50	46	46.63	76.14	39	1.69	52	3.44		144.2	stage 3a (45-59)	CKD stage 3a and 3b (early or middle stage )	higher income	less medication used (0-2)
370	aged 18-44 year	male	secondary	married	Service worker	21.5	Normal BMI 18.5 - 22.99	low duration (1-24 month)	no	no	yes	no	77.27	78.13	62.5	29.58	53.24	75.1	40	1.98	43	3.99		132.7	stage 3b (30-44)	CKD stage 3a and 3b (early or middle stage )	higher income	higher mediction used (3 and higher)
371	aged 45-64 year	Female	Primary	signel and others	Others (unemploed, studant, driver, small private job)	24.2	overweight BMI 23-27.49	low duration (1-24 month)	no	yes	yes	no	63.64	78.13	56.25	38.18	46.46	67.24	50	1.32	49	4.2	8.2	140.6	stage 3a (45-59)	CKD stage 3a and 3b (early or middle stage )	low income	higher mediction used (3 and higher)	Hemoglobi 2-11.99 gm/dl
372	aged 18-44 year	male	Primary	married	Farmer/day labourer	22.8	Normal BMI 18.5 - 22.99	low duration (1-24 month)	no	no	yes	no	77.27	53.13	31.25	30.8	46.22	61.55	39	2.9	27	4.9		138.7	stage 4 (15-29)	CKD stage 4 and 5 (advance stage)	higher income	higher mediction used (3 and higher)
373	aged 45-64 year	Female	can not read or write	married	Housewife	25.8	overweight BMI 23-27.49	low duration (1-24 month)	no	no	yes	no	65.91	65.63	37.5	33.92	51.6	61.08	48	1.9	32	3.66		142.2	stage 3b (30-44)	CKD stage 3a and 3b (early or middle stage )	low income	higher mediction used (3 and higher)
374	aged 45-64 year	Female	can not read or write	signel and others	Others (unemploed, studant, driver, small private job)	27.4	overweight BMI 23-27.49	low duration (1-24 month)	no	yes	yes	yes	56.82	65.63	31.25	37.32	37.72	55.5	52	1.3	49	4.2	9.6	140	stage 3a (45-59)	CKD stage 3a and 3b (early or middle stage )	low income	higher mediction used (3 and higher)	Hemoglobi 2-11.99 gm/dl
375	aged 45-64 year	Female	can not read or write	married	Housewife	26.2	overweight BMI 23-27.49	low duration (1-24 month)	no	yes	yes	yes	52.27	50	18.75	22.94	48.95	45.93	53	1.8	33	4.91	8.2	142.8	stage 3b (30-44)	CKD stage 3a and 3b (early or middle stage )	low income	higher mediction used (3 and higher)	Hemoglobi 2-11.99 gm/dl
376	aged 18-44 year	Female	secondary	married	Service worker	25.8	overweight BMI 23-27.49	low duration (1-24 month)	yes	no	yes	no	70.45	59.38	43.75	33.86	57.47	62.31	36	1.9	35	4.3	9.2	138.9	stage 3b (30-44)	CKD stage 3a and 3b (early or middle stage )	higher income	less medication used (0-2)	Hemoglobi 2-11.99 gm/dl
377	aged 45-64 year	Female	can not read or write	married	Housewife	27.2	overweight BMI 23-27.49	low duration (1-24 month)	no	no	yes	no	61.36	68.75	56.25	45.84	38.19	62.97	48	1.8	34	4.5	8	141.1	stage 3b (30-44)	CKD stage 3a and 3b (early or middle stage )	low income	less medication used (0-2)	Hemoglobi 2-11.99 gm/dl
378	aged 45-64 year	male	secondary	married	Others (unemploed, studant, driver, small private job)	26	overweight BMI 23-27.49	low duration (1-24 month)	no	yes	yes	yes	68.18	65.63	31.25	31.85	48.09	61.18	55	2.88	25	4.12	9.5	142.5	stage 4 (15-29)	CKD stage 4 and 5 (advance stage)	higher income	higher mediction used (3 and higher)	Hemoglobi 2-11.99 gm/dl
379	aged 45-64 year	Female	Primary	signel and others	Others (unemploed, studant, driver, small private job)	26.2	overweight BMI 23-27.49	low duration (1-24 month)	yes	no	yes	no	59.09	56.25	25	27.95	33.62	52.46	50	1.9	32	4.1		146.9	stage 3b (30-44)	CKD stage 3a and 3b (early or middle stage )	low income	less medication used (0-2)
380	aged 45-64 year	male	Higher	married	Others (unemploed, studant, driver, small private job)	21.5	Normal BMI 18.5 - 22.99	low duration (1-24 month)	no	no	yes	no	54.55	53.13	25	25.3	36.06	49.15	45	3.1	24	3.2	9.6	132.1	stage 4 (15-29)	CKD stage 4 and 5 (advance stage)	higher income	less medication used (0-2)	Hemoglobi 2-11.99 gm/dl
381	aged 18-44 year	Female	secondary	married	Housewife	24.2	overweight BMI 23-27.49	low duration (1-24 month)	no	no	no	no	34.09	50	37.5	22.92	44.46	39.96	35	1.97	33	3.76		147.2	stage 3b (30-44)	CKD stage 3a and 3b (early or middle stage )	low income	less medication used (0-2)
382	aged 45-64 year	Female	Primary	married	Housewife	26.4	overweight BMI 23-27.49	low duration (1-24 month)	no	yes	yes	yes	40.91	56.25	25	29.05	25.59	43.37	45	3.2	18	4.03	8.2	140.4	stage 4 (15-29)	CKD stage 4 and 5 (advance stage)	low income	higher mediction used (3 and higher)	Hemoglobi 2-11.99 gm/dl
383	aged 45-64 year	male	Primary	married	Farmer/day labourer	24.7	overweight BMI 23-27.49	low duration (1-24 month)	no	no	yes	yes	52.27	46.88	31.25	26.9	53.61	46.97	52	2.4	32	5.13		140.5	stage 3b (30-44)	CKD stage 3a and 3b (early or middle stage )	low income	higher mediction used (3 and higher)
384	aged 45-64 year	Female	Primary	signel and others	Housewife	25.8	overweight BMI 23-27.49	low duration (1-24 month)	no	no	yes	no	65.91	59.38	18.75	33.28	53.88	55.87	50	2.5	23	3.58		136.7	stage 4 (15-29)	CKD stage 4 and 5 (advance stage)	low income	less medication used (0-2)
385	aged 18-44 year	male	Higher	married	Others (unemploed, studant, driver, small private job)	25.7	overweight BMI 23-27.49	low duration (1-24 month)	yes	yes	yes	yes	45.45	53.13	37.5	18.01	50.31	46.69	43	3.8	19	5.4	11.4	141.2	stage 4 (15-29)	CKD stage 4 and 5 (advance stage)	higher income	higher mediction used (3 and higher)	Hemoglobi 2-11.99 gm/dl
386	aged 18-44 year	Female	secondary	married	Service worker	26.2	overweight BMI 23-27.49	low duration (1-24 month)	no	no	yes	no	61.36	65.63	37.5	21.56	53.95	58.81	40	1.71	38	4.2	9.6	140	stage 3b (30-44)	CKD stage 3a and 3b (early or middle stage )	higher income	higher mediction used (3 and higher)	Hemoglobi 2-11.99 gm/dl
387	aged 18-44 year	male	secondary	married	Others (unemploed, studant, driver, small private job)	23.5	overweight BMI 23-27.49	low duration (1-24 month)	yes	no	no	no	72.73	75	62.5	43.77	56.51	71.78	28	2.4	37	4.79		143.3	stage 3b (30-44)	CKD stage 3a and 3b (early or middle stage )	higher income	less medication used (0-2)
388	aged 18-44 year	male	Higher	signel and others	Others (unemploed, studant, driver, small private job)	22	Normal BMI 18.5 - 22.99	low duration (1-24 month)	yes	no	no	no	65.91	90.63	50	46.06	57.88	71.5	26	1.6	61	4.5	13.2	140.1	stage 2 (60-89)	CKD stage 1 and 2 (initial stage)	low income	less medication used (0-2)	hemoglobin 12 to hogher
389	aged 45-64 year	male	Primary	married	Farmer/day labourer	22.8	Normal BMI 18.5 - 22.99	long duration (>24 month)	no	no	yes	no	59.09	71.88	12.5	33.72	49.29	55.59	52	1.88	42	3.75	7.8	142.9	stage 3b (30-44)	CKD stage 3a and 3b (early or middle stage )	higher income	less medication used (0-2)	Hemoglobi 2-11.99 gm/dl
390	aged 45-64 year	Female	can not read or write	signel and others	Others (unemploed, studant, driver, small private job)	24.2	overweight BMI 23-27.49	low duration (1-24 month)	no	yes	yes	yes	45.45	62.5	31.25	36.77	37.8	48.77	52	2.1	28	3.88		146.6	stage 4 (15-29)	CKD stage 4 and 5 (advance stage)	low income	higher mediction used (3 and higher)
391	aged 18-44 year	Female	Higher	signel and others	Others (unemploed, studant, driver, small private job)	23.9	overweight BMI 23-27.49	low duration (1-24 month)	yes	no	no	no	75	87.5	56.25	42.75	52.44	76.04	25	1.7	42	6.24	8.2	139.8	stage 3b (30-44)	CKD stage 3a and 3b (early or middle stage )	low income	less medication used (0-2)	Hemoglobi 2-11.99 gm/dl
392	aged 45-64 year	male	Primary	married	Farmer/day labourer	26.6	overweight BMI 23-27.49	long duration (>24 month)	no	no	yes	no	50	59.38	18.75	29.21	56.51	47.92	49	2.3	34	4.9	7.6	140	stage 3b (30-44)	CKD stage 3a and 3b (early or middle stage )	higher income	less medication used (0-2)	Hemoglobi 2-11.99 gm/dl
393	aged 18-44 year	male	Higher	married	Service worker	28.2	Obese BMI 27.5 and higher	low duration (1-24 month)	no	no	yes	no	63.64	62.5	37.5	27.07	55.61	58.9	40	3.4	22	4.56	12.2	134.4	stage 4 (15-29)	CKD stage 4 and 5 (advance stage)	higher income	higher mediction used (3 and higher)	hemoglobin 12 to hogher
394	aged 65 and higher	male	Primary	signel and others	Others (unemploed, studant, driver, small private job)	16.1	underweight BMI <18.5	long duration (>24 month)	no	yes	yes	no	50	53.13	6.25	33.39	24.69	43.75	70	1.79	40	3.67	11.2	135.4	stage 3b (30-44)	CKD stage 3a and 3b (early or middle stage )	low income	higher mediction used (3 and higher)	Hemoglobi 2-11.99 gm/dl
395	aged 65 and higher	male	secondary	married	Retired	14.7	underweight BMI <18.5	long duration (>24 month)	no	yes	yes	no	56.82	59.38	18.75	25.66	43.61	51.33	66	2	36	3.13		129.25	stage 3b (30-44)	CKD stage 3a and 3b (early or middle stage )	higher income	higher mediction used (3 and higher)
396	aged 65 and higher	male	Primary	married	Farmer/day labourer	20.9	Normal BMI 18.5 - 22.99	low duration (1-24 month)	no	yes	yes	no	56.82	62.5	37.5	26.97	34.15	55.49	66	1.9	38	3.56		136.5	stage 3b (30-44)	CKD stage 3a and 3b (early or middle stage )	higher income	higher mediction used (3 and higher)
397	aged 65 and higher	Female	can not read or write	signel and others	Housewife	20.2	Normal BMI 18.5 - 22.99	low duration (1-24 month)	no	no	yes	yes	50	62.5	31.25	27.57	27.36	51.04	65	1.3	46	3.03	9	140.1	stage 3a (45-59)	CKD stage 3a and 3b (early or middle stage )	low income	higher mediction used (3 and higher)	Hemoglobi 2-11.99 gm/dl
398	aged 65 and higher	male	secondary	married	Retired	20.2	Normal BMI 18.5 - 22.99	low duration (1-24 month)	no	yes	yes	no	47.73	59.38	37.5	20.36	49.83	49.91	66	1.89	39	3.57	12.4	143.4	stage 3b (30-44)	CKD stage 3a and 3b (early or middle stage )	higher income	higher mediction used (3 and higher)	hemoglobin 12 to hogher
399	aged 65 and higher	male	Primary	signel and others	Others (unemploed, studant, driver, small private job)	24.3	overweight BMI 23-27.49	low duration (1-24 month)	no	yes	yes	yes	52.27	62.5	31.25	29.07	36.84	52.18	72	1.8	39	3.04	10.3	127.7	stage 3b (30-44)	CKD stage 3a and 3b (early or middle stage )	low income	higher mediction used (3 and higher)	Hemoglobi 2-11.99 gm/dl
400	aged 65 and higher	Female	can not read or write	signel and others	Others (unemploed, studant, driver, small private job)	21.5	Normal BMI 18.5 - 22.99	low duration (1-24 month)	no	yes	yes	no	54.55	65.63	31.25	33.26	36.3	54.36	66	1.47	39	3.17	9.5	142.7	stage 3b (30-44)	CKD stage 3a and 3b (early or middle stage )	higher income	higher mediction used (3 and higher)	Hemoglobi 2-11.99 gm/dl
401	aged 65 and higher	Female	secondary	signel and others	Retired	24.2	overweight BMI 23-27.49	long duration (>24 month)	yes	yes	yes	yes	45.45	50	6.25	28.24	31.08	40.43	67	2.1	25	4.9	8.6	137.2	stage 4 (15-29)	CKD stage 4 and 5 (advance stage)	higher income	higher mediction used (3 and higher)	Hemoglobi 2-11.99 gm/dl
402	aged 65 and higher	male	secondary	married	Retired	21.7	Normal BMI 18.5 - 22.99	low duration (1-24 month)	no	yes	yes	yes	56.82	71.88	43.75	32.49	57.33	59.66	67	1.9	38	4.18	11	133.2	stage 3b (30-44)	CKD stage 3a and 3b (early or middle stage )	higher income	higher mediction used (3 and higher)	Hemoglobi 2-11.99 gm/dl
403	aged 65 and higher	Female	secondary	signel and others	Retired	22.4	Normal BMI 18.5 - 22.99	low duration (1-24 month)	no	yes	yes	no	65.91	71.88	43.75	32.81	53.2	64.21	67	2	27	3.13	10	137.2	stage 4 (15-29)	CKD stage 4 and 5 (advance stage)	higher income	higher mediction used (3 and higher)	Hemoglobi 2-11.99 gm/dl
404	aged 65 and higher	Female	can not read or write	signel and others	Others (unemploed, studant, driver, small private job)	25.4	overweight BMI 23-27.49	low duration (1-24 month)	no	yes	yes	yes	61.36	50	18.75	24.09	33.08	50.47	65	2	27	4.12		140.4	stage 4 (15-29)	CKD stage 4 and 5 (advance stage)	low income	higher mediction used (3 and higher)
405	aged 65 and higher	male	secondary	signel and others	Others (unemploed, studant, driver, small private job)	19.2	Normal BMI 18.5 - 22.99	low duration (1-24 month)	no	yes	yes	yes	38.64	53.13	6.25	33.39	24.69	38.07	75	1.63	44	4.8	8.3	140.2	stage 3b (30-44)	CKD stage 3a and 3b (early or middle stage )	higher income	higher mediction used (3 and higher)	Hemoglobi 2-11.99 gm/dl
406	aged 65 and higher	Female	can not read or write	signel and others	Others (unemploed, studant, driver, small private job)	20.2	Normal BMI 18.5 - 22.99	low duration (1-24 month)	no	no	yes	no	40.91	43.75	25	33.68	27.19	39.21	75	1.3	43	3.92	8.1	144.2	stage 3b (30-44)	CKD stage 3a and 3b (early or middle stage )	low income	higher mediction used (3 and higher)	Hemoglobi 2-11.99 gm/dl
407	aged 65 and higher	male	Primary	signel and others	Others (unemploed, studant, driver, small private job)	28.1	Obese BMI 27.5 and higher	long duration (>24 month)	no	yes	yes	no	54.55	78.13	18.75	29.46	43.99	56.44	74	1.52	48	4.14	9.9	142.7	stage 3a (45-59)	CKD stage 3a and 3b (early or middle stage )	low income	higher mediction used (3 and higher)	Hemoglobi 2-11.99 gm/dl
408	aged 45-64 year	male	secondary	married	Others (unemploed, studant, driver, small private job)	20.9	Normal BMI 18.5 - 22.99	low duration (1-24 month)	yes	yes	yes	no	40.91	50	18.75	26.87	39.67	40.25	61	2.3	32	3.99	9.1	142.3	stage 3b (30-44)	CKD stage 3a and 3b (early or middle stage )	higher income	higher mediction used (3 and higher)	Hemoglobi 2-11.99 gm/dl
409	aged 65 and higher	male	Higher	married	Others (unemploed, studant, driver, small private job)	22.8	Normal BMI 18.5 - 22.99	low duration (1-24 month)	yes	no	yes	no	59.09	65.63	25	29.87	51.41	55.59	65	2.1	34	3.71		142.3	stage 3b (30-44)	CKD stage 3a and 3b (early or middle stage )	higher income	higher mediction used (3 and higher)
410	aged 45-64 year	male	Primary	married	Farmer/day labourer	20.2	Normal BMI 18.5 - 22.99	low duration (1-24 month)	no	yes	yes	no	61.36	65.63	37.5	37.25	46.36	58.81	62	2.57	27	4.1	7.5	139.8	stage 4 (15-29)	CKD stage 4 and 5 (advance stage)	higher income	higher mediction used (3 and higher)	Hemoglobi 2-11.99 gm/dl
411	aged 45-64 year	male	Primary	married	Farmer/day labourer	21.3	Normal BMI 18.5 - 22.99	low duration (1-24 month)	no	yes	yes	no	56.82	75	43.75	34.91	44.47	60.7	60	1.59	49	3.92		143.5	stage 3a (45-59)	CKD stage 3a and 3b (early or middle stage )	low income	higher mediction used (3 and higher)
412	aged 45-64 year	Female	can not read or write	signel and others	Others (unemploed, studant, driver, small private job)	19.7	Normal BMI 18.5 - 22.99	low duration (1-24 month)	no	no	yes	no	47.73	56.25	18.75	28.3	38.59	45.74	63	3.12	16	3.87		141.6	stage 4 (15-29)	CKD stage 4 and 5 (advance stage)	low income	higher mediction used (3 and higher)
413	aged 45-64 year	male	secondary	married	Others (unemploed, studant, driver, small private job)	23.4	overweight BMI 23-27.49	low duration (1-24 month)	no	no	yes	no	47.73	65.63	31.25	29.32	44.65	50.95	62	2.6	27	5.4	11.1	141	stage 4 (15-29)	CKD stage 4 and 5 (advance stage)	higher income	higher mediction used (3 and higher)	Hemoglobi 2-11.99 gm/dl
414	aged 45-64 year	male	secondary	married	Retired	25.8	overweight BMI 23-27.49	low duration (1-24 month)	no	no	yes	no	50	75	37.5	40.78	45.63	56.25	62	2.15	34	3.87	8.2	148.6	stage 3b (30-44)	CKD stage 3a and 3b (early or middle stage )	higher income	higher mediction used (3 and higher)	Hemoglobi 2-11.99 gm/dl
415	aged 45-64 year	male	secondary	married	Retired	28.2	Obese BMI 27.5 and higher	long duration (>24 month)	no	yes	yes	no	56.82	59.38	31.25	25.54	31.67	53.41	60	2.36	31	4.42		140.6	stage 3b (30-44)	CKD stage 3a and 3b (early or middle stage )	low income	higher mediction used (3 and higher)
416	aged 45-64 year	Female	Higher	married	Retired	24.2	overweight BMI 23-27.49	low duration (1-24 month)	no	no	no	no	45.45	62.5	25	24.11	49.95	47.73	62	1.36	44	3.69		138.7	stage 3b (30-44)	CKD stage 3a and 3b (early or middle stage )	higher income	less medication used (0-2)
417	aged 45-64 year	male	Primary	married	Farmer/day labourer	20.9	Normal BMI 18.5 - 22.99	low duration (1-24 month)	no	yes	yes	no	54.55	68.75	43.75	35.25	50.68	57.48	63	1.88	40	3.8	10	142.3	stage 3b (30-44)	CKD stage 3a and 3b (early or middle stage )	higher income	higher mediction used (3 and higher)	Hemoglobi 2-11.99 gm/dl
418	aged 65 and higher	Female	Higher	signel and others	Retired	20.7	Normal BMI 18.5 - 22.99	low duration (1-24 month)	no	no	yes	no	36.36	65.63	12.5	21.72	52.78	42.14	65	1.31	45	4.45	9.9	137	stage 3a (45-59)	CKD stage 3a and 3b (early or middle stage )	higher income	higher mediction used (3 and higher)	Hemoglobi 2-11.99 gm/dl
419	aged 65 and higher	Female	can not read or write	signel and others	Housewife	22.6	Normal BMI 18.5 - 22.99	long duration (>24 month)	no	no	yes	no	45.45	59.38	18.75	45.22	48.36	45.64	65	2.67	19	4.78	8.2	143.6	stage 4 (15-29)	CKD stage 4 and 5 (advance stage)	low income	higher mediction used (3 and higher)	Hemoglobi 2-11.99 gm/dl
420	aged 45-64 year	male	secondary	signel and others	Others (unemploed, studant, driver, small private job)	24.7	overweight BMI 23-27.49	low duration (1-24 month)	yes	yes	yes	yes	40.91	59.38	56.25	17.06	42.05	49.62	63	1.94	38	5.13	7.9	140.5	stage 3b (30-44)	CKD stage 3a and 3b (early or middle stage )	higher income	higher mediction used (3 and higher)	Hemoglobi 2-11.99 gm/dl
421	aged 45-64 year	Female	can not read or write	signel and others	Housewife	25.8	overweight BMI 23-27.49	long duration (>24 month)	no	no	yes	yes	50	43.75	6.25	27.46	30.11	40.63	62	3.12	16	4.19	7	143.4	stage 4 (15-29)	CKD stage 4 and 5 (advance stage)	low income	higher mediction used (3 and higher)	Hemoglobi 2-11.99 gm/dl
422	aged 65 and higher	male	secondary	married	Others (unemploed, studant, driver, small private job)	20.2	Normal BMI 18.5 - 22.99	low duration (1-24 month)	no	yes	yes	yes	47.73	75	25	28.65	40.75	53.03	67	1.8	41	4.4	9.2	136	stage 3b (30-44)	CKD stage 3a and 3b (early or middle stage )	higher income	higher mediction used (3 and higher)	Hemoglobi 2-11.99 gm/dl
423	aged 65 and higher	Female	Primary	married	Housewife	24.2	overweight BMI 23-27.49	low duration (1-24 month)	no	yes	yes	no	56.82	56.25	12.5	37.79	31.82	49.24	65	1.84	30	5.5		138	stage 3b (30-44)	CKD stage 3a and 3b (early or middle stage )	low income	higher mediction used (3 and higher)
424	aged 65 and higher	male	secondary	married	Retired	24.7	overweight BMI 23-27.49	low duration (1-24 month)	yes	yes	yes	yes	54.55	68.75	37.5	24.54	51.09	56.44	66	1.9	38	5.78	10.2	137	stage 3b (30-44)	CKD stage 3a and 3b (early or middle stage )	higher income	higher mediction used (3 and higher)	Hemoglobi 2-11.99 gm/dl
425	aged 65 and higher	male	Primary	married	Farmer/day labourer	21.5	Normal BMI 18.5 - 22.99	low duration (1-24 month)	no	no	yes	no	54.55	50	25	27.03	28.98	48.11	66	2.5	28	3.7	7.8	139	stage 4 (15-29)	CKD stage 4 and 5 (advance stage)	higher income	higher mediction used (3 and higher)	Hemoglobi 2-11.99 gm/dl
426	aged 65 and higher	male	can not read or write	married	Others (unemploed, studant, driver, small private job)	23.2	overweight BMI 23-27.49	low duration (1-24 month)	no	yes	yes	yes	52.27	56.25	12.5	24.83	36.38	46.97	68	3.6	18	4.2	10.1	132	stage 4 (15-29)	CKD stage 4 and 5 (advance stage)	higher income	higher mediction used (3 and higher)	Hemoglobi 2-11.99 gm/dl
427	aged 65 and higher	Female	can not read or write	signel and others	Others (unemploed, studant, driver, small private job)	25	overweight BMI 23-27.49	low duration (1-24 month)	no	yes	yes	yes	47.73	46.88	12.5	28.64	24.68	41.57	65	2.84	18	3.9	11	141	stage 4 (15-29)	CKD stage 4 and 5 (advance stage)	low income	higher mediction used (3 and higher)	Hemoglobi 2-11.99 gm/dl
428	aged 65 and higher	Female	can not read or write	married	Others (unemploed, studant, driver, small private job)	20.4	Normal BMI 18.5 - 22.99	low duration (1-24 month)	no	yes	yes	no	54.55	65.63	12.5	31.34	56.59	51.23	67	2.5	21	4.6		140	stage 4 (15-29)	CKD stage 4 and 5 (advance stage)	low income	higher mediction used (3 and higher)
429	aged 65 and higher	male	Primary	signel and others	Others (unemploed, studant, driver, small private job)	21.3	Normal BMI 18.5 - 22.99	low duration (1-24 month)	no	yes	yes	yes	40.91	65.63	25	26.18	39.33	46.5	70	2.89	23	3.4	8.7	143	stage 4 (15-29)	CKD stage 4 and 5 (advance stage)	higher income	higher mediction used (3 and higher)	Hemoglobi 2-11.99 gm/dl
430	aged 65 and higher	male	secondary	signel and others	Others (unemploed, studant, driver, small private job)	22	Normal BMI 18.5 - 22.99	low duration (1-24 month)	no	yes	yes	yes	40.91	43.75	6.25	21.63	24.74	36.08	75	3.1	20	4.2	9	136	stage 4 (15-29)	CKD stage 4 and 5 (advance stage)	higher income	higher mediction used (3 and higher)	Hemoglobi 2-11.99 gm/dl

## Sheet: tempcalcs
																																							RAWP12	RAWP12	RAWP12	RAWP12	RAWP12	RAWP12	RAWP12	RAWP12	RAWP12	RAWP12	RAWP12
			0	25	50	75	0	50	0	50	0	0	0	0	0	25	50	75	0	20	40	60	80	0	20	40	60	80	0	20	40	60	80	0	25	50	75		D	E	F	G	I	J	L	M	O	Q	S
Date	ID		gh1_1	gh1_2	gh1_3	gh1_4	pf02_1	pf02_2	pf04_1	pf04_2	rp2_1	rp3_1	re2_1	re3_1	bp2_1	bp2_2	bp2_3	bp2_4	em3_1	em3_2	em3_3	em3_4	em3_5	en2_1	en2_2	en2_3	en2_4	en2_5	em4_1	em4_2	em4_3	em4_4	em4_5	sf2_1	sf2_2	sf2_3	sf2_4		gh1_1	gh1_2	gh1_3	gh1_4	pf02_1	pf02_2	pf04_1	pf04_2	rp2_1	rp3_1	re2_1
.	1		0	0	0	1	0	1	0	1	1	1	1	0	0	0	0	1	0	0	0	0	1	0	0	0	1	0	0	0	0	0	1	0	0	0	0		0	0	0	-1.31872	0	-3.45555	0	-2.73557	-4.61617	-5.51747	3.04365
.	2		0	0	1	0	0	1	0	1	1	1	1	0	0	0	0	0	0	0	0	0	1	0	1	0	0	0	0	0	0	0	1	0	0	0	0		0	0	-3.02396	0	0	-3.45555	0	-2.73557	-4.61617	-5.51747	3.04365
.	3		0	0	1	0	0	0	0	0	0	0	0	0	0	0	0	1	0	0	0	0	1	0	0	0	0	1	0	0	0	0	0	0	0	0	0		0	0	-3.02396	0	0	0	0	0	0	0	0
.	4		1	0	0	0	1	0	1	0	0	0	0	1	0	0	0	0	0	0	0	0	1	0	1	0	0	0	0	0	0	1	0	0	0	0	1		-8.37399	0	0	0	-7.23216	0	-6.24397	0	0	0	0
.	5		0	0	1	0	0	0	0	0	0	1	0	0	0	0	0	1	0	0	0	0	1	0	0	0	1	0	0	0	0	1	0	0	0	0	1		0	0	-3.02396	0	0	0	0	0	0	-5.51747	0
.	6		0	0	1	0	0	1	1	0	1	1	1	0	0	1	0	0	0	0	0	1	0	0	0	0	0	1	0	0	0	1	0	0	0	1	0		0	0	-3.02396	0	0	-3.45555	-6.24397	0	-4.61617	-5.51747	3.04365
.	7		1	0	0	0	1	0	1	0	1	0	1	0	0	1	0	0	0	0	1	0	0	0	0	0	1	0	0	0	0	0	1	0	0	0	1		-8.37399	0	0	0	-7.23216	0	-6.24397	0	-4.61617	0	3.04365
.	8		1	0	0	0	1	0	1	0	1	0	1	0	0	0	0	1	0	0	0	1	0	0	0	1	0	0	0	1	0	0	0	0	1	0	0		-8.37399	0	0	0	-7.23216	0	-6.24397	0	-4.61617	0	3.04365
.	9		0	1	0	0	0	1	0	1	0	1	0	0	0	1	0	0	0	0	0	1	0	0	0	0	1	0	0	0	0	1	0	0	1	0	0		0	-5.56461	0	0	0	-3.45555	0	-2.73557	0	-5.51747	0
.	10		0	0	1	0	0	1	0	1	1	1	1	0	0	0	1	0	0	0	0	0	1	0	0	0	1	0	0	0	0	1	0	0	0	0	1		0	0	-3.02396	0	0	-3.45555	0	-2.73557	-4.61617	-5.51747	3.04365
.	11		0	0	1	0	1	0	0	1	0	1	0	1	0	0	0	1	0	0	0	1	0	0	0	1	0	0	0	0	1	0	0	0	0	0	1		0	0	-3.02396	0	-7.23216	0	0	-2.73557	0	-5.51747	0
.	12		0	0	1	0	0	0	0	0	1	0	1	1	0	0	0	0	0	0	1	0	0	0	0	0	1	0	0	1	0	0	0	0	0	0	1		0	0	-3.02396	0	0	0	0	0	-4.61617	0	3.04365
.	13		0	1	0	0	1	0	1	0	0	1	0	0	0	0	1	0	0	0	0	0	1	0	0	1	0	0	0	0	1	0	0	0	0	0	1		0	-5.56461	0	0	-7.23216	0	-6.24397	0	0	-5.51747	0
.	14		0	0	1	0	0	1	0	1	1	0	1	0	0	0	0	1	0	0	0	1	0	0	0	1	0	0	0	0	0	1	0	0	0	0	1		0	0	-3.02396	0	0	-3.45555	0	-2.73557	-4.61617	0	3.04365
.	15		0	0	1	0	1	0	0	1	1	0	0	1	0	1	0	0	0	0	0	0	1	0	0	0	1	0	0	0	0	1	0	0	0	0	1		0	0	-3.02396	0	-7.23216	0	0	-2.73557	-4.61617	0	0
.	16		0	0	1	0	0	0	0	1	1	0	1	0	0	0	0	1	0	0	0	0	1	0	0	0	1	0	0	0	1	0	0	1	0	0	0		0	0	-3.02396	0	0	0	0	-2.73557	-4.61617	0	3.04365
.	17		0	1	0	0	0	1	0	1	1	0	1	1	0	0	0	1	0	0	0	1	0	0	0	0	1	0	0	0	0	1	0	0	0	0	0		0	-5.56461	0	0	0	-3.45555	0	-2.73557	-4.61617	0	3.04365
.	18		0	1	0	0	1	0	0	1	1	0	1	0	0	0	0	1	0	0	1	0	0	0	0	1	0	0	0	1	0	0	0	0	0	0	1		0	-5.56461	0	0	-7.23216	0	0	-2.73557	-4.61617	0	3.04365
.	19		0	1	0	0	1	0	1	0	1	0	1	1	0	1	0	0	0	0	0	0	1	0	0	0	1	0	0	0	0	1	0	0	0	0	1		0	-5.56461	0	0	-7.23216	0	-6.24397	0	-4.61617	0	3.04365
.	20		0	0	1	0	0	1	0	1	1	0	1	1	0	0	1	0	0	0	0	1	0	0	0	0	0	1	0	0	0	1	0	0	0	0	1		0	0	-3.02396	0	0	-3.45555	0	-2.73557	-4.61617	0	3.04365
.	21		0	0	1	0	0	1	0	1	1	0	1	1	0	0	0	1	0	0	0	0	1	0	0	0	1	0	0	1	0	0	0	0	0	0	1		0	0	-3.02396	0	0	-3.45555	0	-2.73557	-4.61617	0	3.04365
.	22		1	0	0	0	1	0	1	0	1	1	1	0	0	0	0	1	0	0	1	0	0	0	1	0	0	0	0	0	0	0	1	0	1	0	0		-8.37399	0	0	0	-7.23216	0	-6.24397	0	-4.61617	-5.51747	3.04365
.	23		0	1	0	0	0	1	0	1	1	0	1	0	0	0	0	1	0	0	0	1	0	0	0	0	0	1	0	0	0	1	0	0	0	0	1		0	-5.56461	0	0	0	-3.45555	0	-2.73557	-4.61617	0	3.04365
.	24		1	0	0	0	1	0	1	0	1	0	0	0	0	1	0	0	0	0	0	0	1	0	0	1	0	0	0	1	0	0	0	0	0	0	1		-8.37399	0	0	0	-7.23216	0	-6.24397	0	-4.61617	0	0
.	25		0	0	1	0	0	1	0	1	1	1	1	0	0	0	0	0	0	0	0	1	0	0	1	0	0	0	0	0	0	1	0	0	1	0	0		0	0	-3.02396	0	0	-3.45555	0	-2.73557	-4.61617	-5.51747	3.04365
.	26		0	1	0	0	0	1	0	1	1	1	0	1	0	0	0	0	0	0	0	1	0	0	0	0	0	1	0	0	0	0	1	0	1	0	0		0	-5.56461	0	0	0	-3.45555	0	-2.73557	-4.61617	-5.51747	0
.	27		0	0	1	0	0	0	0	0	0	1	1	0	0	0	1	0	0	0	0	0	1	0	0	0	0	1	0	0	0	0	0	0	0	0	0		0	0	-3.02396	0	0	0	0	0	0	-5.51747	3.04365
.	28		1	0	0	0	1	0	1	0	1	1	1	1	1	0	0	0	0	0	0	0	1	0	1	0	0	0	0	0	1	0	0	0	1	0	0		-8.37399	0	0	0	-7.23216	0	-6.24397	0	-4.61617	-5.51747	3.04365
.	29		0	0	1	0	0	0	0	0	0	1	0	0	0	0	0	0	0	0	0	0	1	0	0	0	0	1	0	0	0	0	1	0	0	0	1		0	0	-3.02396	0	0	0	0	0	0	-5.51747	0
.	30		0	0	1	0	0	1	0	1	1	1	0	0	0	0	0	1	0	0	0	0	1	0	0	0	1	0	0	0	0	0	1	0	0	0	1		0	0	-3.02396	0	0	-3.45555	0	-2.73557	-4.61617	-5.51747	0
.	31		0	1	0	0	1	0	1	0	1	1	1	0	0	1	0	0	0	0	0	0	1	0	0	1	0	0	0	0	0	1	0	0	0	0	0		0	-5.56461	0	0	-7.23216	0	-6.24397	0	-4.61617	-5.51747	3.04365
.	32		1	0	0	0	1	0	1	0	1	1	1	0	0	1	0	0	0	0	0	0	1	0	1	0	0	0	0	1	0	0	0	0	0	0	0		-8.37399	0	0	0	-7.23216	0	-6.24397	0	-4.61617	-5.51747	3.04365
.	33		0	0	1	0	1	0	1	0	1	0	1	1	0	1	0	0	0	0	0	0	1	0	0	0	0	1	0	0	0	1	0	0	0	0	0		0	0	-3.02396	0	-7.23216	0	-6.24397	0	-4.61617	0	3.04365
.	34		0	1	0	0	0	1	0	1	1	1	1	0	0	1	0	0	0	0	0	0	1	0	0	0	1	0	0	1	0	0	0	0	0	0	1		0	-5.56461	0	0	0	-3.45555	0	-2.73557	-4.61617	-5.51747	3.04365
.	35		0	0	1	0	0	1	0	1	1	1	1	0	0	1	0	0	0	0	0	0	1	0	0	0	1	0	0	0	0	1	0	0	0	0	1		0	0	-3.02396	0	0	-3.45555	0	-2.73557	-4.61617	-5.51747	3.04365
.	36		0	0	1	0	0	0	0	0	0	0	0	1	0	0	0	1	0	0	0	0	1	0	0	0	0	1	0	0	0	0	1	0	0	0	0		0	0	-3.02396	0	0	0	0	0	0	0	0
.	37		1	0	0	0	0	1	1	0	1	1	1	1	1	0	0	0	0	0	0	0	1	0	0	1	0	0	0	1	0	0	0	0	0	0	1		-8.37399	0	0	0	0	-3.45555	-6.24397	0	-4.61617	-5.51747	3.04365
.	38		0	0	1	0	0	1	0	1	1	0	1	0	0	0	0	1	0	0	1	0	0	0	0	0	0	1	0	0	1	0	0	0	0	0	1		0	0	-3.02396	0	0	-3.45555	0	-2.73557	-4.61617	0	3.04365
.	39		0	0	1	0	0	1	0	1	0	0	0	1	0	0	0	1	0	0	0	0	1	0	0	1	0	0	0	0	0	1	0	0	0	0	1		0	0	-3.02396	0	0	-3.45555	0	-2.73557	0	0	0
.	40		0	0	1	0	0	1	0	1	1	1	1	0	0	1	0	0	0	0	1	0	0	0	0	0	1	0	0	1	0	0	0	0	0	0	1		0	0	-3.02396	0	0	-3.45555	0	-2.73557	-4.61617	-5.51747	3.04365
.	41		0	1	0	0	1	0	0	1	1	1	1	0	0	1	0	0	0	0	1	0	0	0	0	0	0	1	0	0	0	1	0	0	0	0	1		0	-5.56461	0	0	-7.23216	0	0	-2.73557	-4.61617	-5.51747	3.04365
.	42		0	0	1	0	0	1	0	1	1	0	1	0	0	0	1	0	0	0	0	0	0	0	0	0	1	0	0	0	0	0	1	0	0	0	1		0	0	-3.02396	0	0	-3.45555	0	-2.73557	-4.61617	0	3.04365
.	43		1	0	0	0	0	1	1	0	1	1	1	0	1	0	0	0	0	0	0	0	1	0	1	0	0	0	0	0	0	1	0	0	0	0	1		-8.37399	0	0	0	0	-3.45555	-6.24397	0	-4.61617	-5.51747	3.04365
.	44		0	0	1	0	0	0	0	0	0	1	0	0	0	0	1	0	0	0	0	0	1	0	0	0	0	1	0	0	0	0	1	0	0	0	1		0	0	-3.02396	0	0	0	0	0	0	-5.51747	0
.	45		0	0	1	0	0	1	1	0	1	0	1	0	0	0	1	0	0	0	0	0	1	0	0	0	0	1	0	0	0	1	0	0	0	1	0		0	0	-3.02396	0	0	-3.45555	-6.24397	0	-4.61617	0	3.04365
.	46		0	0	1	0	1	0	1	0	1	0	1	0	0	1	0	0	0	0	1	0	0	0	0	0	1	0	0	0	0	0	1	0	0	1	0		0	0	-3.02396	0	-7.23216	0	-6.24397	0	-4.61617	0	3.04365
.	47		0	1	0	0	0	1	0	1	1	0	1	0	0	1	0	0	0	0	1	0	0	0	0	0	1	0	0	0	0	1	0	0	0	0	1		0	-5.56461	0	0	0	-3.45555	0	-2.73557	-4.61617	0	3.04365
.	48		0	0	1	0	0	1	0	1	1	0	1	0	0	1	0	0	0	0	0	0	1	0	0	0	0	1	0	0	1	0	0	0	0	0	1		0	0	-3.02396	0	0	-3.45555	0	-2.73557	-4.61617	0	3.04365
.	49		1	0	0	0	1	0	1	0	1	0	1	1	1	0	0	0	0	1	0	0	0	0	0	1	0	0	0	0	1	0	0	0	0	0	1		-8.37399	0	0	0	-7.23216	0	-6.24397	0	-4.61617	0	3.04365
.	50		1	0	0	0	1	0	1	0	1	0	1	0	1	0	0	0	0	0	1	0	0	0	1	0	0	0	0	1	0	0	0	0	0	0	1		-8.37399	0	0	0	-7.23216	0	-6.24397	0	-4.61617	0	3.04365
.	51		0	0	1	0	0	0	0	0	0	1	0	1	0	0	0	1	0	0	0	0	1	0	0	0	0	1	0	0	0	0	1	0	0	1	0		0	0	-3.02396	0	0	0	0	0	0	-5.51747	0
.	52		0	1	0	0	0	1	1	0	0	0	0	1	0	1	0	0	0	0	0	0	1	0	0	0	0	1	0	0	1	0	0	0	0	0	1		0	-5.56461	0	0	0	-3.45555	-6.24397	0	0	0	0
.	53		0	0	1	0	0	0	0	0	1	0	0	1	0	0	1	0	0	0	0	0	1	0	0	0	0	1	0	1	0	0	0	0	1	0	0		0	0	-3.02396	0	0	0	0	0	-4.61617	0	0
.	54		0	1	0	0	0	1	0	1	1	0	1	0	0	0	1	0	0	0	0	1	0	0	0	1	0	0	0	0	1	0	0	0	1	0	0		0	-5.56461	0	0	0	-3.45555	0	-2.73557	-4.61617	0	3.04365
.	55		0	0	1	0	0	1	0	1	1	0	1	0	0	0	0	1	0	0	0	0	1	0	0	0	1	0	0	0	0	0	1	0	0	0	1		0	0	-3.02396	0	0	-3.45555	0	-2.73557	-4.61617	0	3.04365
.	56		0	0	1	0	0	1	0	0	0	1	0	1	0	1	0	0	0	0	0	0	1	0	0	1	0	0	0	0	1	0	0	0	0	1	0		0	0	-3.02396	0	0	-3.45555	0	0	0	-5.51747	0
.	57		0	1	0	0	0	0	0	0	0	1	1	1	0	0	1	0	0	0	0	1	0	0	0	0	0	1	0	0	0	1	0	0	0	0	1		0	-5.56461	0	0	0	0	0	0	0	-5.51747	3.04365
.	58		0	1	0	0	0	1	0	1	0	1	0	1	0	0	1	0	0	0	1	0	0	0	0	0	1	0	0	0	1	0	0	0	0	0	1		0	-5.56461	0	0	0	-3.45555	0	-2.73557	0	-5.51747	0
.	59		0	0	1	0	0	0	0	0	0	1	0	1	0	1	0	0	0	0	0	0	1	0	0	0	0	1	0	0	1	0	0	0	0	0	1		0	0	-3.02396	0	0	0	0	0	0	-5.51747	0
.	60		0	1	0	0	1	0	1	0	1	0	1	0	0	0	1	0	0	0	1	0	0	0	0	0	1	0	0	0	1	0	0	0	0	1	0		0	-5.56461	0	0	-7.23216	0	-6.24397	0	-4.61617	0	3.04365
.	61		0	1	0	0	0	1	0	0	1	0	1	0	0	0	1	0	0	0	0	0	1	0	0	0	1	0	0	0	0	1	0	0	0	1	0		0	-5.56461	0	0	0	-3.45555	0	0	-4.61617	0	3.04365
.	62		0	0	1	0	0	1	0	0	0	1	0	1	0	0	0	1	0	0	0	0	1	0	0	0	1	0	0	0	1	0	0	0	0	1	0		0	0	-3.02396	0	0	-3.45555	0	0	0	-5.51747	0
.	63		0	1	0	0	1	0	1	0	1	0	1	0	0	0	0	1	0	0	1	0	0	0	0	0	0	1	0	0	1	0	0	0	0	1	0		0	-5.56461	0	0	-7.23216	0	-6.24397	0	-4.61617	0	3.04365
.	64		0	0	1	0	0	0	0	1	1	0	1	0	0	0	0	1	0	0	0	0	1	0	0	0	1	0	0	0	0	1	0	0	0	0	1		0	0	-3.02396	0	0	0	0	-2.73557	-4.61617	0	3.04365
.	65		0	0	1	0	0	1	0	1	1	1	1	0	0	0	1	0	0	0	0	0	1	0	0	0	1	0	0	0	1	0	0	0	0	1	0		0	0	-3.02396	0	0	-3.45555	0	-2.73557	-4.61617	-5.51747	3.04365
.	66		0	0	1	0	1	0	1	0	1	1	1	0	0	0	0	1	0	1	0	0	0	0	0	0	0	1	0	0	0	0	1	0	0	1	0		0	0	-3.02396	0	-7.23216	0	-6.24397	0	-4.61617	-5.51747	3.04365
.	67		0	0	1	0	0	1	0	1	1	0	1	1	0	0	1	0	0	0	0	0	1	0	0	0	0	1	0	1	0	0	0	0	0	1	0		0	0	-3.02396	0	0	-3.45555	0	-2.73557	-4.61617	0	3.04365
.	68		0	1	0	0	1	0	1	0	0	1	1	0	0	1	0	0	0	0	0	0	1	0	1	0	0	0	0	0	0	1	0	0	0	0	1		0	-5.56461	0	0	-7.23216	0	-6.24397	0	0	-5.51747	3.04365
.	69		0	0	1	0	0	1	0	1	1	0	1	0	0	1	0	0	0	0	0	1	0	0	0	0	0	1	0	0	0	0	1	0	1	0	0		0	0	-3.02396	0	0	-3.45555	0	-2.73557	-4.61617	0	3.04365
.	70		0	1	0	0	1	0	1	0	1	0	1	0	0	1	0	0	0	0	1	0	0	0	0	0	1	0	0	0	0	1	0	0	1	0	0		0	-5.56461	0	0	-7.23216	0	-6.24397	0	-4.61617	0	3.04365
.	71		0	0	1	0	1	0	1	0	1	1	1	0	0	0	0	1	0	0	0	0	0	0	1	0	0	0	0	0	0	0	0	0	1	0	0		0	0	-3.02396	0	-7.23216	0	-6.24397	0	-4.61617	-5.51747	3.04365
.	72		0	1	0	0	0	1	0	1	1	0	1	0	0	1	0	0	0	0	0	0	1	0	0	0	1	0	0	0	0	1	0	0	1	0	0		0	-5.56461	0	0	0	-3.45555	0	-2.73557	-4.61617	0	3.04365
.	73		0	1	0	0	0	1	0	1	1	0	1	0	0	1	0	0	0	0	1	0	0	0	0	1	0	0	0	1	0	0	0	0	0	1	0		0	-5.56461	0	0	0	-3.45555	0	-2.73557	-4.61617	0	3.04365
.	74		0	1	0	0	0	1	0	1	0	1	1	0	0	1	0	0	0	0	0	1	0	0	0	0	1	0	0	0	0	1	0	0	1	0	0		0	-5.56461	0	0	0	-3.45555	0	-2.73557	0	-5.51747	3.04365
.	75		0	1	0	0	0	1	1	0	1	0	1	0	0	1	0	0	0	0	0	0	1	0	0	0	1	0	0	0	1	0	0	0	0	0	1		0	-5.56461	0	0	0	-3.45555	-6.24397	0	-4.61617	0	3.04365
.	76		0	0	1	0	0	1	0	1	1	0	1	0	0	0	1	0	0	0	0	0	1	0	0	0	1	0	0	0	0	1	0	0	0	1	0		0	0	-3.02396	0	0	-3.45555	0	-2.73557	-4.61617	0	3.04365
.	77		0	1	0	0	0	1	0	1	1	0	1	1	0	1	0	0	0	0	0	0	1	0	0	0	1	0	0	0	1	0	0	0	0	0	1		0	-5.56461	0	0	0	-3.45555	0	-2.73557	-4.61617	0	3.04365
.	78		0	1	0	0	1	0	1	0	1	1	1	0	1	0	0	0	0	0	0	0	1	0	1	0	0	0	0	1	0	0	0	0	0	1	0		0	-5.56461	0	0	-7.23216	0	-6.24397	0	-4.61617	-5.51747	3.04365
.	79		0	0	1	0	0	1	0	1	0	1	1	1	0	1	0	0	0	0	1	0	0	0	0	1	0	0	0	1	0	0	0	0	0	1	0		0	0	-3.02396	0	0	-3.45555	0	-2.73557	0	-5.51747	3.04365
.	80		0	1	0	0	1	0	1	0	1	0	1	0	0	0	1	0	0	0	0	0	1	0	0	0	1	0	0	1	0	0	0	0	1	0	0		0	-5.56461	0	0	-7.23216	0	-6.24397	0	-4.61617	0	3.04365
.	81		0	0	1	0	0	0	0	1	1	1	0	1	0	0	0	1	0	0	0	0	1	0	0	0	1	0	0	0	0	1	0	0	0	0	1		0	0	-3.02396	0	0	0	0	-2.73557	-4.61617	-5.51747	0
.	82		0	1	0	0	0	0	0	0	1	0	1	0	0	0	1	0	0	0	1	0	0	0	0	1	0	0	0	1	0	0	0	0	0	0	1		0	-5.56461	0	0	0	0	0	0	-4.61617	0	3.04365
.	83		0	1	0	0	0	1	0	0	1	0	1	1	0	1	0	0	0	0	1	0	0	0	0	0	0	1	0	0	1	0	0	0	0	0	1		0	-5.56461	0	0	0	-3.45555	0	0	-4.61617	0	3.04365
.	84		0	1	0	0	1	0	0	1	1	1	0	1	0	0	1	0	0	0	1	0	0	0	0	0	1	0	0	0	0	1	0	0	0	1	0		0	-5.56461	0	0	-7.23216	0	0	-2.73557	-4.61617	-5.51747	0
.	85		0	1	0	0	0	1	1	0	0	1	1	0	0	0	1	0	0	0	0	0	1	0	0	0	1	0	0	0	0	1	0	0	1	0	0		0	-5.56461	0	0	0	-3.45555	-6.24397	0	0	-5.51747	3.04365
.	86		0	0	1	0	0	1	1	0	1	0	1	0	0	0	1	0	0	0	0	1	0	0	0	0	0	1	0	0	0	1	0	0	1	0	0		0	0	-3.02396	0	0	-3.45555	-6.24397	0	-4.61617	0	3.04365
.	87		0	1	0	0	0	1	0	1	1	0	1	0	0	0	1	0	0	0	0	0	1	0	0	0	1	0	0	1	0	0	0	0	0	1	0		0	-5.56461	0	0	0	-3.45555	0	-2.73557	-4.61617	0	3.04365
.	88		0	0	1	0	0	0	0	0	1	1	0	0	0	0	0	1	0	0	0	1	0	0	0	0	0	1	0	0	0	1	0	0	0	1	0		0	0	-3.02396	0	0	0	0	0	-4.61617	-5.51747	0
.	89		1	0	0	0	1	0	0	1	1	0	1	1	0	0	1	0	0	0	1	0	0	0	0	1	0	0	0	1	0	0	0	0	1	0	0		-8.37399	0	0	0	-7.23216	0	0	-2.73557	-4.61617	0	3.04365
.	90		0	0	1	0	0	1	0	0	1	1	1	0	0	1	0	0	0	0	0	0	1	0	0	1	0	0	0	0	0	0	1	0	0	1	0		0	0	-3.02396	0	0	-3.45555	0	0	-4.61617	-5.51747	3.04365
.	91		0	1	0	0	0	1	0	1	1	1	1	0	0	1	0	0	0	0	0	0	1	0	0	1	0	0	0	1	0	0	0	0	1	0	0		0	-5.56461	0	0	0	-3.45555	0	-2.73557	-4.61617	-5.51747	3.04365
.	92		0	0	1	0	0	0	0	0	0	0	0	1	0	0	0	0	0	0	0	0	1	0	0	0	0	1	1	0	0	0	0	0	1	0	0		0	0	-3.02396	0	0	0	0	0	0	0	0
.	93		1	0	0	0	1	0	1	0	1	1	1	0	1	0	0	0	0	0	1	0	0	0	0	1	0	0	0	0	1	0	0	0	1	0	0		-8.37399	0	0	0	-7.23216	0	-6.24397	0	-4.61617	-5.51747	3.04365
.	94		0	0	1	0	0	0	0	1	1	0	1	1	0	0	1	0	0	0	0	0	1	0	0	0	0	1	0	0	0	0	1	0	0	1	0		0	0	-3.02396	0	0	0	0	-2.73557	-4.61617	0	3.04365
.	95		0	0	1	0	0	1	0	1	1	1	1	0	0	0	0	1	0	0	0	0	1	0	0	0	1	0	0	0	0	1	0	0	0	1	0		0	0	-3.02396	0	0	-3.45555	0	-2.73557	-4.61617	-5.51747	3.04365
.	96		0	0	1	0	0	1	0	1	1	1	1	0	0	1	0	0	0	0	0	0	1	0	0	0	0	1	0	0	0	0	1	0	0	0	1		0	0	-3.02396	0	0	-3.45555	0	-2.73557	-4.61617	-5.51747	3.04365
.	97		0	1	0	0	0	1	0	1	1	0	1	0	0	0	1	0	0	0	0	1	0	0	0	0	1	0	0	0	0	1	0	0	1	0	0		0	-5.56461	0	0	0	-3.45555	0	-2.73557	-4.61617	0	3.04365
.	98		0	1	0	0	0	1	0	1	0	1	1	1	0	1	0	0	0	0	0	1	0	0	0	1	0	0	0	0	0	0	1	0	0	1	0		0	-5.56461	0	0	0	-3.45555	0	-2.73557	0	-5.51747	3.04365
.	99		1	0	0	0	1	0	1	0	1	0	1	0	0	0	0	1	0	0	1	0	0	0	1	0	0	0	0	0	0	1	0	0	1	0	0		-8.37399	0	0	0	-7.23216	0	-6.24397	0	-4.61617	0	3.04365
.	100		0	1	0	0	0	1	0	1	1	1	1	0	0	0	0	1	0	0	0	1	0	0	0	1	0	0	0	0	0	0	1	0	0	0	1		0	-5.56461	0	0	0	-3.45555	0	-2.73557	-4.61617	-5.51747	3.04365
.	101		1	0	0	0	1	0	1	0	1	1	1	1	1	0	0	0	0	1	0	0	0	0	1	0	0	0	0	0	0	1	0	0	1	0	0		-8.37399	0	0	0	-7.23216	0	-6.24397	0	-4.61617	-5.51747	3.04365
.	102		0	1	0	0	0	1	0	1	1	1	1	0	0	0	0	1	0	0	0	0	1	0	0	0	1	0	0	0	0	1	0	0	0	1	0		0	-5.56461	0	0	0	-3.45555	0	-2.73557	-4.61617	-5.51747	3.04365
.	103		0	1	0	0	0	1	0	1	0	0	1	0	0	1	0	0	0	0	0	1	0	0	1	0	0	0	0	0	0	1	0	0	0	0	1		0	-5.56461	0	0	0	-3.45555	0	-2.73557	0	0	3.04365
.	104		0	1	0	0	0	1	0	1	1	0	1	1	0	1	0	0	0	0	0	1	0	0	0	0	1	0	0	0	0	1	0	0	1	0	0		0	-5.56461	0	0	0	-3.45555	0	-2.73557	-4.61617	0	3.04365
.	105		0	0	1	0	0	1	0	1	1	0	1	0	0	0	1	0	0	0	0	0	1	0	0	0	1	0	0	0	0	0	1	0	0	1	0		0	0	-3.02396	0	0	-3.45555	0	-2.73557	-4.61617	0	3.04365
.	106		0	1	0	0	0	1	1	0	0	1	1	0	0	1	0	0	0	0	0	0	1	0	0	0	1	0	0	0	0	0	1	0	1	0	0		0	-5.56461	0	0	0	-3.45555	-6.24397	0	0	-5.51747	3.04365
.	107		0	1	0	0	0	1	0	1	0	1	0	1	0	0	0	1	0	0	1	0	0	0	0	0	0	1	0	0	0	1	0	0	0	0	1		0	-5.56461	0	0	0	-3.45555	0	-2.73557	0	-5.51747	0
.	108		0	0	1	0	0	1	0	1	0	0	1	1	0	0	1	0	0	0	0	0	1	0	0	0	1	0	0	0	0	1	0	0	0	0	1		0	0	-3.02396	0	0	-3.45555	0	-2.73557	0	0	3.04365
.	109		0	0	1	0	0	0	0	0	1	0	1	1	0	0	1	0	0	0	0	0	1	0	0	0	0	1	0	0	0	0	1	0	0	1	0		0	0	-3.02396	0	0	0	0	0	-4.61617	0	3.04365
.	110		0	1	0	0	0	1	0	1	0	1	1	0	0	1	0	0	0	0	0	1	0	0	0	1	0	0	0	0	0	0	1	0	1	0	0		0	-5.56461	0	0	0	-3.45555	0	-2.73557	0	-5.51747	3.04365
.	111		0	1	0	0	0	1	1	0	0	0	1	0	0	1	0	0	0	0	0	0	1	0	0	1	0	0	0	0	0	0	1	0	0	0	1		0	-5.56461	0	0	0	-3.45555	-6.24397	0	0	0	3.04365
.	112		0	1	0	0	0	1	0	1	1	0	1	0	0	1	0	0	0	0	1	0	0	0	0	0	0	1	0	0	0	0	1	0	0	0	1		0	-5.56461	0	0	0	-3.45555	0	-2.73557	-4.61617	0	3.04365
.	113		0	1	0	0	0	1	0	1	0	1	1	0	0	0	1	0	0	0	0	0	1	0	0	0	1	0	0	0	0	0	1	0	0	0	1		0	-5.56461	0	0	0	-3.45555	0	-2.73557	0	-5.51747	3.04365
.	114		0	0	1	0	0	1	0	0	1	0	1	1	0	1	0	0	0	0	0	0	1	0	0	0	1	0	0	0	0	0	1	0	1	0	0		0	0	-3.02396	0	0	-3.45555	0	0	-4.61617	0	3.04365
.	115		0	1	0	0	0	1	0	1	1	0	1	1	0	1	0	0	0	0	0	1	0	0	0	0	1	0	0	0	0	0	1	0	1	0	0		0	-5.56461	0	0	0	-3.45555	0	-2.73557	-4.61617	0	3.04365
.	116		0	1	0	0	0	1	0	1	1	1	1	0	0	1	0	0	0	0	1	0	0	0	0	1	0	0	0	1	0	0	0	0	0	1	0		0	-5.56461	0	0	0	-3.45555	0	-2.73557	-4.61617	-5.51747	3.04365
.	117		0	0	1	0	0	1	0	1	1	1	0	1	0	0	1	0	0	0	0	0	1	0	0	0	0	1	0	0	0	1	0	0	0	1	0		0	0	-3.02396	0	0	-3.45555	0	-2.73557	-4.61617	-5.51747	0
.	118		0	0	1	0	0	1	0	0	0	1	1	1	0	0	0	1	0	0	0	0	1	0	0	0	0	1	0	0	0	0	1	0	1	0	0		0	0	-3.02396	0	0	-3.45555	0	0	0	-5.51747	3.04365
.	119		0	1	0	0	0	1	0	1	0	0	1	1	0	0	1	0	0	0	0	1	0	0	0	0	1	0	0	0	0	1	0	0	0	1	0		0	-5.56461	0	0	0	-3.45555	0	-2.73557	0	0	3.04365
.	120		0	1	0	0	0	0	0	0	0	1	0	1	0	1	0	0	0	0	1	0	0	0	0	0	1	0	0	0	0	0	1	0	1	0	0		0	-5.56461	0	0	0	0	0	0	0	-5.51747	0
.	121		0	1	0	0	0	1	0	1	0	0	1	1	0	0	1	0	0	0	0	1	0	0	0	1	0	0	0	0	0	1	0	0	1	0	0		0	-5.56461	0	0	0	-3.45555	0	-2.73557	0	0	3.04365
.	122		0	1	0	0	0	1	0	1	0	0	1	0	0	1	0	0	0	0	0	1	0	0	0	1	0	0	0	0	0	0	1	0	0	1	0		0	-5.56461	0	0	0	-3.45555	0	-2.73557	0	0	3.04365
.	123		0	1	0	0	0	1	0	1	0	1	1	0	0	0	0	1	0	0	0	0	1	0	0	1	0	0	0	0	0	0	1	0	0	1	0		0	-5.56461	0	0	0	-3.45555	0	-2.73557	0	-5.51747	3.04365
.	124		0	1	0	0	0	1	0	1	0	0	1	1	0	0	0	1	0	0	1	0	0	0	0	1	0	0	0	0	1	0	0	0	0	1	0		0	-5.56461	0	0	0	-3.45555	0	-2.73557	0	0	3.04365
.	125		0	0	0	1	0	1	0	0	0	1	1	0	0	0	1	0	0	0	0	0	1	0	0	0	1	0	0	0	0	0	1	0	0	1	0		0	0	0	-1.31872	0	-3.45555	0	0	0	-5.51747	3.04365
.	126		0	1	0	0	0	1	0	1	1	1	0	1	0	1	0	0	0	0	0	0	1	0	0	0	1	0	0	0	0	1	0	0	1	0	0		0	-5.56461	0	0	0	-3.45555	0	-2.73557	-4.61617	-5.51747	0
.	127		0	0	1	0	0	1	0	0	1	0	0	1	0	0	0	1	0	0	0	0	1	0	0	0	0	1	0	0	1	0	0	0	0	1	0		0	0	-3.02396	0	0	-3.45555	0	0	-4.61617	0	0
.	128		0	0	1	0	0	1	0	0	1	1	0	1	0	0	0	1	0	0	0	0	1	0	0	0	0	1	0	0	0	0	1	0	0	0	1		0	0	-3.02396	0	0	-3.45555	0	0	-4.61617	-5.51747	0
.	129		0	0	1	0	0	1	0	0	1	0	0	0	0	0	0	1	0	0	0	0	1	0	0	0	0	1	0	0	0	0	1	0	0	0	1		0	0	-3.02396	0	0	-3.45555	0	0	-4.61617	0	0
.	130		0	1	0	0	0	1	0	1	0	1	1	1	0	0	1	0	0	0	0	0	1	0	0	0	1	0	0	0	0	1	0	0	0	1	0		0	-5.56461	0	0	0	-3.45555	0	-2.73557	0	-5.51747	3.04365
.	131		0	1	0	0	0	1	0	1	0	1	1	0	0	1	0	0	0	0	0	0	1	0	0	0	0	1	0	0	0	0	1	0	0	1	0		0	-5.56461	0	0	0	-3.45555	0	-2.73557	0	-5.51747	3.04365
.	132		0	1	0	0	0	1	0	1	0	0	1	1	0	0	1	0	0	0	0	0	1	0	0	0	0	1	0	0	0	0	1	0	0	1	0		0	-5.56461	0	0	0	-3.45555	0	-2.73557	0	0	3.04365
.	133		0	1	0	0	0	1	0	1	1	0	1	1	0	1	0	0	0	0	0	0	1	0	0	0	0	1	0	0	0	0	1	0	0	0	0		0	-5.56461	0	0	0	-3.45555	0	-2.73557	-4.61617	0	3.04365
.	134		0	1	0	0	0	1	0	0	0	1	1	0	0	0	1	0	0	0	0	0	1	0	0	0	0	1	0	0	0	1	0	0	0	0	1		0	-5.56461	0	0	0	-3.45555	0	0	0	-5.51747	3.04365
.	135		0	0	1	0	0	1	0	0	1	1	0	1	0	1	0	0	0	0	0	0	1	0	0	0	1	0	0	0	0	0	1	0	1	0	0		0	0	-3.02396	0	0	-3.45555	0	0	-4.61617	-5.51747	0
.	136		0	1	0	0	0	1	1	0	0	1	1	0	0	0	1	0	0	0	0	0	1	0	0	0	1	0	0	0	0	1	0	0	0	1	0		0	-5.56461	0	0	0	-3.45555	-6.24397	0	0	-5.51747	3.04365
.	137		0	1	0	0	0	1	0	0	0	1	1	0	0	0	1	0	0	0	1	0	0	0	0	0	0	1	0	0	1	0	0	0	0	0	1		0	-5.56461	0	0	0	-3.45555	0	0	0	-5.51747	3.04365
.	138		0	0	1	0	0	0	0	0	0	1	0	1	0	0	0	1	0	0	0	0	1	0	0	0	0	1	0	0	0	1	0	0	0	1	0		0	0	-3.02396	0	0	0	0	0	0	-5.51747	0
.	139		0	1	0	0	0	1	0	0	1	1	1	0	0	0	0	1	0	0	0	0	1	0	0	0	1	0	0	0	0	1	0	0	1	0	0		0	-5.56461	0	0	0	-3.45555	0	0	-4.61617	-5.51747	3.04365
.	140		1	0	0	0	0	1	0	1	1	1	1	0	0	0	1	0	0	0	1	0	0	0	1	0	0	0	0	0	1	0	0	0	0	0	0		-8.37399	0	0	0	0	-3.45555	0	-2.73557	-4.61617	-5.51747	3.04365
.	141		0	0	1	0	0	1	0	1	1	0	1	1	0	0	0	1	0	0	0	0	1	0	0	0	0	1	0	0	0	0	1	0	0	1	0		0	0	-3.02396	0	0	-3.45555	0	-2.73557	-4.61617	0	3.04365
.	142		0	1	0	0	0	1	0	1	1	1	1	0	0	0	1	0	0	0	0	0	1	0	0	0	1	0	0	0	0	1	0	0	0	1	0		0	-5.56461	0	0	0	-3.45555	0	-2.73557	-4.61617	-5.51747	3.04365
.	143		0	0	1	0	0	1	0	1	1	1	0	1	0	0	1	0	0	0	0	0	1	0	0	0	0	1	0	0	0	1	0	0	0	1	0		0	0	-3.02396	0	0	-3.45555	0	-2.73557	-4.61617	-5.51747	0
.	144		0	1	0	0	0	1	0	1	1	0	1	0	0	0	1	0	0	0	0	1	0	0	0	0	0	1	0	0	0	1	0	0	1	0	0		0	-5.56461	0	0	0	-3.45555	0	-2.73557	-4.61617	0	3.04365
.	145		0	1	0	0	0	1	0	1	1	0	0	1	0	1	0	0	0	0	1	0	0	0	0	0	1	0	0	0	1	0	0	0	0	0	1		0	-5.56461	0	0	0	-3.45555	0	-2.73557	-4.61617	0	0
.	146		1	0	0	0	1	0	1	0	1	0	1	1	0	0	0	1	0	1	0	0	0	0	0	1	0	0	0	0	1	0	0	0	0	1	0		-8.37399	0	0	0	-7.23216	0	-6.24397	0	-4.61617	0	3.04365
.	147		0	1	0	0	0	1	0	0	1	1	1	0	0	0	1	0	0	0	0	0	1	0	0	0	0	1	0	0	1	0	0	0	1	0	0		0	-5.56461	0	0	0	-3.45555	0	0	-4.61617	-5.51747	3.04365
.	148		0	1	0	0	0	1	0	0	1	1	0	1	0	0	0	1	0	0	0	0	1	0	0	0	0	1	0	0	0	0	1	0	0	0	1		0	-5.56461	0	0	0	-3.45555	0	0	-4.61617	-5.51747	0
.	149		0	0	1	0	0	0	0	1	1	0	1	1	0	0	0	1	0	0	0	0	0	0	0	0	0	1	0	0	1	0	0	0	0	0	1		0	0	-3.02396	0	0	0	0	-2.73557	-4.61617	0	3.04365
.	150		0	1	0	0	0	1	0	1	1	0	1	0	0	1	0	0	0	0	0	1	0	0	0	0	0	1	0	0	0	1	0	0	0	1	0		0	-5.56461	0	0	0	-3.45555	0	-2.73557	-4.61617	0	3.04365
.	151		0	1	0	0	0	1	0	1	1	1	0	1	0	0	0	1	0	0	0	0	1	0	0	0	0	1	0	0	0	0	1	0	1	0	0		0	-5.56461	0	0	0	-3.45555	0	-2.73557	-4.61617	-5.51747	0
.	152		0	1	0	0	0	1	0	1	1	0	1	0	0	0	0	0	0	0	1	0	0	0	1	0	0	0	0	0	1	0	0	0	0	0	1		0	-5.56461	0	0	0	-3.45555	0	-2.73557	-4.61617	0	3.04365
.	153		0	1	0	0	0	1	0	1	1	1	1	0	1	0	0	0	0	0	0	1	0	0	0	1	0	0	0	0	1	0	0	0	1	0	0		0	-5.56461	0	0	0	-3.45555	0	-2.73557	-4.61617	-5.51747	3.04365
.	154		0	1	0	0	0	1	0	1	1	1	0	1	0	0	1	0	0	0	0	1	0	0	0	1	0	0	0	0	0	0	1	0	1	0	0		0	-5.56461	0	0	0	-3.45555	0	-2.73557	-4.61617	-5.51747	0
.	155		0	1	0	0	0	1	1	0	1	0	1	1	0	0	0	1	0	0	1	0	0	0	0	0	1	0	0	1	0	0	0	0	0	1	0		0	-5.56461	0	0	0	-3.45555	-6.24397	0	-4.61617	0	3.04365
.	156		0	0	1	0	0	0	0	1	1	1	1	0	0	0	0	1	0	0	0	0	1	0	0	0	0	1	0	0	0	1	0	0	0	1	0		0	0	-3.02396	0	0	0	0	-2.73557	-4.61617	-5.51747	3.04365
.	157		0	0	1	0	0	1	0	1	1	1	0	1	0	0	0	0	0	0	0	1	0	0	0	0	0	1	0	0	0	1	0	0	0	1	0		0	0	-3.02396	0	0	-3.45555	0	-2.73557	-4.61617	-5.51747	0
.	158		0	0	1	0	0	1	0	0	1	1	0	1	0	1	0	0	0	0	0	0	1	0	0	0	1	0	0	0	0	1	0	0	1	0	0		0	0	-3.02396	0	0	-3.45555	0	0	-4.61617	-5.51747	0
.	159		0	0	1	0	0	0	0	0	1	0	0	1	0	1	0	0	0	0	0	0	1	0	0	0	0	1	0	0	0	0	1	0	0	0	0		0	0	-3.02396	0	0	0	0	0	-4.61617	0	0
.	160		0	0	1	0	0	1	0	0	1	1	1	0	0	0	1	0	0	0	0	1	0	0	0	0	0	1	0	0	0	1	0	0	0	0	1		0	0	-3.02396	0	0	-3.45555	0	0	-4.61617	-5.51747	3.04365
.	161		0	1	0	0	0	1	0	1	1	1	1	0	0	0	0	1	0	0	0	1	0	0	0	1	0	0	0	0	1	0	0	0	0	0	1		0	-5.56461	0	0	0	-3.45555	0	-2.73557	-4.61617	-5.51747	3.04365
.	162		1	0	0	0	0	0	0	0	0	1	1	0	0	0	1	0	0	0	0	1	0	0	0	0	1	0	0	0	0	1	0	0	0	1	0		-8.37399	0	0	0	0	0	0	0	0	-5.51747	3.04365
.	163		0	1	0	0	0	0	0	0	1	0	1	0	0	0	1	0	0	0	0	0	1	0	0	0	1	0	0	0	0	0	1	0	0	1	0		0	-5.56461	0	0	0	0	0	0	-4.61617	0	3.04365
.	164		0	0	1	0	0	1	0	1	1	0	1	1	0	0	0	1	0	0	0	0	1	0	0	0	0	1	0	0	1	0	0	0	0	0	1		0	0	-3.02396	0	0	-3.45555	0	-2.73557	-4.61617	0	3.04365
.	165		0	1	0	0	0	1	0	0	1	1	1	0	0	0	0	1	0	0	0	1	0	0	0	0	0	1	0	0	1	0	0	0	1	0	0		0	-5.56461	0	0	0	-3.45555	0	0	-4.61617	-5.51747	3.04365
.	166		0	1	0	0	0	1	0	1	1	1	1	0	0	0	0	1	0	0	0	1	0	0	0	0	0	1	0	0	0	1	0	0	1	0	0		0	-5.56461	0	0	0	-3.45555	0	-2.73557	-4.61617	-5.51747	3.04365
.	167		0	0	1	0	0	1	0	0	1	1	1	0	1	0	0	0	0	0	0	0	1	0	0	0	0	1	0	0	0	1	0	0	1	0	0		0	0	-3.02396	0	0	-3.45555	0	0	-4.61617	-5.51747	3.04365
.	168		0	0	1	0	0	1	0	0	1	1	1	0	0	0	1	0	0	0	0	0	1	0	0	0	0	1	0	0	0	1	0	0	0	1	0		0	0	-3.02396	0	0	-3.45555	0	0	-4.61617	-5.51747	3.04365
.	169		0	0	1	0	0	0	0	0	1	1	1	0	0	1	0	0	0	0	0	0	1	0	0	0	0	1	0	0	0	0	1	0	1	0	0		0	0	-3.02396	0	0	0	0	0	-4.61617	-5.51747	3.04365
.	170		0	1	0	0	0	1	0	1	1	1	1	0	0	0	1	0	0	0	0	1	0	0	0	0	0	1	0	0	0	0	1	0	0	0	1		0	-5.56461	0	0	0	-3.45555	0	-2.73557	-4.61617	-5.51747	3.04365
.	171		0	0	1	0	0	1	0	0	1	0	1	1	0	0	0	1	0	0	0	0	1	0	0	0	0	1	0	0	0	0	1	1	0	0	0		0	0	-3.02396	0	0	-3.45555	0	0	-4.61617	0	3.04365
.	172		0	0	1	0	0	1	0	1	1	1	0	1	0	0	0	1	0	0	0	0	1	0	0	0	1	0	0	0	0	1	0	0	0	0	0		0	0	-3.02396	0	0	-3.45555	0	-2.73557	-4.61617	-5.51747	0
.	173		0	1	0	0	0	1	0	1	1	1	1	0	0	0	0	1	0	0	0	1	0	0	0	1	0	0	0	0	1	0	0	0	0	1	0		0	-5.56461	0	0	0	-3.45555	0	-2.73557	-4.61617	-5.51747	3.04365
.	174		1	0	0	0	1	0	1	0	1	0	1	1	0	1	0	0	0	0	1	0	0	0	0	1	0	0	0	0	0	0	1	0	1	0	0		-8.37399	0	0	0	-7.23216	0	-6.24397	0	-4.61617	0	3.04365
.	175		0	1	0	0	0	1	0	1	1	1	0	1	0	0	0	1	0	0	0	0	1	0	0	0	1	0	0	0	0	1	0	0	1	0	0		0	-5.56461	0	0	0	-3.45555	0	-2.73557	-4.61617	-5.51747	0
.	176		1	0	0	0	0	1	0	1	1	1	0	1	0	0	1	0	0	0	0	1	0	0	0	1	0	0	0	0	0	0	1	0	0	1	0		-8.37399	0	0	0	0	-3.45555	0	-2.73557	-4.61617	-5.51747	0
.	177		0	0	1	0	0	0	0	0	1	1	0	1	0	0	0	0	0	0	0	1	0	0	0	0	0	1	0	0	0	0	0	0	0	1	0		0	0	-3.02396	0	0	0	0	0	-4.61617	-5.51747	0
.	178		0	1	0	0	0	1	0	0	1	1	0	0	0	0	0	0	0	0	0	0	1	0	0	0	0	1	0	0	0	0	0	0	0	0	1		0	-5.56461	0	0	0	-3.45555	0	0	-4.61617	-5.51747	0
.	179		0	0	1	0	0	1	0	1	1	1	0	1	0	0	0	1	0	0	0	1	0	0	0	0	0	1	0	0	0	1	0	0	0	1	0		0	0	-3.02396	0	0	-3.45555	0	-2.73557	-4.61617	-5.51747	0
.	180		0	0	1	0	0	1	0	0	1	1	0	1	0	0	0	1	0	0	0	1	0	0	0	0	0	1	0	0	0	0	0	0	0	1	0		0	0	-3.02396	0	0	-3.45555	0	0	-4.61617	-5.51747	0
.	181		0	0	1	0	0	0	0	0	1	1	1	0	0	0	0	0	0	0	0	0	1	0	0	0	0	1	0	0	0	0	0	0	0	0	1		0	0	-3.02396	0	0	0	0	0	-4.61617	-5.51747	3.04365
.	182		0	0	1	0	0	0	0	0	0	1	0	1	0	0	0	1	0	0	0	0	1	0	0	0	0	1	0	0	0	0	1	0	0	0	1		0	0	-3.02396	0	0	0	0	0	0	-5.51747	0
.	183		0	1	0	0	0	1	0	0	1	0	1	0	0	0	1	0	0	0	0	0	1	0	0	0	0	1	0	0	0	0	1	0	0	0	0		0	-5.56461	0	0	0	-3.45555	0	0	-4.61617	0	3.04365
.	184		0	0	1	0	0	0	0	0	0	1	0	0	1	0	0	0	0	0	0	0	1	0	0	0	0	1	0	0	0	0	0	0	0	0	1		0	0	-3.02396	0	0	0	0	0	0	-5.51747	0
.	185		0	1	0	0	0	1	0	1	0	1	1	1	0	0	0	1	0	0	0	1	0	0	0	0	1	0	0	0	0	1	0	0	1	0	0		0	-5.56461	0	0	0	-3.45555	0	-2.73557	0	-5.51747	3.04365
.	186		1	0	0	0	0	1	0	1	1	0	1	1	0	0	1	0	0	0	1	0	0	0	0	1	0	0	0	1	0	0	0	0	0	1	0		-8.37399	0	0	0	0	-3.45555	0	-2.73557	-4.61617	0	3.04365
.	187		0	1	0	0	0	1	0	0	0	1	1	1	0	0	0	1	0	0	0	1	0	0	0	0	1	0	0	0	0	0	0	0	0	0	1		0	-5.56461	0	0	0	-3.45555	0	0	0	-5.51747	3.04365
.	188		0	0	1	0	0	0	0	0	0	1	0	0	0	1	0	0	0	0	0	0	1	0	0	0	0	1	0	0	0	0	1	0	0	1	0		0	0	-3.02396	0	0	0	0	0	0	-5.51747	0
.	189		0	1	0	0	0	1	0	1	1	0	1	1	0	0	0	1	0	0	0	1	0	0	0	0	1	0	0	0	0	0	1	0	0	0	1		0	-5.56461	0	0	0	-3.45555	0	-2.73557	-4.61617	0	3.04365
.	190		0	0	1	0	0	0	0	0	0	1	1	1	0	1	0	0	0	0	0	0	1	0	0	0	0	1	0	0	0	0	1	0	0	0	0		0	0	-3.02396	0	0	0	0	0	0	-5.51747	3.04365
.	191		0	0	1	0	0	0	0	1	0	1	0	1	1	0	0	0	0	0	0	0	1	0	0	0	0	0	0	0	0	0	0	0	0	0	0		0	0	-3.02396	0	0	0	0	-2.73557	0	-5.51747	0
.	192		0	1	0	0	0	1	0	0	1	0	1	1	0	0	1	0	0	0	0	1	0	0	0	0	0	1	0	0	0	0	1	0	0	0	1		0	-5.56461	0	0	0	-3.45555	0	0	-4.61617	0	3.04365
.	193		0	1	0	0	0	1	0	0	0	1	1	1	0	1	0	0	0	0	0	1	0	0	0	0	1	0	0	0	0	0	1	0	0	0	1		0	-5.56461	0	0	0	-3.45555	0	0	0	-5.51747	3.04365
.	194		1	0	0	0	0	0	0	0	0	1	0	0	0	0	1	0	0	0	0	0	1	0	1	0	0	0	0	0	0	1	0	0	1	0	0		-8.37399	0	0	0	0	0	0	0	0	-5.51747	0
.	195		0	0	1	0	0	0	0	0	1	0	0	1	0	1	0	0	0	0	0	0	1	0	0	0	0	1	0	0	0	0	1	0	0	0	0		0	0	-3.02396	0	0	0	0	0	-4.61617	0	0
.	196		0	0	1	0	0	0	0	1	0	1	0	1	0	0	0	1	0	0	0	0	1	0	0	0	1	0	0	0	0	1	0	0	0	0	1		0	0	-3.02396	0	0	0	0	-2.73557	0	-5.51747	0
.	197		0	1	0	0	0	1	0	1	0	1	1	1	0	0	1	0	0	0	0	1	0	0	0	1	0	0	0	0	0	0	1	0	0	0	1		0	-5.56461	0	0	0	-3.45555	0	-2.73557	0	-5.51747	3.04365
.	198		0	0	1	0	0	0	0	0	0	1	0	1	0	0	1	0	0	0	0	0	1	0	0	0	1	0	0	0	0	0	0	0	0	0	0		0	0	-3.02396	0	0	0	0	0	0	-5.51747	0
.	199		0	0	1	0	0	1	0	0	1	0	0	1	0	0	0	1	0	0	1	0	0	0	0	0	0	1	0	0	0	0	0	0	0	0	0		0	0	-3.02396	0	0	-3.45555	0	0	-4.61617	0	0
.	200		0	0	1	0	0	0	0	0	0	1	0	0	0	0	0	0	0	0	0	0	1	0	0	0	0	1	0	0	0	0	0	0	0	0	0		0	0	-3.02396	0	0	0	0	0	0	-5.51747	0
.	201		0	1	0	0	0	0	0	0	1	0	1	0	0	0	1	0	0	0	0	1	0	0	0	1	0	0	0	0	0	0	1	0	0	0	1		0	-5.56461	0	0	0	0	0	0	-4.61617	0	3.04365
.	202		0	1	0	0	0	1	0	1	1	0	1	1	0	0	0	1	0	0	0	1	0	0	1	0	0	0	0	0	0	0	1	0	0	0	0		0	-5.56461	0	0	0	-3.45555	0	-2.73557	-4.61617	0	3.04365
.	203		0	0	1	0	0	1	0	1	0	1	1	0	0	0	0	1	0	0	0	1	0	0	0	0	1	0	0	0	0	0	1	0	0	0	1		0	0	-3.02396	0	0	-3.45555	0	-2.73557	0	-5.51747	3.04365
.	204		0	1	0	0	1	0	1	0	1	1	1	0	0	0	1	0	0	0	1	0	0	0	1	0	0	0	0	0	0	0	0	0	0	0	1		0	-5.56461	0	0	-7.23216	0	-6.24397	0	-4.61617	-5.51747	3.04365
.	205		0	0	1	0	0	0	0	0	0	1	0	0	0	0	0	0	0	0	0	0	1	0	0	0	0	1	0	0	0	0	0	0	0	0	0		0	0	-3.02396	0	0	0	0	0	0	-5.51747	0
.	206		0	0	1	0	0	1	0	0	1	0	0	1	0	0	0	1	0	0	0	0	1	0	0	0	1	0	0	0	0	0	1	0	0	0	0		0	0	-3.02396	0	0	-3.45555	0	0	-4.61617	0	0
.	207		0	1	0	0	0	1	0	1	1	1	1	0	0	0	0	1	0	0	0	1	0	0	0	0	1	0	0	0	0	0	0	0	0	0	1		0	-5.56461	0	0	0	-3.45555	0	-2.73557	-4.61617	-5.51747	3.04365
.	208		0	0	1	0	0	0	0	0	0	1	0	0	0	0	0	1	0	0	0	0	1	0	0	0	0	1	0	0	0	0	0	0	0	0	0		0	0	-3.02396	0	0	0	0	0	0	-5.51747	0
.	209		0	0	1	0	0	0	0	0	0	1	0	1	0	0	0	0	0	0	0	0	1	0	0	0	0	1	0	0	0	0	0	0	0	0	0		0	0	-3.02396	0	0	0	0	0	0	-5.51747	0
.	210		0	0	1	0	0	1	0	1	1	0	1	1	0	0	1	0	0	0	0	1	0	0	0	0	1	0	0	0	0	1	0	0	0	0	1		0	0	-3.02396	0	0	-3.45555	0	-2.73557	-4.61617	0	3.04365
.	211		1	0	0	0	0	1	0	1	1	0	1	1	0	0	1	0	0	0	1	0	0	0	0	1	0	0	0	0	0	0	1	0	0	0	1		-8.37399	0	0	0	0	-3.45555	0	-2.73557	-4.61617	0	3.04365
.	212		0	1	0	0	0	0	0	0	1	1	0	1	0	0	0	0	0	0	0	1	0	0	0	0	1	0	0	0	0	0	0	0	0	0	0		0	-5.56461	0	0	0	0	0	0	-4.61617	-5.51747	0
.	213		0	0	1	0	0	1	0	1	1	0	1	1	0	0	0	0	0	0	0	0	0	0	0	0	0	0	0	0	0	0	1	0	0	0	0		0	0	-3.02396	0	0	-3.45555	0	-2.73557	-4.61617	0	3.04365
.	214		1	0	0	0	0	1	0	1	0	0	1	1	0	1	0	0	0	0	1	0	0	0	0	0	1	0	0	0	0	0	1	0	0	0	1		-8.37399	0	0	0	0	-3.45555	0	-2.73557	0	0	3.04365
.	215		0	0	1	0	0	1	0	0	0	0	1	0	0	0	0	1	0	0	0	1	0	0	0	1	0	0	0	0	0	0	0	0	0	0	1		0	0	-3.02396	0	0	-3.45555	0	0	0	0	3.04365
.	216		0	1	0	0	0	1	0	0	1	0	1	1	0	0	0	1	0	0	0	1	0	0	0	0	1	0	0	0	0	1	0	0	0	0	1		0	-5.56461	0	0	0	-3.45555	0	0	-4.61617	0	3.04365
.	217		0	1	0	0	0	1	1	0	1	0	1	1	0	0	0	1	0	0	0	0	1	0	0	0	0	1	0	0	0	0	1	0	0	0	0		0	-5.56461	0	0	0	-3.45555	-6.24397	0	-4.61617	0	3.04365
.	218		0	1	0	0	0	1	0	1	1	0	1	1	0	0	0	1	0	0	0	0	1	0	0	0	1	0	0	0	0	0	1	0	0	0	0		0	-5.56461	0	0	0	-3.45555	0	-2.73557	-4.61617	0	3.04365
.	219		1	0	0	0	0	1	1	0	1	0	1	1	0	0	1	0	0	0	0	1	0	0	0	1	0	0	0	0	0	0	1	0	0	0	1		-8.37399	0	0	0	0	-3.45555	-6.24397	0	-4.61617	0	3.04365
.	220		0	0	1	0	0	0	0	0	0	1	0	0	0	0	0	0	0	0	0	0	1	0	0	0	0	0	0	0	0	0	1	0	0	0	0		0	0	-3.02396	0	0	0	0	0	0	-5.51747	0
.	221		0	0	1	0	0	1	0	0	0	1	0	1	0	0	0	1	0	0	0	0	1	0	0	0	0	1	0	0	0	0	1	0	0	0	0		0	0	-3.02396	0	0	-3.45555	0	0	0	-5.51747	0
.	222		0	0	1	0	0	1	0	0	0	1	0	1	0	0	0	1	0	0	0	0	1	0	0	0	0	1	0	0	0	0	0	0	0	0	0		0	0	-3.02396	0	0	-3.45555	0	0	0	-5.51747	0
.	223		0	1	0	0	0	1	0	1	1	0	1	0	0	0	0	1	0	0	0	1	0	0	0	0	1	0	0	0	0	1	0	0	0	0	0		0	-5.56461	0	0	0	-3.45555	0	-2.73557	-4.61617	0	3.04365
.	224		0	0	1	0	0	1	0	1	0	1	1	0	0	0	0	1	0	0	0	0	1	0	0	0	0	1	0	0	0	0	1	0	0	0	0		0	0	-3.02396	0	0	-3.45555	0	-2.73557	0	-5.51747	3.04365
.	225		0	0	1	0	0	1	0	1	0	1	0	0	0	0	0	0	0	0	0	0	1	0	0	0	0	1	0	0	0	0	0	0	0	0	0		0	0	-3.02396	0	0	-3.45555	0	-2.73557	0	-5.51747	0
.	226		0	0	1	0	0	1	0	1	1	0	1	1	0	0	0	1	0	0	0	1	0	0	0	1	0	0	0	0	0	0	1	0	0	0	0		0	0	-3.02396	0	0	-3.45555	0	-2.73557	-4.61617	0	3.04365
.	227		0	0	1	0	0	1	0	0	0	1	1	0	0	0	0	1	0	0	0	0	1	0	0	0	0	1	0	0	0	0	1	0	0	0	0		0	0	-3.02396	0	0	-3.45555	0	0	0	-5.51747	3.04365
.	228		0	1	0	0	0	1	0	1	1	0	1	1	0	0	0	1	0	0	0	1	0	0	0	0	1	0	0	0	0	0	1	0	0	0	0		0	-5.56461	0	0	0	-3.45555	0	-2.73557	-4.61617	0	3.04365
.	229		0	1	0	0	0	1	1	0	1	1	0	1	0	0	1	0	0	0	1	0	0	0	1	0	0	0	0	0	0	0	1	0	0	0	0		0	-5.56461	0	0	0	-3.45555	-6.24397	0	-4.61617	-5.51747	0
.	230		0	1	0	0	0	1	0	1	1	0	1	1	0	0	0	1	0	0	0	0	1	0	0	0	1	0	0	0	0	0	1	0	0	0	0		0	-5.56461	0	0	0	-3.45555	0	-2.73557	-4.61617	0	3.04365
.	231		0	0	1	0	0	1	0	0	1	0	1	1	0	1	0	0	0	0	0	0	1	0	0	0	0	1	0	0	0	0	1	0	0	0	0		0	0	-3.02396	0	0	-3.45555	0	0	-4.61617	0	3.04365
.	232		0	0	1	0	0	1	1	0	1	0	1	0	0	0	0	1	0	0	0	0	1	0	0	0	0	1	0	0	0	0	0	0	0	0	0		0	0	-3.02396	0	0	-3.45555	-6.24397	0	-4.61617	0	3.04365
.	233		1	0	0	0	1	0	1	0	1	0	1	1	1	0	0	0	0	0	1	0	0	0	1	0	0	0	0	0	0	0	0	0	0	0	0		-8.37399	0	0	0	-7.23216	0	-6.24397	0	-4.61617	0	3.04365
.	234		0	0	1	0	0	1	0	0	0	1	0	0	0	0	0	0	0	0	0	0	1	0	0	0	0	1	0	0	0	0	1	0	0	0	0		0	0	-3.02396	0	0	-3.45555	0	0	0	-5.51747	0
.	235		0	1	0	0	0	1	0	1	1	0	1	1	0	0	0	1	0	0	0	1	0	0	0	0	0	1	0	0	0	0	1	0	0	0	0		0	-5.56461	0	0	0	-3.45555	0	-2.73557	-4.61617	0	3.04365
.	236		0	1	0	0	0	1	0	1	1	0	1	1	0	0	0	1	0	0	0	1	0	0	0	1	0	0	0	0	0	0	1	0	0	0	0		0	-5.56461	0	0	0	-3.45555	0	-2.73557	-4.61617	0	3.04365
.	237		0	1	0	0	0	1	0	1	1	0	1	1	0	0	0	1	0	0	0	1	0	0	0	1	0	0	0	0	0	0	1	0	0	0	1		0	-5.56461	0	0	0	-3.45555	0	-2.73557	-4.61617	0	3.04365
.	238		0	0	1	0	0	0	0	0	0	1	0	0	0	0	0	0	0	0	0	0	1	0	0	0	0	1	0	0	0	0	1	0	0	0	0		0	0	-3.02396	0	0	0	0	0	0	-5.51747	0
.	239		0	1	0	0	0	1	0	1	1	0	1	0	0	0	0	1	0	0	0	0	1	0	0	0	1	0	0	0	0	0	1	0	0	0	0		0	-5.56461	0	0	0	-3.45555	0	-2.73557	-4.61617	0	3.04365
.	240		0	1	0	0	0	1	0	1	0	1	0	0	0	1	0	0	0	0	0	1	0	0	0	0	1	0	0	0	0	0	1	0	0	0	0		0	-5.56461	0	0	0	-3.45555	0	-2.73557	0	-5.51747	0
.	241		0	0	0	1	0	0	0	0	0	1	0	1	0	0	0	0	0	0	0	0	1	0	0	0	0	1	0	0	0	0	0	0	0	0	0		0	0	0	-1.31872	0	0	0	0	0	-5.51747	0
.	242		0	1	0	0	0	1	0	1	1	0	1	1	0	0	0	1	0	0	0	1	0	0	0	0	0	1	0	0	0	0	0	0	0	0	1		0	-5.56461	0	0	0	-3.45555	0	-2.73557	-4.61617	0	3.04365
.	243		0	1	0	0	0	1	0	1	1	1	1	0	0	0	1	0	0	0	0	1	0	0	0	1	0	0	0	0	0	0	1	0	0	0	0		0	-5.56461	0	0	0	-3.45555	0	-2.73557	-4.61617	-5.51747	3.04365
.	244		0	0	0	1	0	0	0	0	0	1	0	1	0	0	0	0	0	0	0	0	1	0	0	0	0	1	0	0	0	0	1	0	0	0	1		0	0	0	-1.31872	0	0	0	0	0	-5.51747	0
.	245		0	1	0	0	0	1	0	1	1	0	1	1	0	0	0	1	0	0	0	1	0	0	0	1	0	0	0	0	0	0	1	0	0	0	0		0	-5.56461	0	0	0	-3.45555	0	-2.73557	-4.61617	0	3.04365
.	246		0	0	1	0	0	1	0	1	0	1	0	1	0	0	1	0	0	0	0	1	0	0	0	0	1	0	0	0	0	0	1	0	0	0	0		0	0	-3.02396	0	0	-3.45555	0	-2.73557	0	-5.51747	0
.	247		0	0	1	0	0	1	0	1	0	0	0	1	0	0	0	1	0	0	0	0	1	0	0	0	0	1	0	0	0	0	1	0	0	0	0		0	0	-3.02396	0	0	-3.45555	0	-2.73557	0	0	0
.	248		0	0	0	1	0	0	0	0	0	0	0	1	0	0	0	0	0	0	0	0	1	0	0	0	0	1	0	0	0	0	0	0	0	0	0		0	0	0	-1.31872	0	0	0	0	0	0	0
.	249		0	0	0	1	0	0	0	0	0	0	0	1	0	0	0	0	0	0	0	0	0	0	0	0	0	0	0	0	0	0	0	0	0	0	0		0	0	0	-1.31872	0	0	0	0	0	0	0
.	250		0	1	0	0	0	1	0	1	1	0	1	1	0	0	0	1	0	0	0	1	0	0	0	0	1	0	0	0	0	0	1	0	0	0	0		0	-5.56461	0	0	0	-3.45555	0	-2.73557	-4.61617	0	3.04365
.	251		0	1	0	0	0	1	0	1	1	0	1	1	0	0	0	1	0	0	1	0	0	0	0	0	1	0	0	0	0	1	0	0	0	1	0		0	-5.56461	0	0	0	-3.45555	0	-2.73557	-4.61617	0	3.04365
.	252		1	0	0	0	0	1	1	0	1	1	1	0	1	0	0	0	0	0	0	1	0	0	0	0	0	1	0	0	0	0	1	0	0	0	1		-8.37399	0	0	0	0	-3.45555	-6.24397	0	-4.61617	-5.51747	3.04365
.	253		0	0	1	0	0	0	0	0	0	0	0	1	0	0	0	0	0	0	0	0	1	0	0	0	0	1	0	0	0	0	1	0	0	0	0		0	0	-3.02396	0	0	0	0	0	0	0	0
.	254		0	0	1	0	0	1	0	0	0	1	0	1	0	0	0	0	0	0	0	0	1	0	0	0	0	1	0	0	0	0	1	0	0	0	0		0	0	-3.02396	0	0	-3.45555	0	0	0	-5.51747	0
.	255		0	1	0	0	0	1	0	1	1	1	0	1	0	0	0	1	0	0	0	1	0	0	0	0	1	0	0	0	0	0	0	0	0	1	0		0	-5.56461	0	0	0	-3.45555	0	-2.73557	-4.61617	-5.51747	0
.	256		0	0	0	1	0	0	0	0	0	0	0	1	0	0	0	0	0	0	0	0	0	0	0	0	0	0	0	0	0	0	0	0	0	0	1		0	0	0	-1.31872	0	0	0	0	0	0	0
.	257		0	0	1	0	0	0	0	0	0	0	0	1	0	0	0	1	0	0	0	0	1	0	0	0	0	1	0	0	0	0	1	0	0	0	0		0	0	-3.02396	0	0	0	0	0	0	0	0
.	258		0	1	0	0	0	1	0	1	1	0	1	0	0	1	0	0	0	0	0	1	0	0	0	1	0	0	0	0	0	0	1	0	0	1	0		0	-5.56461	0	0	0	-3.45555	0	-2.73557	-4.61617	0	3.04365
.	259		0	1	0	0	0	1	0	1	1	0	1	1	0	0	1	0	0	0	0	0	1	0	0	0	0	1	0	0	0	1	0	0	0	1	0		0	-5.56461	0	0	0	-3.45555	0	-2.73557	-4.61617	0	3.04365
.	260		0	0	1	0	0	1	0	0	0	1	1	0	0	0	0	0	0	0	0	0	1	0	0	0	0	1	0	0	0	0	0	0	0	0	0		0	0	-3.02396	0	0	-3.45555	0	0	0	-5.51747	3.04365
.	261		0	1	0	0	0	1	0	1	1	0	0	1	0	0	1	0	0	0	0	0	1	0	0	0	0	1	0	0	0	1	0	0	0	1	0		0	-5.56461	0	0	0	-3.45555	0	-2.73557	-4.61617	0	0
.	262		0	0	1	0	0	1	0	1	0	1	1	0	0	1	0	0	0	0	0	0	1	0	0	0	0	1	0	0	0	1	0	0	0	0	1		0	0	-3.02396	0	0	-3.45555	0	-2.73557	0	-5.51747	3.04365
.	263		0	0	0	1	0	0	0	0	0	0	0	1	0	0	0	0	0	0	0	0	0	0	0	0	0	0	0	0	0	0	1	0	0	0	0		0	0	0	-1.31872	0	0	0	0	0	0	0
.	264		0	0	1	0	0	0	0	0	0	0	0	1	0	0	0	0	0	0	0	0	1	0	0	0	0	1	0	0	0	0	0	0	0	0	0		0	0	-3.02396	0	0	0	0	0	0	0	0
.	265		0	1	0	0	0	1	0	1	1	1	1	0	0	1	0	0	0	0	1	0	0	0	0	1	0	0	0	0	0	0	1	0	0	0	0		0	-5.56461	0	0	0	-3.45555	0	-2.73557	-4.61617	-5.51747	3.04365
.	266		0	1	0	0	0	1	0	1	1	0	0	1	0	0	0	1	0	0	0	1	0	0	0	0	1	0	0	0	0	0	0	0	0	0	0		0	-5.56461	0	0	0	-3.45555	0	-2.73557	-4.61617	0	0
.	267		0	0	1	0	0	1	0	1	0	0	0	1	0	0	0	0	0	0	0	0	1	0	0	0	0	1	0	0	0	0	1	0	0	0	0		0	0	-3.02396	0	0	-3.45555	0	-2.73557	0	0	0
.	268		0	1	0	0	0	1	0	1	1	0	1	1	0	0	0	1	0	0	0	1	0	0	0	0	1	0	0	0	0	0	1	0	0	0	0		0	-5.56461	0	0	0	-3.45555	0	-2.73557	-4.61617	0	3.04365
.	269		0	0	1	0	0	0	0	0	0	1	1	1	0	0	0	1	0	0	0	0	1	0	0	0	0	1	0	0	0	0	1	0	0	0	0		0	0	-3.02396	0	0	0	0	0	0	-5.51747	3.04365
.	270		0	0	1	0	0	0	0	0	0	0	0	1	0	0	0	0	0	0	0	0	0	0	0	0	0	0	0	0	0	0	0	0	0	0	0		0	0	-3.02396	0	0	0	0	0	0	0	0
.	271		0	0	1	0	0	1	0	1	0	1	0	1	0	0	0	0	0	0	0	0	0	0	0	0	0	0	0	0	0	0	1	0	0	0	1		0	0	-3.02396	0	0	-3.45555	0	-2.73557	0	-5.51747	0
.	272		0	1	0	0	0	1	0	1	1	0	1	1	0	0	0	1	0	0	0	1	0	0	0	0	1	0	0	0	0	0	1	0	0	0	1		0	-5.56461	0	0	0	-3.45555	0	-2.73557	-4.61617	0	3.04365
.	273		1	0	0	0	1	0	1	0	1	0	1	1	0	1	0	0	0	0	0	1	0	0	0	0	1	0	0	0	0	0	1	0	0	0	0		-8.37399	0	0	0	-7.23216	0	-6.24397	0	-4.61617	0	3.04365
.	274		0	0	1	0	0	1	0	1	0	1	0	1	0	0	0	1	0	0	0	0	1	0	0	0	0	1	0	0	0	0	0	0	0	0	0		0	0	-3.02396	0	0	-3.45555	0	-2.73557	0	-5.51747	0
.	275		0	0	0	1	0	0	0	0	0	1	0	1	0	0	0	0	0	0	0	0	0	0	0	0	0	0	0	0	0	0	0	0	0	0	0		0	0	0	-1.31872	0	0	0	0	0	-5.51747	0
.	276		0	1	0	0	1	0	1	0	1	0	0	1	0	0	0	1	0	0	0	1	0	0	0	0	1	0	0	0	0	0	1	0	0	0	0		0	-5.56461	0	0	-7.23216	0	-6.24397	0	-4.61617	0	0
.	277		1	0	0	0	1	0	1	0	1	0	1	1	0	1	0	0	0	0	1	0	0	0	0	1	0	0	0	0	0	0	1	0	0	0	0		-8.37399	0	0	0	-7.23216	0	-6.24397	0	-4.61617	0	3.04365
.	278		0	1	0	0	1	0	1	0	1	0	1	0	0	1	0	0	0	0	0	1	0	0	0	1	0	0	0	0	0	0	1	0	0	0	1		0	-5.56461	0	0	-7.23216	0	-6.24397	0	-4.61617	0	3.04365
.	279		0	0	1	0	0	0	0	0	0	1	1	0	0	0	0	0	0	0	0	0	0	0	0	0	0	0	0	0	0	0	1	0	0	0	0		0	0	-3.02396	0	0	0	0	0	0	-5.51747	3.04365
.	280		0	0	1	0	0	0	0	0	0	1	0	1	0	0	0	0	0	0	0	0	1	0	0	0	0	1	0	0	0	0	0	0	0	0	0		0	0	-3.02396	0	0	0	0	0	0	-5.51747	0
.	281		0	0	1	0	0	0	0	0	0	1	0	1	0	0	0	1	0	0	0	0	0	0	0	0	0	0	0	0	0	0	1	0	0	0	0		0	0	-3.02396	0	0	0	0	0	0	-5.51747	0
.	282		1	0	0	0	1	0	1	0	1	0	1	1	0	1	0	0	0	0	0	1	0	0	0	0	1	0	0	0	0	0	0	0	0	0	0		-8.37399	0	0	0	-7.23216	0	-6.24397	0	-4.61617	0	3.04365
.	283		0	1	0	0	0	1	0	1	0	1	1	1	0	0	0	0	0	0	0	0	1	0	0	0	0	1	0	0	0	0	0	0	0	0	1		0	-5.56461	0	0	0	-3.45555	0	-2.73557	0	-5.51747	3.04365
.	284		0	0	1	0	0	0	0	0	0	1	0	1	0	0	0	0	0	0	0	0	0	0	0	0	0	0	0	0	0	0	0	0	0	0	0		0	0	-3.02396	0	0	0	0	0	0	-5.51747	0
.	285		0	1	0	0	0	1	0	0	0	0	0	0	0	1	0	0	0	0	0	1	0	0	0	1	0	0	0	0	0	0	1	0	0	0	0		0	-5.56461	0	0	0	-3.45555	0	0	0	0	0
.	286		1	0	0	0	1	0	0	0	1	1	0	0	0	0	0	1	0	0	1	0	0	0	1	0	0	0	0	0	1	0	0	0	0	0	0		-8.37399	0	0	0	-7.23216	0	0	0	-4.61617	-5.51747	0
.	287		0	1	0	0	0	1	0	0	1	1	0	0	1	0	0	0	0	1	0	0	0	0	0	1	0	0	0	0	1	0	0	0	0	0	0		0	-5.56461	0	0	0	-3.45555	0	0	-4.61617	-5.51747	0
.	288		0	1	0	0	0	1	0	0	1	1	0	0	0	1	0	0	0	1	0	0	0	0	0	1	0	0	0	0	1	0	0	0	0	0	0		0	-5.56461	0	0	0	-3.45555	0	0	-4.61617	-5.51747	0
.	289		0	1	0	0	1	0	0	0	1	1	0	0	1	0	0	0	0	1	0	0	0	0	1	0	0	0	0	0	1	0	0	0	0	0	0		0	-5.56461	0	0	-7.23216	0	0	0	-4.61617	-5.51747	0
.	290		0	1	0	0	0	1	0	0	1	1	0	0	0	1	0	0	0	1	0	0	0	0	0	1	0	0	0	0	0	0	1	0	0	0	0		0	-5.56461	0	0	0	-3.45555	0	0	-4.61617	-5.51747	0
.	291		0	1	0	0	1	0	0	0	1	1	0	0	1	0	0	0	0	0	1	0	0	0	1	0	0	0	0	0	1	0	0	0	0	0	0		0	-5.56461	0	0	-7.23216	0	0	0	-4.61617	-5.51747	0
.	292		1	0	0	0	0	1	0	0	1	1	0	0	0	0	1	0	0	0	1	0	0	0	1	0	0	0	0	0	1	0	0	0	0	0	0		-8.37399	0	0	0	0	-3.45555	0	0	-4.61617	-5.51747	0
.	293		0	0	1	0	0	1	0	0	0	0	0	0	0	1	0	0	0	0	1	0	0	0	1	0	0	0	0	1	0	0	0	0	0	0	0		0	0	-3.02396	0	0	-3.45555	0	0	0	0	0
.	294		0	1	0	0	1	0	0	0	1	1	1	0	1	0	0	0	0	1	0	0	0	0	1	0	0	0	0	0	0	1	0	0	0	0	1		0	-5.56461	0	0	-7.23216	0	0	0	-4.61617	-5.51747	3.04365
.	295		0	0	1	0	0	1	0	0	0	1	0	0	0	0	0	1	0	0	1	0	0	0	0	0	1	0	0	0	0	0	1	0	0	0	0		0	0	-3.02396	0	0	-3.45555	0	0	0	-5.51747	0
.	296		0	0	1	0	0	0	0	0	0	0	0	0	0	0	0	1	0	0	0	0	1	0	0	0	0	1	0	0	0	0	0	0	0	0	0		0	0	-3.02396	0	0	0	0	0	0	0	0
.	297		0	0	1	0	0	1	1	0	0	0	0	0	0	0	0	1	0	0	0	0	1	0	0	0	1	0	0	0	0	1	0	0	0	0	0		0	0	-3.02396	0	0	-3.45555	-6.24397	0	0	0	0
.	298		0	1	0	0	1	0	0	0	0	0	0	0	0	1	0	0	0	1	0	0	0	0	0	1	0	0	0	0	1	0	0	0	0	0	0		0	-5.56461	0	0	-7.23216	0	0	0	0	0	0
.	299		0	0	1	0	0	1	0	0	1	0	0	0	0	0	1	0	0	0	1	0	0	0	0	1	0	0	0	0	1	0	0	0	0	0	0		0	0	-3.02396	0	0	-3.45555	0	0	-4.61617	0	0
.	300		0	1	0	0	0	1	0	0	1	1	1	0	1	0	0	0	0	0	1	0	0	0	0	1	0	0	0	0	1	0	0	0	0	0	1		0	-5.56461	0	0	0	-3.45555	0	0	-4.61617	-5.51747	3.04365
.	301		0	1	0	0	0	1	0	1	1	1	0	0	0	1	0	0	0	1	0	0	0	0	0	1	0	0	0	0	0	0	1	0	0	0	0		0	-5.56461	0	0	0	-3.45555	0	-2.73557	-4.61617	-5.51747	0
.	302		1	0	0	0	1	0	0	0	1	1	0	0	1	0	0	0	0	0	1	0	0	0	0	1	0	0	0	1	0	0	0	0	0	0	0		-8.37399	0	0	0	-7.23216	0	0	0	-4.61617	-5.51747	0
.	303		0	1	0	0	0	1	0	1	1	1	1	0	0	0	1	0	0	0	1	0	0	0	1	0	0	0	0	1	0	0	0	0	0	0	1		0	-5.56461	0	0	0	-3.45555	0	-2.73557	-4.61617	-5.51747	3.04365
.	304		0	1	0	0	0	1	0	1	1	1	0	0	1	0	0	0	0	0	1	0	0	0	0	0	1	0	0	0	0	1	0	0	0	0	1		0	-5.56461	0	0	0	-3.45555	0	-2.73557	-4.61617	-5.51747	0
.	305		0	1	0	0	0	1	0	0	1	1	0	0	0	0	1	0	0	0	1	0	0	0	0	0	1	0	0	0	0	1	0	0	0	0	0		0	-5.56461	0	0	0	-3.45555	0	0	-4.61617	-5.51747	0
.	306		0	0	1	0	0	1	0	0	1	0	1	0	0	0	1	0	0	1	0	0	0	0	0	1	0	0	0	1	0	0	0	0	0	1	0		0	0	-3.02396	0	0	-3.45555	0	0	-4.61617	0	3.04365
.	307		0	0	1	0	0	1	0	1	1	1	0	0	0	1	0	0	0	0	1	0	0	0	0	1	0	0	0	0	1	0	0	0	0	0	0		0	0	-3.02396	0	0	-3.45555	0	-2.73557	-4.61617	-5.51747	0
.	308		0	0	1	0	0	0	0	1	0	0	0	0	0	0	1	0	0	0	0	1	0	0	0	1	0	0	0	1	0	0	0	0	0	0	0		0	0	-3.02396	0	0	0	0	-2.73557	0	0	0
.	309		0	0	1	0	0	1	1	0	0	0	0	0	0	1	0	0	0	1	0	0	0	0	0	0	1	0	0	0	0	0	1	0	1	0	0		0	0	-3.02396	0	0	-3.45555	-6.24397	0	0	0	0
.	310		0	1	0	0	0	1	0	1	1	0	0	0	0	1	0	0	0	0	1	0	0	0	1	0	0	0	0	0	1	0	0	0	0	0	0		0	-5.56461	0	0	0	-3.45555	0	-2.73557	-4.61617	0	0
.	311		0	1	0	0	0	1	0	0	1	0	0	0	0	0	1	0	0	0	1	0	0	0	1	0	0	0	0	0	1	0	0	0	0	0	0		0	-5.56461	0	0	0	-3.45555	0	0	-4.61617	0	0
.	312		0	0	1	0	0	1	0	1	1	0	0	0	0	0	1	0	0	0	1	0	0	0	0	1	0	0	0	0	1	0	0	0	0	0	0		0	0	-3.02396	0	0	-3.45555	0	-2.73557	-4.61617	0	0
.	313		0	1	0	0	0	1	0	0	1	1	0	0	0	1	0	0	0	0	1	0	0	0	1	0	0	0	0	0	0	1	0	0	0	0	0		0	-5.56461	0	0	0	-3.45555	0	0	-4.61617	-5.51747	0
.	314		0	0	1	0	0	0	0	0	0	0	0	0	0	0	0	1	0	0	0	1	0	0	0	0	1	0	0	0	0	1	0	0	0	0	0		0	0	-3.02396	0	0	0	0	0	0	0	0
.	315		0	1	0	0	0	1	0	1	1	0	0	0	1	0	0	0	0	1	0	0	0	0	1	0	0	0	0	0	1	0	0	0	0	0	0		0	-5.56461	0	0	0	-3.45555	0	-2.73557	-4.61617	0	0
.	316		0	0	1	0	0	1	0	0	1	1	0	0	0	1	0	0	0	0	1	0	0	0	1	0	0	0	0	0	0	1	0	0	0	0	0		0	0	-3.02396	0	0	-3.45555	0	0	-4.61617	-5.51747	0
.	317		0	0	1	0	0	1	0	1	1	1	0	0	0	0	1	0	0	0	1	0	0	0	0	0	1	0	0	0	1	0	0	0	0	0	0		0	0	-3.02396	0	0	-3.45555	0	-2.73557	-4.61617	-5.51747	0
.	318		0	1	0	0	0	1	0	0	1	0	1	0	0	0	1	0	0	0	1	0	0	0	1	0	0	0	0	0	0	1	0	0	0	0	0		0	-5.56461	0	0	0	-3.45555	0	0	-4.61617	0	3.04365
.	319		0	0	1	0	1	0	0	1	1	0	0	0	0	0	1	0	0	0	0	1	0	0	0	1	0	0	0	0	0	0	1	0	0	0	0		0	0	-3.02396	0	-7.23216	0	0	-2.73557	-4.61617	0	0
.	320		0	1	0	0	0	1	0	1	1	0	0	0	0	0	1	0	0	0	1	0	0	0	1	0	0	0	0	0	0	0	1	0	0	0	0		0	-5.56461	0	0	0	-3.45555	0	-2.73557	-4.61617	0	0
.	321		0	1	0	0	0	1	0	0	1	0	1	0	0	0	1	0	0	0	1	0	0	0	1	0	0	0	0	0	0	0	1	0	0	0	0		0	-5.56461	0	0	0	-3.45555	0	0	-4.61617	0	3.04365
.	322		1	0	0	0	0	1	0	1	1	0	1	0	0	0	1	0	0	0	1	0	0	0	1	0	0	0	0	0	1	0	0	0	0	0	1		-8.37399	0	0	0	0	-3.45555	0	-2.73557	-4.61617	0	3.04365
.	323		1	0	0	0	0	1	0	1	1	0	1	0	1	0	0	0	0	0	1	0	0	0	1	0	0	0	0	0	0	1	0	0	0	0	1		-8.37399	0	0	0	0	-3.45555	0	-2.73557	-4.61617	0	3.04365
.	324		0	0	1	0	0	0	0	0	0	1	0	0	0	0	1	0	0	0	0	1	0	0	0	1	0	0	0	0	0	0	1	0	0	0	0		0	0	-3.02396	0	0	0	0	0	0	-5.51747	0
.	325		1	0	0	0	1	0	0	0	1	1	1	1	0	1	0	0	0	0	1	0	0	0	1	0	0	0	0	0	1	0	0	0	0	0	1		-8.37399	0	0	0	-7.23216	0	0	0	-4.61617	-5.51747	3.04365
.	326		1	0	0	0	1	0	0	0	1	0	1	0	0	0	1	0	0	0	1	0	0	0	1	0	0	0	0	0	0	1	0	0	0	1	0		-8.37399	0	0	0	-7.23216	0	0	0	-4.61617	0	3.04365
.	327		0	0	1	0	0	0	0	1	1	0	0	0	0	1	0	0	0	0	1	0	0	0	1	0	0	0	0	0	1	0	0	0	0	0	0		0	0	-3.02396	0	0	0	0	-2.73557	-4.61617	0	0
.	328		1	0	0	0	0	1	0	0	1	1	1	0	1	0	0	0	0	0	1	0	0	0	1	0	0	0	0	0	0	1	0	0	0	1	0		-8.37399	0	0	0	0	-3.45555	0	0	-4.61617	-5.51747	3.04365
.	329		0	1	0	0	0	1	0	0	1	0	1	0	0	1	0	0	0	0	1	0	0	0	1	0	0	0	0	0	1	0	0	0	0	0	0		0	-5.56461	0	0	0	-3.45555	0	0	-4.61617	0	3.04365
.	330		0	1	0	0	0	1	0	1	1	0	0	0	0	0	1	0	0	0	0	1	0	0	0	1	0	0	0	0	0	0	1	0	0	0	0		0	-5.56461	0	0	0	-3.45555	0	-2.73557	-4.61617	0	0
.	331		0	1	0	0	0	1	0	0	1	1	0	0	1	0	0	0	0	0	1	0	0	0	1	0	0	0	0	0	0	1	0	0	0	0	0		0	-5.56461	0	0	0	-3.45555	0	0	-4.61617	-5.51747	0
.	332		0	1	0	0	0	1	0	0	1	0	1	0	1	0	0	0	0	0	0	1	0	0	1	0	0	0	0	0	1	0	0	0	0	0	1		0	-5.56461	0	0	0	-3.45555	0	0	-4.61617	0	3.04365
.	333		0	1	0	0	0	1	0	1	1	0	0	0	0	1	0	0	0	0	1	0	0	0	1	0	0	0	0	0	1	0	0	0	0	0	0		0	-5.56461	0	0	0	-3.45555	0	-2.73557	-4.61617	0	0
.	334		0	0	1	0	0	1	0	1	1	0	1	0	0	0	1	0	0	0	1	0	0	0	1	0	0	0	0	0	1	0	0	0	0	0	0		0	0	-3.02396	0	0	-3.45555	0	-2.73557	-4.61617	0	3.04365
.	335		0	1	0	0	0	1	0	1	1	1	0	0	0	0	1	0	0	0	0	1	0	0	0	1	0	0	0	0	1	0	0	0	0	0	0		0	-5.56461	0	0	0	-3.45555	0	-2.73557	-4.61617	-5.51747	0
.	336		0	1	0	0	0	1	0	1	1	0	1	0	0	0	0	1	0	0	1	0	0	0	1	0	0	0	0	0	1	0	0	0	0	0	1		0	-5.56461	0	0	0	-3.45555	0	-2.73557	-4.61617	0	3.04365
.	337		0	1	0	0	1	0	1	0	1	1	0	0	0	0	1	0	0	1	0	0	0	0	1	0	0	0	0	0	1	0	0	0	0	1	0		0	-5.56461	0	0	-7.23216	0	-6.24397	0	-4.61617	-5.51747	0
.	338		0	0	1	0	0	1	0	1	1	0	1	0	0	0	1	0	0	0	0	1	0	0	0	1	0	0	0	0	0	1	0	0	0	0	1		0	0	-3.02396	0	0	-3.45555	0	-2.73557	-4.61617	0	3.04365
.	339		0	1	0	0	1	0	0	0	1	0	1	0	0	0	1	0	0	0	1	0	0	0	1	0	0	0	0	0	1	0	0	0	0	0	1		0	-5.56461	0	0	-7.23216	0	0	0	-4.61617	0	3.04365
.	340		0	0	1	0	0	1	0	0	1	1	1	0	0	1	0	0	0	0	1	0	0	0	1	0	0	0	0	0	0	1	0	0	0	0	1		0	0	-3.02396	0	0	-3.45555	0	0	-4.61617	-5.51747	3.04365
.	341		0	0	1	0	0	0	0	1	0	0	0	0	0	0	1	0	0	0	0	1	0	0	0	1	0	0	0	0	0	0	1	0	0	0	0		0	0	-3.02396	0	0	0	0	-2.73557	0	0	0
.	342		0	1	0	0	0	1	0	0	1	1	1	0	0	1	0	0	0	0	1	0	0	0	1	0	0	0	0	0	1	0	0	0	0	0	0		0	-5.56461	0	0	0	-3.45555	0	0	-4.61617	-5.51747	3.04365
.	343		0	0	1	0	0	1	0	0	1	0	0	0	0	0	1	0	0	0	1	0	0	0	1	0	0	0	0	0	0	1	0	0	0	0	0		0	0	-3.02396	0	0	-3.45555	0	0	-4.61617	0	0
.	344		1	0	0	0	1	0	1	0	1	1	0	0	0	1	0	0	0	0	1	0	0	0	1	0	0	0	0	0	0	1	0	0	0	0	1		-8.37399	0	0	0	-7.23216	0	-6.24397	0	-4.61617	-5.51747	0
.	345		0	1	0	0	0	1	0	0	1	0	0	0	0	1	0	0	0	1	0	0	0	0	1	0	0	0	0	0	1	0	0	0	0	0	0		0	-5.56461	0	0	0	-3.45555	0	0	-4.61617	0	0
.	346		1	0	0	0	0	1	0	0	1	1	1	0	1	0	0	0	0	0	1	0	0	0	1	0	0	0	0	0	1	0	0	0	0	0	1		-8.37399	0	0	0	0	-3.45555	0	0	-4.61617	-5.51747	3.04365
.	347		0	1	0	0	0	1	0	0	1	0	0	0	0	1	0	0	0	0	1	0	0	0	1	0	0	0	0	0	1	0	0	0	0	0	0		0	-5.56461	0	0	0	-3.45555	0	0	-4.61617	0	0
.	348		1	0	0	0	0	0	0	0	1	0	1	0	0	1	0	0	0	1	0	0	0	1	0	0	0	0	0	0	0	1	0	0	0	0	1		-8.37399	0	0	0	0	0	0	0	-4.61617	0	3.04365
.	349		0	1	0	0	1	0	0	0	1	1	0	0	0	1	0	0	0	1	0	0	0	0	1	0	0	0	0	0	1	0	0	0	0	0	1		0	-5.56461	0	0	-7.23216	0	0	0	-4.61617	-5.51747	0
.	350		1	0	0	0	1	0	0	0	1	1	1	0	0	0	1	0	0	0	1	0	0	0	1	0	0	0	0	0	0	0	1	0	0	0	1		-8.37399	0	0	0	-7.23216	0	0	0	-4.61617	-5.51747	3.04365
.	351		0	1	0	0	0	1	0	0	1	0	0	0	0	0	1	0	0	0	1	0	0	0	1	0	0	0	0	0	0	1	0	0	0	0	1		0	-5.56461	0	0	0	-3.45555	0	0	-4.61617	0	0
.	352		0	0	1	0	0	1	0	1	1	0	0	0	0	0	1	0	0	0	1	0	0	0	1	0	0	0	0	0	0	1	0	0	0	0	0		0	0	-3.02396	0	0	-3.45555	0	-2.73557	-4.61617	0	0
.	353		0	0	1	0	1	0	0	1	0	0	0	0	0	0	1	0	0	0	0	1	0	0	0	0	1	0	0	0	0	0	1	0	0	0	0		0	0	-3.02396	0	-7.23216	0	0	-2.73557	0	0	0
.	354		0	1	0	0	0	1	0	0	1	0	1	0	0	1	0	0	0	0	1	0	0	0	1	0	0	0	0	0	1	0	0	0	0	0	1		0	-5.56461	0	0	0	-3.45555	0	0	-4.61617	0	3.04365
.	355		0	1	0	0	0	1	0	0	0	0	1	0	0	0	1	0	0	1	0	0	0	0	1	0	0	0	0	0	0	1	0	0	0	0	0		0	-5.56461	0	0	0	-3.45555	0	0	0	0	3.04365
.	356		0	0	1	0	0	1	0	0	1	0	0	0	0	1	0	0	0	0	1	0	0	0	1	0	0	0	0	0	1	0	0	0	0	0	0		0	0	-3.02396	0	0	-3.45555	0	0	-4.61617	0	0
.	357		0	1	0	0	0	1	0	0	1	1	1	0	0	0	1	0	0	0	0	1	0	0	1	0	0	0	0	0	1	0	0	0	0	0	1		0	-5.56461	0	0	0	-3.45555	0	0	-4.61617	-5.51747	3.04365
.	358		1	0	0	0	1	0	0	0	1	1	0	0	0	1	0	0	0	0	1	0	0	0	1	0	0	0	0	0	1	0	0	0	0	0	0		-8.37399	0	0	0	-7.23216	0	0	0	-4.61617	-5.51747	0
.	359		0	0	1	0	0	1	0	1	1	0	0	0	0	0	1	0	0	0	0	1	0	0	0	1	0	0	0	0	1	0	0	0	0	0	0		0	0	-3.02396	0	0	-3.45555	0	-2.73557	-4.61617	0	0
.	360		1	0	0	0	1	0	0	1	1	0	0	0	0	0	1	0	0	0	1	0	0	0	1	0	0	0	0	0	1	0	0	0	0	0	1		-8.37399	0	0	0	-7.23216	0	0	-2.73557	-4.61617	0	0
.	361		0	1	0	0	0	1	0	1	1	1	1	0	0	0	1	0	0	0	1	0	0	0	1	0	0	0	0	0	1	0	0	0	0	0	1		0	-5.56461	0	0	0	-3.45555	0	-2.73557	-4.61617	-5.51747	3.04365
.	362		0	1	0	0	0	1	0	1	1	1	1	0	0	0	1	0	0	0	0	1	0	0	0	1	0	0	0	0	0	1	0	0	0	0	0		0	-5.56461	0	0	0	-3.45555	0	-2.73557	-4.61617	-5.51747	3.04365
.	363		0	1	0	0	0	1	0	0	1	1	0	0	0	0	1	0	0	0	0	1	0	0	1	0	0	0	0	0	1	0	0	0	0	0	1		0	-5.56461	0	0	0	-3.45555	0	0	-4.61617	-5.51747	0
.	364		1	0	0	0	1	0	1	0	1	1	0	0	0	0	1	0	0	0	0	1	0	0	1	0	0	0	0	0	0	1	0	0	0	0	0		-8.37399	0	0	0	-7.23216	0	-6.24397	0	-4.61617	-5.51747	0
.	365		0	1	0	0	0	1	0	1	1	1	0	0	0	0	1	0	0	0	1	0	0	0	1	0	0	0	0	0	1	0	0	0	0	0	0		0	-5.56461	0	0	0	-3.45555	0	-2.73557	-4.61617	-5.51747	0
.	366		0	1	0	0	1	0	0	1	1	1	0	0	0	0	1	0	0	0	1	0	0	0	1	0	0	0	0	0	0	1	0	0	0	0	0		0	-5.56461	0	0	-7.23216	0	0	-2.73557	-4.61617	-5.51747	0
.	367		1	0	0	0	0	1	1	0	1	0	0	0	0	0	1	0	0	0	0	1	0	0	1	0	0	0	0	0	0	1	0	0	0	0	1		-8.37399	0	0	0	0	-3.45555	-6.24397	0	-4.61617	0	0
.	368		0	0	1	0	1	0	0	1	1	0	0	0	0	1	0	0	0	0	0	1	0	0	1	0	0	0	0	0	1	0	0	0	0	0	0		0	0	-3.02396	0	-7.23216	0	0	-2.73557	-4.61617	0	0
.	369		0	0	1	0	0	0	0	1	0	0	0	0	0	0	1	0	0	0	0	1	0	0	1	0	0	0	0	0	1	0	0	0	0	0	0		0	0	-3.02396	0	0	0	0	-2.73557	0	0	0
.	370		0	1	0	0	0	1	0	1	1	0	0	0	1	0	0	0	0	0	0	1	0	0	1	0	0	0	0	0	0	1	0	0	0	0	0		0	-5.56461	0	0	0	-3.45555	0	-2.73557	-4.61617	0	0
.	371		0	1	0	0	0	1	0	0	1	0	0	0	0	0	1	0	0	0	1	0	0	0	1	0	0	0	0	0	0	1	0	0	0	0	1		0	-5.56461	0	0	0	-3.45555	0	0	-4.61617	0	0
.	372		1	0	0	0	0	1	0	0	1	1	0	0	0	0	1	0	0	0	1	0	0	0	1	0	0	0	0	0	1	0	0	0	0	0	0		-8.37399	0	0	0	0	-3.45555	0	0	-4.61617	-5.51747	0
.	373		0	1	0	0	0	1	0	1	1	0	0	0	0	1	0	0	0	0	0	1	0	0	0	1	0	0	0	0	1	0	0	0	0	0	0		0	-5.56461	0	0	0	-3.45555	0	-2.73557	-4.61617	0	0
.	374		1	0	0	0	0	1	1	0	0	0	1	0	0	0	1	0	0	1	0	0	0	0	1	0	0	0	0	0	0	1	0	0	0	0	1		-8.37399	0	0	0	0	-3.45555	-6.24397	0	0	0	3.04365
.	375		0	1	0	0	1	0	1	0	1	1	1	0	0	1	0	0	0	0	1	0	0	0	1	0	0	0	0	0	0	0	1	0	0	0	1		0	-5.56461	0	0	-7.23216	0	-6.24397	0	-4.61617	-5.51747	3.04365
.	376		0	1	0	0	0	1	0	1	1	0	0	0	0	0	1	0	0	0	0	1	0	0	0	1	0	0	0	0	0	0	1	0	0	0	0		0	-5.56461	0	0	0	-3.45555	0	-2.73557	-4.61617	0	0
.	377		0	1	0	0	0	1	0	0	0	0	1	0	0	0	1	0	0	0	1	0	0	0	1	0	0	0	0	0	0	1	0	0	0	0	1		0	-5.56461	0	0	0	-3.45555	0	0	0	0	3.04365
.	378		0	1	0	0	0	1	0	1	1	1	1	0	0	0	1	0	0	0	0	1	0	0	1	0	0	0	0	0	0	1	0	0	0	0	0		0	-5.56461	0	0	0	-3.45555	0	-2.73557	-4.61617	-5.51747	3.04365
.	379		1	0	0	0	1	0	1	0	1	1	1	0	0	0	0	1	0	1	0	0	0	0	1	0	0	0	0	1	0	0	0	0	0	1	0		-8.37399	0	0	0	-7.23216	0	-6.24397	0	-4.61617	-5.51747	3.04365
.	380		1	0	0	0	1	0	1	0	1	1	1	1	0	0	1	0	0	1	0	0	0	1	0	0	0	0	0	0	0	1	0	0	0	0	1		-8.37399	0	0	0	-7.23216	0	-6.24397	0	-4.61617	-5.51747	3.04365
.	381		1	0	0	0	1	0	0	0	1	1	0	0	1	0	0	0	0	0	1	0	0	1	0	0	0	0	0	1	0	0	0	0	0	0	0		-8.37399	0	0	0	-7.23216	0	0	0	-4.61617	-5.51747	0
.	382		1	0	0	0	0	1	1	0	1	1	1	1	0	1	0	0	0	1	0	0	0	1	0	0	0	0	0	1	0	0	0	0	0	1	0		-8.37399	0	0	0	0	-3.45555	-6.24397	0	-4.61617	-5.51747	3.04365
.	383		0	1	0	0	1	0	0	0	1	1	0	0	0	1	0	0	0	0	1	0	0	0	1	0	0	0	0	0	0	1	0	0	0	0	0		0	-5.56461	0	0	-7.23216	0	0	0	-4.61617	-5.51747	0
.	384		0	1	0	0	1	0	0	0	1	0	0	0	0	0	1	0	0	0	0	1	0	0	1	0	0	0	0	0	0	1	0	0	0	0	0		0	-5.56461	0	0	-7.23216	0	0	0	-4.61617	0	0
.	385		1	0	0	0	1	0	1	0	1	1	0	0	0	1	0	0	0	0	0	1	0	0	1	0	0	0	0	0	1	0	0	0	0	0	1		-8.37399	0	0	0	-7.23216	0	-6.24397	0	-4.61617	-5.51747	0
.	386		0	1	0	0	0	1	1	0	1	1	0	0	1	0	0	0	0	0	1	0	0	0	1	0	0	0	0	0	0	1	0	0	0	0	0		0	-5.56461	0	0	0	-3.45555	-6.24397	0	-4.61617	-5.51747	0
.	387		0	0	1	0	0	0	0	1	0	0	0	0	0	0	1	0	0	0	0	0	1	0	0	1	0	0	0	0	0	0	1	0	0	0	0		0	0	-3.02396	0	0	0	0	-2.73557	0	0	0
.	388		0	0	1	0	0	0	0	1	0	0	0	0	0	0	0	1	0	0	0	0	1	0	0	1	0	0	0	0	0	0	0	0	0	0	0		0	0	-3.02396	0	0	0	0	-2.73557	0	0	0
.	389		0	1	0	0	0	1	0	0	1	1	1	0	0	0	1	0	0	0	0	1	0	0	1	0	0	0	0	0	0	0	1	0	0	0	0		0	-5.56461	0	0	0	-3.45555	0	0	-4.61617	-5.51747	3.04365
.	390		0	1	0	0	0	1	0	0	1	1	1	0	0	0	1	0	0	0	1	0	0	0	1	0	0	0	0	0	1	0	0	0	0	0	1		0	-5.56461	0	0	0	-3.45555	0	0	-4.61617	-5.51747	3.04365
.	391		0	0	1	0	0	1	0	0	0	0	0	0	0	1	0	0	0	0	0	1	0	0	0	1	0	0	0	0	0	1	0	0	0	0	0		0	0	-3.02396	0	0	-3.45555	0	0	0	0	0
.	392		0	1	0	0	0	1	0	1	1	1	0	0	0	0	1	0	0	0	0	1	0	0	0	1	0	0	0	0	0	1	0	0	0	0	0		0	-5.56461	0	0	0	-3.45555	0	-2.73557	-4.61617	-5.51747	0
.	393		0	1	0	0	0	1	0	1	1	1	0	0	0	1	0	0	0	0	1	0	0	0	1	0	0	0	0	0	0	0	1	0	0	0	0		0	-5.56461	0	0	0	-3.45555	0	-2.73557	-4.61617	-5.51747	0
.	394		1	0	0	0	1	0	0	0	1	1	1	1	0	0	1	0	0	1	0	0	0	1	0	0	0	0	0	1	0	0	0	0	0	1	0		-8.37399	0	0	0	-7.23216	0	0	0	-4.61617	-5.51747	3.04365
.	395		0	1	0	0	0	1	1	0	1	1	1	0	1	0	0	0	0	0	1	0	0	0	1	0	0	0	0	0	1	0	0	0	0	0	0		0	-5.56461	0	0	0	-3.45555	-6.24397	0	-4.61617	-5.51747	3.04365
.	396		0	1	0	0	1	0	1	0	1	1	1	1	0	1	0	0	0	0	0	1	0	0	1	0	0	0	0	1	0	0	0	0	0	1	0		0	-5.56461	0	0	-7.23216	0	-6.24397	0	-4.61617	-5.51747	3.04365
.	397		1	0	0	0	1	0	0	0	1	1	1	1	1	0	0	0	0	1	0	0	0	1	0	0	0	0	0	0	1	0	0	0	0	1	0		-8.37399	0	0	0	-7.23216	0	0	0	-4.61617	-5.51747	3.04365
.	398		1	0	0	0	1	0	1	0	1	1	0	0	0	0	1	0	0	0	1	0	0	1	0	0	0	0	0	0	1	0	0	0	0	0	0		-8.37399	0	0	0	-7.23216	0	-6.24397	0	-4.61617	-5.51747	0
.	399		0	1	0	0	1	0	1	0	1	1	1	1	0	0	1	0	0	0	1	0	0	0	1	0	0	0	0	0	1	0	0	0	0	0	1		0	-5.56461	0	0	-7.23216	0	-6.24397	0	-4.61617	-5.51747	3.04365
.	400		0	1	0	0	0	1	1	0	1	1	1	1	0	0	1	0	0	1	0	0	0	0	1	0	0	0	0	0	1	0	0	0	0	0	0		0	-5.56461	0	0	0	-3.45555	-6.24397	0	-4.61617	-5.51747	3.04365
.	401		1	0	0	0	1	0	1	0	1	1	1	1	0	0	0	1	0	0	1	0	0	1	0	0	0	0	0	0	1	0	0	0	0	1	0		-8.37399	0	0	0	-7.23216	0	-6.24397	0	-4.61617	-5.51747	3.04365
.	402		0	0	1	0	0	1	1	0	1	0	0	0	0	0	1	0	0	0	0	1	0	0	1	0	0	0	0	0	0	0	1	0	0	0	0		0	0	-3.02396	0	0	-3.45555	-6.24397	0	-4.61617	0	0
.	403		0	0	1	0	0	1	0	1	1	1	0	0	0	0	1	0	0	0	0	1	0	0	0	1	0	0	0	0	1	0	0	0	0	0	0		0	0	-3.02396	0	0	-3.45555	0	-2.73557	-4.61617	-5.51747	0
.	404		1	0	0	0	1	0	1	0	1	1	1	1	0	1	0	0	0	0	1	0	0	0	1	0	0	0	0	0	1	0	0	0	0	1	0		-8.37399	0	0	0	-7.23216	0	-6.24397	0	-4.61617	-5.51747	3.04365
.	405		1	0	0	0	1	0	0	0	1	1	1	1	0	0	1	0	0	1	0	0	0	1	0	0	0	0	0	1	0	0	0	0	0	1	0		-8.37399	0	0	0	-7.23216	0	0	0	-4.61617	-5.51747	3.04365
.	406		1	0	0	0	1	0	0	0	1	1	1	1	0	0	1	0	0	1	0	0	0	1	0	0	0	0	0	1	0	0	0	0	0	0	1		-8.37399	0	0	0	-7.23216	0	0	0	-4.61617	-5.51747	3.04365
.	407		0	1	0	0	0	1	1	0	1	1	1	0	0	0	1	0	0	0	1	0	0	0	1	0	0	0	0	0	0	1	0	0	0	0	1		0	-5.56461	0	0	0	-3.45555	-6.24397	0	-4.61617	-5.51747	3.04365
.	408		1	0	0	0	1	0	0	0	1	1	1	0	0	1	0	0	0	0	0	1	0	1	0	0	0	0	0	0	1	0	0	0	0	0	1		-8.37399	0	0	0	-7.23216	0	0	0	-4.61617	-5.51747	3.04365
.	409		0	1	0	0	0	1	0	1	1	1	0	0	0	0	1	0	0	0	0	1	0	0	1	0	0	0	0	0	1	0	0	0	0	0	0		0	-5.56461	0	0	0	-3.45555	0	-2.73557	-4.61617	-5.51747	0
.	410		0	1	0	0	0	1	0	0	1	0	0	0	0	1	0	0	0	0	1	0	0	0	1	0	0	0	0	0	1	0	0	0	0	0	0		0	-5.56461	0	0	0	-3.45555	0	0	-4.61617	0	0
.	411		0	1	0	0	0	1	0	0	1	0	0	0	1	0	0	0	0	1	0	0	0	0	1	0	0	0	0	0	1	0	0	0	0	0	0		0	-5.56461	0	0	0	-3.45555	0	0	-4.61617	0	0
.	412		1	0	0	0	1	0	0	0	1	1	1	0	0	1	0	0	0	0	1	0	0	0	1	0	0	0	0	0	1	0	0	0	0	0	1		-8.37399	0	0	0	-7.23216	0	0	0	-4.61617	-5.51747	3.04365
.	413		0	1	0	0	1	0	1	0	1	0	1	0	0	1	0	0	0	0	1	0	0	0	1	0	0	0	0	0	0	1	0	0	0	0	1		0	-5.56461	0	0	-7.23216	0	-6.24397	0	-4.61617	0	3.04365
.	414		0	0	1	0	0	1	0	1	0	0	0	0	0	1	0	0	0	0	0	1	0	0	1	0	0	0	0	0	1	0	0	0	0	0	1		0	0	-3.02396	0	0	-3.45555	0	-2.73557	0	0	0
.	415		1	0	0	0	1	0	1	0	1	1	1	1	0	0	1	0	0	0	1	0	0	1	0	0	0	0	0	0	1	0	0	0	0	1	0		-8.37399	0	0	0	-7.23216	0	-6.24397	0	-4.61617	-5.51747	3.04365
.	416		0	1	0	0	0	1	1	0	1	1	0	0	0	1	0	0	0	0	1	0	0	1	0	0	0	0	0	0	0	1	0	0	0	0	1		0	-5.56461	0	0	0	-3.45555	-6.24397	0	-4.61617	-5.51747	0
.	417		0	1	0	0	0	1	0	0	1	1	0	0	0	0	0	1	0	0	1	0	0	0	1	0	0	0	0	0	0	1	0	0	0	0	0		0	-5.56461	0	0	0	-3.45555	0	0	-4.61617	-5.51747	0
.	418		0	1	0	0	1	0	1	0	1	1	0	0	0	1	0	0	0	0	1	0	0	0	1	0	0	0	0	0	1	0	0	0	0	0	0		0	-5.56461	0	0	-7.23216	0	-6.24397	0	-4.61617	-5.51747	0
.	419		0	0	1	0	0	1	0	0	0	0	0	0	0	0	1	0	0	0	1	0	0	0	1	0	0	0	0	0	0	1	0	0	0	0	0		0	0	-3.02396	0	0	-3.45555	0	0	0	0	0
.	420		1	0	0	0	1	0	1	0	1	1	0	0	1	0	0	0	1	0	0	0	0	0	0	0	1	0	0	0	1	0	0	0	1	0	0		-8.37399	0	0	0	-7.23216	0	-6.24397	0	-4.61617	-5.51747	0
.	421		1	0	0	0	1	0	0	0	1	1	1	1	1	0	0	0	0	0	1	0	0	0	1	0	0	0	0	0	1	0	0	0	0	1	0		-8.37399	0	0	0	-7.23216	0	0	0	-4.61617	-5.51747	3.04365
.	422		0	1	0	0	0	1	1	0	1	1	1	0	0	1	0	0	0	0	1	0	0	0	1	0	0	0	0	0	1	0	0	0	0	0	1		0	-5.56461	0	0	0	-3.45555	-6.24397	0	-4.61617	-5.51747	3.04365
.	423		0	1	0	0	0	1	0	0	1	1	1	1	0	0	1	0	0	0	0	1	0	0	1	0	0	0	0	0	1	0	0	0	0	1	0		0	-5.56461	0	0	0	-3.45555	0	0	-4.61617	-5.51747	3.04365
.	424		0	1	0	0	0	1	1	0	1	1	0	0	0	1	0	0	0	0	1	0	0	0	1	0	0	0	0	0	0	1	0	0	0	0	1		0	-5.56461	0	0	0	-3.45555	-6.24397	0	-4.61617	-5.51747	0
.	425		1	0	0	0	1	0	0	0	1	1	1	1	1	0	0	0	0	0	1	0	0	1	0	0	0	0	0	0	1	0	0	0	0	1	0		-8.37399	0	0	0	-7.23216	0	0	0	-4.61617	-5.51747	3.04365
.	426		1	0	0	0	1	0	1	0	1	1	1	1	0	0	1	0	0	0	0	1	0	1	0	0	0	0	0	0	1	0	0	0	0	0	1		-8.37399	0	0	0	-7.23216	0	-6.24397	0	-4.61617	-5.51747	3.04365
.	427		1	0	0	0	1	0	0	0	1	1	1	1	1	0	0	0	0	1	0	0	0	1	0	0	0	0	0	1	0	0	0	0	0	1	0		-8.37399	0	0	0	-7.23216	0	0	0	-4.61617	-5.51747	3.04365
.	428		0	0	1	0	0	1	0	0	1	1	0	0	0	1	0	0	0	0	0	1	0	0	1	0	0	0	0	0	0	0	1	0	0	0	0		0	0	-3.02396	0	0	-3.45555	0	0	-4.61617	-5.51747	0
.	429		0	1	0	0	1	0	1	0	1	1	1	1	0	1	0	0	0	0	0	1	0	0	1	0	0	0	0	0	1	0	0	0	0	0	1		0	-5.56461	0	0	-7.23216	0	-6.24397	0	-4.61617	-5.51747	3.04365
.	430		1	0	0	0	1	0	1	0	1	1	1	1	1	0	0	0	0	1	0	0	0	1	0	0	0	0	0	1	0	0	0	0	1	0	0		-8.37399	0	0	0	-7.23216	0	-6.24397	0	-4.61617	-5.51747	3.04365
.	.		.	.	.	.	.	.	.	.	.	.	.	.	.	.	.	.	.	.	.	.	.	.	.	.	.	.	.	.	.	.	.	.	.	.	.		.	.	.	.	.	.	.	.	.	.	.
.	.		.	.	.	.	.	.	.	.	.	.	.	.	.	.	.	.	.	.	.	.	.	.	.	.	.	.	.	.	.	.	.	.	.	.	.		.	.	.	.	.	.	.	.	.	.	.
.	.		.	.	.	.	.	.	.	.	.	.	.	.	.	.	.	.	.	.	.	.	.	.	.	.	.	.	.	.	.	.	.	.	.	.	.		.	.	.	.	.	.	.	.	.	.	.
.	.		.	.	.	.	.	.	.	.	.	.	.	.	.	.	.	.	.	.	.	.	.	.	.	.	.	.	.	.	.	.	.	.	.	.	.		.	.	.	.	.	.	.	.	.	.	.
.	.		.	.	.	.	.	.	.	.	.	.	.	.	.	.	.	.	.	.	.	.	.	.	.	.	.	.	.	.	.	.	.	.	.	.	.		.	.	.	.	.	.	.	.	.	.	.
.	.		.	.	.	.	.	.	.	.	.	.	.	.	.	.	.	.	.	.	.	.	.	.	.	.	.	.	.	.	.	.	.	.	.	.	.		.	.	.	.	.	.	.	.	.	.	.
.	.		.	.	.	.	.	.	.	.	.	.	.	.	.	.	.	.	.	.	.	.	.	.	.	.	.	.	.	.	.	.	.	.	.	.	.		.	.	.	.	.	.	.	.	.	.	.
.	.		.	.	.	.	.	.	.	.	.	.	.	.	.	.	.	.	.	.	.	.	.	.	.	.	.	.	.	.	.	.	.	.	.	.	.		.	.	.	.	.	.	.	.	.	.	.
.	.		.	.	.	.	.	.	.	.	.	.	.	.	.	.	.	.	.	.	.	.	.	.	.	.	.	.	.	.	.	.	.	.	.	.	.		.	.	.	.	.	.	.	.	.	.	.
.	.		.	.	.	.	.	.	.	.	.	.	.	.	.	.	.	.	.	.	.	.	.	.	.	.	.	.	.	.	.	.	.	.	.	.	.		.	.	.	.	.	.	.	.	.	.	.
.	.		.	.	.	.	.	.	.	.	.	.	.	.	.	.	.	.	.	.	.	.	.	.	.	.	.	.	.	.	.	.	.	.	.	.	.		.	.	.	.	.	.	.	.	.	.	.
.	.		.	.	.	.	.	.	.	.	.	.	.	.	.	.	.	.	.	.	.	.	.	.	.	.	.	.	.	.	.	.	.	.	.	.	.		.	.	.	.	.	.	.	.	.	.	.
.	.		.	.	.	.	.	.	.	.	.	.	.	.	.	.	.	.	.	.	.	.	.	.	.	.	.	.	.	.	.	.	.	.	.	.	.		.	.	.	.	.	.	.	.	.	.	.
.	.		.	.	.	.	.	.	.	.	.	.	.	.	.	.	.	.	.	.	.	.	.	.	.	.	.	.	.	.	.	.	.	.	.	.	.		.	.	.	.	.	.	.	.	.	.	.
.	.		.	.	.	.	.	.	.	.	.	.	.	.	.	.	.	.	.	.	.	.	.	.	.	.	.	.	.	.	.	.	.	.	.	.	.		.	.	.	.	.	.	.	.	.	.	.
.	.		.	.	.	.	.	.	.	.	.	.	.	.	.	.	.	.	.	.	.	.	.	.	.	.	.	.	.	.	.	.	.	.	.	.	.		.	.	.	.	.	.	.	.	.	.	.
.	.		.	.	.	.	.	.	.	.	.	.	.	.	.	.	.	.	.	.	.	.	.	.	.	.	.	.	.	.	.	.	.	.	.	.	.		.	.	.	.	.	.	.	.	.	.	.
.	.		.	.	.	.	.	.	.	.	.	.	.	.	.	.	.	.	.	.	.	.	.	.	.	.	.	.	.	.	.	.	.	.	.	.	.		.	.	.	.	.	.	.	.	.	.	.
[truncated: 551 more rows]
[truncated: 59 more columns]
